# Supplementary material for: Reproductive Suppression Caused by Spermatogenic Arrest: Transcriptomic Evidence from a Non-Social Animal
Source: Int J Mol Sci. 2023 Feb 27;24(5):4611. doi: 10.3390/ijms24054611 (PMC10003443; doi:10.3390/ijms24054611)
Supplement: Supplementary file 1 [file ijms-24-04611-s001.zip › Supplementary Table S1.xls]

## Sheet: Table description
Supplementary file S1: DEGs in different stages of spermatogenesis between BSA and BSB testis.

## Sheet: somatic
BSA	BSB	log2FoldChange	pvalue	padj	name	stage
6.29609	1881.92	-8.23761	7.85e-84	8.23e-81	Fbxo39	somatic
34.6369	2814.32	-6.35486	3.11e-42	4.63e-40	Bcat1	somatic
1.17707	52.4777	-5.52752	2.06e-10	1.58e-09	Luzp1	somatic
1.05682	49.0324	-5.45738	1.18e-09	7.99e-09	Cbln4	somatic
218.909	8097.24	-5.21016	1.81e-88	2.84e-85	Samd4	somatic
24.7959	713.097	-4.86156	1.32e-41	1.81e-39	Ggta1	somatic
95.9347	1979.78	-4.36929	5.41e-63	2.19e-60	Gsto1	somatic
70.3982	1321.67	-4.23227	5.84e-46	1.04e-43	Pcdh7	somatic
56.7235	1016.33	-4.1648	5.67e-20	1.53e-18	Tmeff1	somatic
143.716	2398.03	-4.05927	2.43e-52	6.12e-50	Lpp	somatic
66.3462	1095.31	-4.04886	5.52e-42	7.93e-40	Acsl5	somatic
1.76818	27.417	-3.99656	1.56e-06	6.24e-06	Asb5	somatic
26.7928	416.728	-3.96499	1.91e-38	2.14e-36	Gbp2	somatic
4.43508	60.4328	-3.80535	1.17e-09	7.92e-09	Ereg	somatic
96.7097	1327.41	-3.78119	6.61e-42	9.4e-40	Spsb1	somatic
567.559	7789.5	-3.77906	5.3e-49	1.11e-46	Cyp51	somatic
230.363	2808.8	-3.60889	4.63e-09	2.85e-08	Hmga2	somatic
57.7938	689.163	-3.58123	3.62e-30	2.35e-28	Tnc	somatic
209.328	2392.42	-3.51291	9.69e-23	3.44e-21	Prkar2a	somatic
291.204	3218.57	-3.46673	3.46e-21	1.06e-19	Ell2	somatic
14.0873	156.094	-3.46604	1.17e-05	4.02e-05	Cdkn2b	somatic
313.341	3123.81	-3.31871	1.66e-15	2.72e-14	Emp2	somatic
13.8312	129.283	-3.22455	1.1e-13	1.41e-12	Runx1	somatic
267.191	2277.83	-3.09328	2.21e-19	5.66e-18	Tes	somatic
345.84	2869.58	-3.05327	7.57e-38	7.9e-36	Cast	somatic
40.0379	323.088	-3.01915	7.11e-17	1.38e-15	Krt18	somatic
141.131	1084.68	-2.94387	3.63e-15	5.63e-14	Fkbp10	somatic
37.1715	277.987	-2.91252	2.87e-16	5.16e-15	Hck	somatic
41.1892	305.798	-2.89753	3.38e-14	4.63e-13	Runx2	somatic
117.42	826.289	-2.81567	2.19e-19	5.61e-18	Oxct1	somatic
303.583	2130.65	-2.81015	1.18e-26	5.9e-25	Hmgcs1	somatic
570.949	3760.25	-2.71938	9.07e-28	4.93e-26	Zfand3	somatic
83.8563	536.807	-2.68103	5.72e-14	7.6e-13	Aass	somatic
307.84	1908.9	-2.63339	1.75e-10	1.36e-09	0610010F05Rik	somatic
163.367	988.981	-2.59984	2.27e-13	2.79e-12	Eif1a	somatic
167.783	1004.4	-2.58296	6.17e-20	1.66e-18	Pck2	somatic
38.127	218.473	-2.52416	4.09e-13	4.81e-12	Gpr39	somatic
80.895	455.755	-2.49894	3.12e-08	1.67e-07	Ccdc24	somatic
1.85072	10.7827	-2.49827	0.0209912	0.0373768	Epdr1	somatic
382.8	2161.77	-2.49766	1.59e-12	1.7e-11	5031439G07Rik	somatic
4.86822	27.8722	-2.49491	0.00174218	0.00395148	Clca1	somatic
41.0504	229.519	-2.47674	9.52e-07	3.95e-06	Ppm1l	somatic
535.099	2889.1	-2.4334	3.15e-17	6.31e-16	Prkaa1	somatic
459.347	2402.59	-2.38643	9.84e-21	2.89e-19	Aff1	somatic
25.4936	131.87	-2.37775	3.23e-11	2.83e-10	Idi1	somatic
52.3381	260.247	-2.31678	6.11e-16	1.05e-14	Clca2	somatic
14.5133	70.9775	-2.29524	6.53e-07	2.78e-06	Lgals9	somatic
133.434	597.025	-2.15904	1.04e-06	4.3e-06	Tgfbr1	somatic
366.556	1635.23	-2.15726	8.17e-20	2.17e-18	Mapre2	somatic
17.445	77.5906	-2.15191	4.72e-06	1.73e-05	Cxcl16	somatic
674.501	2941.39	-2.12467	3.34e-22	1.14e-20	Fem1b	somatic
107.836	452.943	-2.07357	6.73e-10	4.74e-09	S100a16	somatic
267.482	1088.11	-2.02429	3.19e-10	2.38e-09	Sh2b2	somatic
20.7442	83.8032	-2.01546	5.1e-06	1.85e-05	Tmem135	somatic
22.9488	92.1843	-2.00802	2.44e-08	1.33e-07	Gpr153	somatic
869.298	3438.46	-1.98423	7.29e-08	3.64e-07	Sdcbp	somatic
271.14	1066.64	-1.97715	1.26e-07	6.04e-07	Tubb2b	somatic
397.435	1490.53	-1.90664	2.94e-10	2.21e-09	Tsc22d1	somatic
458.226	1629.71	-1.82999	0.000276216	0.00073302	Amotl1	somatic
7.55571	26.7924	-1.82227	0.00249933	0.00549009	Nox4	somatic
91.1309	319.462	-1.80624	1.55e-05	5.19e-05	AW549877	somatic
440.443	1513.44	-1.77987	1.86e-08	1.03e-07	Clasp1	somatic
172.439	573.144	-1.73279	7.08e-09	4.22e-08	Ptpn14	somatic
201.547	664.403	-1.721	7.26e-08	3.63e-07	Tnfaip2	somatic
439.793	1450.36	-1.72081	0.000402964	0.00103711	Slc30a4	somatic
121.944	375.977	-1.62461	1.63e-07	7.65e-07	Cdr2l	somatic
182.256	550.772	-1.5941	0.000514015	0.00129536	Trp53inp2	somatic
88.4409	263.751	-1.57706	5.71e-08	2.91e-07	Dynlt3	somatic
858.311	2547.61	-1.56924	1.35e-11	1.25e-10	Cyld	somatic
140.138	401.732	-1.52101	6.07e-09	3.66e-08	Rbm7	somatic
488.35	1380.21	-1.49839	9.37e-08	4.6e-07	Usp25	somatic
357.636	996.294	-1.47712	0.000344458	0.000898482	Rab31	somatic
114.169	313.562	-1.45638	4.7e-05	0.000144375	Cnn2	somatic
124.691	331.875	-1.40986	0.000875228	0.0021089	Bcl2	somatic
1020.49	2648.95	-1.37605	1.68e-11	1.53e-10	Spag9	somatic
981.938	2471.93	-1.33214	0.000192762	0.000527778	Lmna	somatic
244.811	608.995	-1.31551	9.74e-06	3.38e-05	Pmm1	somatic
58.8112	144.145	-1.29476	0.00212196	0.00473222	Perp	somatic
1816.01	4445.8	-1.2918	5.84e-07	2.51e-06	Yme1l1	somatic
1082.06	2640.01	-1.28717	6.17e-06	2.21e-05	Fdps	somatic
1951.57	4760.43	-1.28627	0.000384729	0.00099384	Ece1	somatic
624.781	1508.42	-1.27148	3.01e-05	9.56e-05	Wwp1	somatic
107.314	259.042	-1.26835	0.000358111	0.000931489	Prelp	somatic
51.9872	124.608	-1.26809	0.00265906	0.00580903	Arhgdig	somatic
268.548	621.615	-1.21182	1.41e-06	5.7e-06	Dpagt1	somatic
1495.08	3422.05	-1.19478	0.000233628	0.000629093	Cdv3	somatic
120.712	276.079	-1.19167	5.27e-05	0.000160527	Snap23	somatic
159.517	360.152	-1.17257	0.000481528	0.00122071	Fzd7	somatic
105.917	230.426	-1.12055	4.19e-05	0.000129606	Ece2	somatic
168.899	363.818	-1.10534	0.000147222	0.00041243	E2f3	somatic
93.5295	201.267	-1.10464	0.00200677	0.00450059	Coq10b	somatic
389.785	837.299	-1.10208	0.000321759	0.000843035	Zzz3	somatic
259.232	547.668	-1.07866	0.00031057	0.000815843	Lats2	somatic
336.768	707.557	-1.07023	0.000189912	0.000520857	Myo1d	somatic
718.711	1508.25	-1.06919	5.83e-07	2.5e-06	Lss	somatic
246.098	511.372	-1.0556	2.21e-05	7.19e-05	Tmem159	somatic
293.355	608.868	-1.0543	0.0017461	0.0039593	Syngr1	somatic
80.812	164.723	-1.0241	0.0169994	0.0309436	Tmem184b	somatic
88.216	179.469	-1.02311	0.000606083	0.00150655	Prrx1	somatic
1766.16	3535.84	-1.00145	2.45e-05	7.89e-05	Ptp4a1	somatic
1335.29	666.212	1.00312	1.5e-06	6.02e-06	Plaa	somatic
780.782	388.983	1.00457	0.000174817	0.000483089	Gpr137b	somatic
3795.13	1888.24	1.00701	0.000115069	0.000329267	Arpc1b	somatic
1459.66	725.027	1.00958	5.56e-06	2.01e-05	Gtf3c2	somatic
104.144	51.7233	1.01146	0.00863212	0.0168366	Slc38a1	somatic
870.423	431.026	1.01428	0.000112162	0.000321752	Stat1	somatic
60.0691	29.465	1.02625	0.0107184	0.0204364	Gch1	somatic
1290.25	633.301	1.02693	0.000632088	0.00156563	Thoc2	somatic
203.902	100.104	1.02745	0.00298279	0.0064435	Egfr	somatic
605.57	296.485	1.03086	0.000586929	0.00146328	Cd2ap	somatic
942.923	461.477	1.03126	0.000677775	0.00166991	Zeb2	somatic
4100.95	1991.18	1.04242	0.00549526	0.0112088	Plxnc1	somatic
295.521	143.403	1.044	7.07e-05	0.000209978	Pdcl	somatic
558.48	269.79	1.04988	2.92e-05	9.3e-05	Abca3	somatic
70.8036	34.0781	1.05329	0.00880544	0.0171275	Praf2	somatic
158.723	76.3726	1.05597	0.0223734	0.0396109	Fkrp	somatic
1012.95	486.334	1.05819	3.31e-05	0.000104199	Txnl1	somatic
448.849	214.591	1.06498	0.00213531	0.00475946	Gpc1	somatic
897.638	427.082	1.072	0.00366266	0.00776221	Abtb2	somatic
701.656	333.161	1.07409	0.000349725	0.000911278	Rras2	somatic
793.547	377	1.07431	0.000102122	0.000294597	Sec24d	somatic
408.819	193.666	1.07708	0.000457748	0.00116535	Txndc17	somatic
395.914	186.999	1.08125	0.000372452	0.0009648	Cbfb	somatic
1521.58	718.414	1.08294	0.000713141	0.00174866	Trak2	somatic
1896.53	894.924	1.08337	1.64e-06	6.53e-06	Atp6v1e1	somatic
350.118	164.99	1.08425	0.000685212	0.00168609	Alg5	somatic
413.188	193.747	1.0915	0.000350752	0.000913481	Pmvk	somatic
571.853	268.168	1.09215	0.000170632	0.00047251	Creb3	somatic
156.222	72.9397	1.09818	0.00553883	0.0112858	Satb1	somatic
494.695	230.992	1.09905	1.02e-05	3.54e-05	Cflar	somatic
1098.06	510.482	1.10474	8.73e-07	3.64e-06	Capza2	somatic
655.905	304.688	1.10626	5.67e-05	0.000171375	Fzd6	somatic
259.356	120.145	1.11132	0.00217583	0.00484164	Tgm2	somatic
417.921	193.231	1.1138	0.000112561	0.000322825	Mthfd1l	somatic
1820.43	838.517	1.11835	9.5e-05	0.000275713	Col4a3	somatic
986.008	454.015	1.11867	3.32e-06	1.25e-05	Bcap31	somatic
1640.64	754.278	1.12126	0.00541044	0.0110541	Daam2	somatic
251.107	115.442	1.1221	0.00122681	0.00286998	Arl6ip5	somatic
540.389	248.183	1.12311	0.0139328	0.0258344	Bmp2k	somatic
2363.82	1085.02	1.12349	0.000740297	0.0018096	Sema7a	somatic
1405.42	644.924	1.1238	3.06e-07	1.37e-06	Htra1	somatic
1039.67	473.188	1.13538	2.14e-06	8.34e-06	Atp6v0b	somatic
602.895	274.213	1.13563	0.000181548	0.00049966	Anxa6	somatic
647.802	294.508	1.13705	6.89e-06	2.45e-05	Folr1	somatic
186.741	84.6558	1.14272	0.00152822	0.00350793	Tmem38a	somatic
517.781	234.462	1.1435	4.65e-06	1.7e-05	Mfsd5	somatic
39.957	18.001	1.14439	0.025094	0.0438901	Ptk2b	somatic
2565.91	1158.9	1.14687	0.000182201	0.000501128	Itgb1	somatic
1024.35	460.108	1.15465	3.16e-07	1.41e-06	Sacm1l	somatic
474.691	213.125	1.15585	0.00330418	0.00706918	Actr2	somatic
2573.08	1154.03	1.15673	4.01e-06	1.49e-05	Kdelr3	somatic
1579.6	703.012	1.16799	7.14e-08	3.57e-07	Rbpj	somatic
548.272	243.464	1.1716	0.000317663	0.000833169	Tmem2	somatic
495.115	219.668	1.17195	4.45e-06	1.64e-05	Rap1a	somatic
410.089	181.73	1.17447	4.69e-06	1.72e-05	Lrrc8d	somatic
2257.89	994.466	1.18309	0.00655633	0.0131409	Vcl	somatic
237.246	104.539	1.18365	0.0022724	0.00503869	Apbb2	somatic
115.899	50.8556	1.18678	0.00249724	0.00548648	Gnb4	somatic
8481.25	3710.15	1.19283	0.000254008	0.000678666	Macf1	somatic
277.338	121.351	1.19332	0.000878179	0.0021154	Ggcx	somatic
1558.22	679.615	1.19699	2.63e-06	1.01e-05	Farp1	somatic
225.059	97.8784	1.20109	0.000237956	0.000639584	Lrrk1	somatic
54.0169	23.5553	1.20125	0.0195271	0.0350152	Slco2a1	somatic
57.8266	25.0636	1.20177	0.0082848	0.0162265	Nek6	somatic
312.944	135.541	1.20707	3.4e-05	0.00010698	Col5a2	somatic
506.219	219.011	1.20815	8.56e-07	3.58e-06	Rfk	somatic
1022.55	442.561	1.20869	3.39e-06	1.28e-05	Nptn	somatic
2547.56	1097.57	1.21493	4.35e-06	1.6e-05	Emb	somatic
160.281	68.761	1.21938	0.0021941	0.00487841	Pvr	somatic
1289.03	552.752	1.22141	6.75e-08	3.39e-07	Ctsa	somatic
51.8775	22.1596	1.22361	0.0135949	0.0252825	Glrx	somatic
343.407	147.125	1.22427	0.000116047	0.000331876	Asah1	somatic
250.762	107.214	1.22624	1.26e-05	4.27e-05	Sumf1	somatic
131.927	56.3955	1.22696	0.000585818	0.00146094	Epha2	somatic
238.622	101.838	1.23073	0.000235677	0.000634226	Cat	somatic
440.892	187.592	1.23228	0.000172421	0.000476992	Nxf3	somatic
331.504	140.895	1.2338	0.000944275	0.00226098	Cltb	somatic
818.176	346.177	1.24132	0.000494781	0.00125128	Zfp462	somatic
255.503	108.041	1.24202	2.31e-05	7.48e-05	Gulp1	somatic
2811.48	1187.97	1.24281	4.95e-09	3.03e-08	Rab7	somatic
476.999	201.339	1.24513	3.32e-05	0.000104697	Pcmtd1	somatic
823.782	346.971	1.24793	5.8e-06	2.09e-05	Pam	somatic
129.726	54.6497	1.24844	0.00696433	0.0138856	Npnt	somatic
227.309	95.445	1.25113	0.00425769	0.00889037	Pnrc2	somatic
533.429	224.018	1.2512	5.71e-05	0.000172389	Slc2a1	somatic
841.586	352	1.25798	0.00158345	0.00362282	Arhgap1	somatic
708.593	296.252	1.25809	2.59e-06	9.96e-06	Pgm2	somatic
1255.05	524.561	1.25869	3.09e-07	1.38e-06	Hif1a	somatic
105.056	43.8565	1.25874	0.0176769	0.0320562	Stxbp6	somatic
510.226	213.075	1.25911	6.4e-07	2.73e-06	Idh3a	somatic
368.572	153.956	1.26068	0.000129271	0.000365949	Dusp3	somatic
963.258	401.898	1.2613	0.00693419	0.0138354	Cgnl1	somatic
229.131	95.5074	1.26179	3.55e-06	1.33e-05	Il17ra	somatic
290.003	120.358	1.26947	0.00335158	0.00716024	Slc39a14	somatic
605.068	249.342	1.27816	1.47e-05	4.93e-05	Pdlim4	somatic
443.033	182.771	1.27832	0.00280378	0.00608974	Pard3b	somatic
3024.03	1245.25	1.28019	4.09e-08	2.15e-07	Lama1	somatic
76.5021	31.4911	1.28181	0.0011919	0.0027943	Nxt2	somatic
249.775	102.528	1.28637	0.0041009	0.00859753	Angptl4	somatic
443.508	181.39	1.29082	0.000102341	0.000295127	Slc35b2	somatic
222.102	90.7002	1.29201	9.38e-05	0.000272571	Pip5k1b	somatic
53.1749	21.587	1.29564	0.0082865	0.0162285	Inhba	somatic
3637.85	1480.64	1.29682	1.02e-05	3.53e-05	Igf2r	somatic
87.659	35.5085	1.304	0.000443913	0.00113449	Fst	somatic
226.986	91.8579	1.30404	3.1e-06	1.18e-05	Vamp7	somatic
203.205	82.2056	1.30727	5.56e-05	0.000168392	Etv6	somatic
135.492	54.8055	1.30741	0.000225109	0.00060791	Arl5a	somatic
183.801	74.1529	1.31012	0.000857796	0.00207086	Slc35e1	somatic
394.945	159.248	1.31054	0.000445007	0.00113718	Smad7	somatic
4731.74	1902.75	1.31417	7.86e-06	2.77e-05	Prdx1	somatic
237.316	95.5552	1.31422	0.000219143	0.000593008	Zfp148	somatic
1014.58	406.518	1.31947	1.5e-09	9.97e-09	Fez2	somatic
536.038	214.819	1.31962	0.000147138	0.000412262	Mme	somatic
611.076	244.595	1.32005	5.24e-06	1.9e-05	Grk6	somatic
887.241	354.314	1.32479	0.000796564	0.00193324	Ubr2	somatic
8177.97	3262.85	1.32563	1.53e-09	1.02e-08	Usp9x	somatic
499.843	199.545	1.32585	0.000256982	0.000685666	Tpp1	somatic
944.123	376.286	1.32714	6.88e-06	2.45e-05	Jak2	somatic
140.198	55.7151	1.32872	0.00301991	0.00651251	Tmem160	somatic
214.652	84.9833	1.33812	3.15e-05	9.96e-05	Grk5	somatic
642.511	253.995	1.33844	1.53e-05	5.11e-05	Iah1	somatic
2011.1	794.689	1.33963	6.02e-07	2.58e-06	Serinc1	somatic
41.7942	16.4978	1.3421	0.00529213	0.0108437	Plekhf1	somatic
165.731	65.1585	1.34782	0.000702099	0.00172427	Ecm1	somatic
328.217	128.99	1.34782	0.00035091	0.000913798	Tgfbr2	somatic
28.1384	10.977	1.35338	0.0214887	0.0382031	Pdgfb	somatic
181.207	70.8556	1.35531	0.0102205	0.0195742	Adam19	somatic
177.33	69.1262	1.35596	0.00105786	0.00250718	Cd109	somatic
138.782	54.1425	1.3564	0.0014674	0.00338377	Mtmr11	somatic
160.953	62.8458	1.3567	2.14e-05	6.98e-05	Elk3	somatic
343.895	133.976	1.36015	1.87e-06	7.37e-06	Lipa	somatic
3730.09	1448.36	1.36491	6.81e-08	3.42e-07	Lrp1	somatic
191.844	74.4388	1.36651	0.000802495	0.00194651	Creb3l1	somatic
225.658	87.4812	1.3669	2.2e-05	7.15e-05	Stard3nl	somatic
300.982	116.601	1.36741	5.31e-06	1.93e-05	Camk1	somatic
112.737	43.724	1.36797	0.00134312	0.00311861	Myadm	somatic
257.462	99.6886	1.36984	3.83e-05	0.000119122	Nav1	somatic
101.826	39.4287	1.37046	0.020832	0.037138	Spata13	somatic
213.666	82.3303	1.37542	0.00126204	0.00294668	Cdkn1a	somatic
570.568	219.978	1.3756	5.54e-08	2.83e-07	Dlc1	somatic
980.917	377.614	1.37738	0.000111047	0.000318736	Agrn	somatic
708.958	272.838	1.37825	5.53e-06	2e-05	Cp	somatic
213.253	81.9813	1.37943	4.22e-06	1.56e-05	Ehd4	somatic
57.0122	21.8981	1.38297	0.00518077	0.0106416	Rhpn2	somatic
344.09	131.476	1.38676	4.47e-06	1.64e-05	Map2k1	somatic
351.972	133.92	1.39297	3.17e-06	1.2e-05	Disp1	somatic
669.948	254.999	1.39377	7.31e-06	2.59e-05	Taok3	somatic
45.92	17.4917	1.39677	0.0224245	0.0396818	Alg14	somatic
5767.9	2182.54	1.40198	4.03e-10	2.95e-09	Srpr	somatic
2249.56	850.555	1.40326	2.33e-09	1.5e-08	Scd2	somatic
617.643	233.225	1.40543	0.00482417	0.00996932	Maml1	somatic
166.927	62.9639	1.40595	2.14e-05	6.98e-05	Plscr3	somatic
999.639	377.163	1.40651	3.45e-08	1.83e-07	Atp6ap1	somatic
378.782	142.884	1.40681	3.04e-06	1.16e-05	Kif1c	somatic
365.304	137.88	1.407	2.78e-06	1.06e-05	Acvr1	somatic
530.222	199.459	1.41098	0.000520121	0.00130891	Scarb2	somatic
1854.55	697.028	1.41215	2.88e-06	1.1e-05	Ahnak	somatic
386.084	145.055	1.41247	1.04e-06	4.29e-06	Camk2d	somatic
412.165	154.789	1.41422	0.000177696	0.00049013	Mtus1	somatic
247.596	92.9024	1.41556	0.000361636	0.000939491	Bicc1	somatic
91.3878	34.2172	1.41704	0.000275332	0.000730984	Myc	somatic
959.104	358.724	1.41846	2.86e-06	1.09e-05	Atp6v0a1	somatic
794.948	297.004	1.41954	2.67e-07	1.21e-06	Capg	somatic
1499.56	560.545	1.41989	0.000193026	0.000528417	H6pd	somatic
261.736	97.7082	1.42283	0.000362219	0.000940812	Wdr13	somatic
5695.65	2120.53	1.42549	1.12e-06	4.57e-06	Lrp10	somatic
614.231	228.568	1.42668	0.00127649	0.00297793	Mbnl2	somatic
435.764	161.618	1.43033	2.75e-08	1.48e-07	Psmd10	somatic
115.849	42.8863	1.43131	0.000135257	0.000381609	Rasl11b	somatic
318.548	117.9	1.43366	4.27e-05	0.000131931	Socs5	somatic
108.998	40.3338	1.43611	0.000112943	0.000323733	Csdc2	somatic
42.7391	15.7635	1.43654	0.0038989	0.00821788	Clcf1	somatic
583.597	215.138	1.43892	5.86e-05	0.000176517	Efhd2	somatic
511.269	188.472	1.43993	1.27e-07	6.08e-07	Spred1	somatic
786.169	289.793	1.44005	2.82e-06	1.08e-05	Pdlim5	somatic
580.859	213.807	1.44106	3.86e-07	1.7e-06	Irak1	somatic
50.5435	18.5581	1.44221	0.0169694	0.0308957	Col11a1	somatic
527.663	194.227	1.44302	0.000143584	0.000403156	Slc40a1	somatic
207.405	75.9492	1.44827	1.53e-05	5.11e-05	Pdgfa	somatic
1188.39	433.072	1.45615	1.04e-07	5.07e-07	Trim35	somatic
279.213	101.692	1.45706	1.97e-08	1.09e-07	Anxa4	somatic
212.03	77.013	1.46223	1.33e-06	5.4e-06	Itga5	somatic
254.333	92.2838	1.46353	0.000370052	0.000959571	Reep3	somatic
1540.27	558.337	1.46423	7.93e-08	3.95e-07	Dhcr7	somatic
203.021	73.3805	1.46953	9.62e-07	3.98e-06	Mdfic	somatic
762.902	275.208	1.47045	8.93e-07	3.72e-06	Tnip1	somatic
170.613	61.5122	1.47209	5.58e-06	2.02e-05	Rhog	somatic
1226.82	440.938	1.47639	3.93e-11	3.4e-10	Arpc4	somatic
1852.32	665.215	1.47722	3.99e-07	1.76e-06	Lonp1	somatic
91.6771	32.8381	1.48108	0.000908709	0.0021833	Ehd2	somatic
787.491	281.654	1.48324	4.92e-05	0.000150629	Phldb1	somatic
428.754	152.822	1.48897	4.82e-09	2.96e-08	Shmt2	somatic
234.757	83.2084	1.49429	5.27e-06	1.91e-05	Pdcl3	somatic
1221.83	433.611	1.49438	7.77e-09	4.59e-08	Grn	somatic
150.961	53.6822	1.49504	0.000115434	0.000330272	Pdha1	somatic
250.241	88.8497	1.49543	0.000113212	0.000324322	Scpep1	somatic
129.369	45.8031	1.50023	1.78e-05	5.89e-05	Anxa1	somatic
257.505	90.8119	1.50116	6.66e-06	2.37e-05	Trim3	somatic
1446.56	510.902	1.50181	1.69e-05	5.63e-05	F2r	somatic
10451.8	3688.93	1.50245	2.96e-06	1.13e-05	Rpl12	somatic
686.737	242.29	1.5031	1.71e-08	9.52e-08	Gdi1	somatic
117.652	41.5735	1.50327	5.49e-05	0.000166296	Gucy1b3	somatic
1976.25	696.604	1.50411	7.54e-11	6.21e-10	Tpm3	somatic
358.483	126.2	1.50631	0.000578337	0.00144372	Fstl3	somatic
416.499	146.366	1.50752	3.77e-07	1.66e-06	Tmem62	somatic
1249.71	438.674	1.50989	3.68e-05	0.000115101	1110008F13Rik	somatic
1513.33	530.749	1.51174	2.28e-11	2.03e-10	Itgav	somatic
268.717	94.2791	1.51234	1.63e-07	7.64e-07	Parva	somatic
567.74	199.008	1.51277	1.21e-07	5.84e-07	Ncam1	somatic
150.293	52.5663	1.51448	2.67e-05	8.58e-05	Tm4sf1	somatic
137.985	47.9206	1.5236	3.83e-05	0.000119122	Fuca2	somatic
77.227	26.688	1.52855	0.000137542	0.000387534	Acot2	somatic
4931.99	1707.35	1.5305	1.19e-05	4.07e-05	Fat1	somatic
1797.34	621.335	1.53244	1.21e-08	6.91e-08	Galnt2	somatic
60.3955	20.882	1.53393	0.000940349	0.00225243	Aldh1l2	somatic
771.199	266.354	1.53393	6.49e-08	3.28e-07	Dlg5	somatic
379.688	130.526	1.54106	1.3e-07	6.22e-07	Pkd2	somatic
2151.43	738.759	1.54224	3.44e-05	0.000107892	Wnt5a	somatic
105.974	36.2426	1.55198	0.000238855	0.000641588	Ldlrap1	somatic
710.042	242.047	1.55214	3.41e-09	2.14e-08	Gpx7	somatic
2920.11	995.615	1.55234	1.31e-10	1.04e-09	Ywhag	somatic
177.351	60.413	1.55287	6.15e-05	0.000184638	Tmem55a	somatic
277.557	94.1809	1.55749	2.41e-07	1.1e-06	Rbpms	somatic
714.834	242.787	1.55828	1.53e-08	8.58e-08	Klf13	somatic
360.634	122.428	1.55836	4.41e-06	1.62e-05	Tspan4	somatic
2180.16	740.02	1.55893	1.02e-08	5.89e-08	Atp8a1	somatic
246.966	83.5892	1.56214	1.69e-08	9.45e-08	Vegfa	somatic
1672.98	565.129	1.56578	6.64e-08	3.34e-07	Itgb5	somatic
459.521	155.294	1.5665	2.18e-06	8.49e-06	Gnaq	somatic
551.682	185.78	1.57061	4.73e-06	1.73e-05	Pdgfrb	somatic
336.032	113.198	1.57161	1.46e-06	5.86e-06	Zfp704	somatic
81.0349	27.1929	1.57292	9.11e-05	0.000265441	Pkia	somatic
596.27	200.487	1.57296	0.000116549	0.000333046	Dmd	somatic
627.687	210.89	1.57398	1.04e-07	5.07e-07	Araf	somatic
314.919	105.55	1.57846	2.43e-07	1.11e-06	Capn1	somatic
1155.55	385.919	1.58223	2.52e-07	1.14e-06	Psat1	somatic
173.7	58.018	1.58354	5.97e-05	0.000179618	Emp1	somatic
8742.44	2911.97	1.58601	1.19e-10	9.54e-10	Gnai2	somatic
594.985	198.029	1.58603	4.92e-08	2.54e-07	Bax	somatic
625.956	208.276	1.58784	9.93e-12	9.4e-11	Aph1a	somatic
3832.4	1273.6	1.58941	4.02e-07	1.77e-06	Tyro3	somatic
83.5174	27.7167	1.58956	0.000420497	0.00107853	Trim47	somatic
1079.58	358.72	1.58983	2.04e-08	1.12e-07	Pxdn	somatic
189.592	62.8734	1.5948	2.77e-06	1.06e-05	Mfhas1	somatic
745.311	246.843	1.59508	5.72e-09	3.46e-08	Gba	somatic
149.797	49.3727	1.59936	0.000135923	0.0003834	Mical1	somatic
416.278	137.201	1.60005	3.07e-05	9.74e-05	Comtd1	somatic
450.675	148.504	1.60128	1.42e-05	4.78e-05	Pcyt1b	somatic
791.684	260.109	1.60553	1.39e-05	4.7e-05	Cttn	somatic
546.596	178.421	1.61424	3.13e-09	1.98e-08	Snx12	somatic
318.545	103.946	1.61575	2.72e-08	1.46e-07	Gna14	somatic
1066.24	346.758	1.62008	6.4e-11	5.35e-10	Jam2	somatic
204.851	66.5179	1.62207	1.37e-07	6.49e-07	Cask	somatic
465.917	150.714	1.62841	3.52e-09	2.2e-08	Ntn4	somatic
800.193	258.257	1.63177	0.000284103	0.000752047	Camkk2	somatic
1645.07	528.065	1.63958	4.09e-10	2.99e-09	Slc6a8	somatic
263.339	84.4626	1.64064	9.17e-09	5.35e-08	Zbtb1	somatic
465.455	149.309	1.64139	6.4e-05	0.000191563	Lama4	somatic
998.977	320.092	1.64248	2.69e-09	1.72e-08	Hexb	somatic
2535.12	811.3	1.64347	1.05e-06	4.31e-06	Ctsz	somatic
1106.95	352.585	1.65023	9.6e-08	4.7e-07	Fah	somatic
304.771	96.8552	1.65206	3.57e-08	1.89e-07	Fundc1	somatic
86.336	27.4522	1.65661	1.53e-05	5.11e-05	Oma1	somatic
214.159	68.0041	1.65725	0.000861486	0.00207877	Frmd4b	somatic
320.421	101.417	1.6581	0.000245586	0.000658052	S100a6	somatic
203.449	64.4295	1.65863	9.35e-06	3.25e-05	Cmtm7	somatic
2338.17	740.483	1.65889	6.22e-10	4.42e-09	Slc1a5	somatic
31.5495	10.0308	1.65894	0.00855685	0.0167073	Gbp1	somatic
602.935	190.858	1.65919	5.28e-12	5.17e-11	Rell1	somatic
183.83	57.8296	1.6678	1.76e-08	9.82e-08	Speg	somatic
1288.14	405.17	1.66886	2.27e-06	8.82e-06	Mecp2	somatic
2080.53	654.268	1.66926	3.52e-08	1.86e-07	Map4k4	somatic
879.534	276.242	1.67109	5.37e-09	3.26e-08	Megf10	somatic
752.077	235.493	1.67442	2.18e-08	1.19e-07	Tm7sf3	somatic
6342.3	1986.21	1.67504	6.57e-09	3.94e-08	Flna	somatic
233.529	72.9954	1.67672	2.78e-08	1.49e-07	Ttc9c	somatic
1097.04	342.202	1.68033	3.17e-09	2e-08	Tspan17	somatic
1025.77	319.783	1.68205	1.57e-12	1.68e-11	Cd99l2	somatic
300.141	93.147	1.6883	6.7e-09	4.01e-08	Loxl1	somatic
284.069	87.8825	1.693	1.85e-08	1.03e-07	Mtap	somatic
226.157	70.037	1.69383	2.47e-07	1.12e-06	Gyg	somatic
694.083	212.912	1.70414	1.04e-05	3.59e-05	Plxnb1	somatic
459.433	140.985	1.70506	9.2e-09	5.37e-08	Hspb8	somatic
383.669	117.75	1.7054	2.48e-09	1.6e-08	Cln8	somatic
180.465	55.2778	1.7075	3e-07	1.34e-06	Mmp11	somatic
1945.38	595.175	1.7088	2.48e-08	1.35e-07	Aldh18a1	somatic
260.347	79.6885	1.70902	3.1e-09	1.96e-08	Anxa3	somatic
260.925	79.7631	1.70958	9.03e-07	3.76e-06	Vcan	somatic
112.717	34.4465	1.70982	2.67e-06	1.02e-05	Rassf8	somatic
339.427	103.529	1.71209	1.09e-10	8.78e-10	Atg4a	somatic
760.621	231.625	1.71535	4.15e-10	3.03e-09	Klf3	somatic
195.532	59.4859	1.71614	8.45e-06	2.96e-05	Gpc4	somatic
450.02	136.94	1.71694	8.65e-08	4.28e-07	Endod1	somatic
1497.89	453.896	1.72257	6.38e-13	7.26e-12	Ninj1	somatic
475.258	144.095	1.72308	2.68e-07	1.21e-06	Stat6	somatic
80.201	24.2375	1.72403	0.000166729	0.000462569	Apool	somatic
286.858	86.772	1.72426	1.2e-08	6.88e-08	Ppcs	somatic
698.288	211.33	1.72433	2.2e-08	1.2e-07	Tmem123	somatic
1053.9	318.431	1.72669	1.66e-08	9.28e-08	Gusb	somatic
1456.65	439.497	1.7284	9.94e-13	1.1e-11	Pdlim1	somatic
945.061	284.979	1.72982	2.34e-10	1.78e-09	Gnl3l	somatic
1621.64	488.53	1.731	1.66e-06	6.59e-06	Tjp2	somatic
96.4865	28.9767	1.73391	0.00015202	0.000424757	Pgpep1	somatic
94.0733	28.2785	1.73563	0.00789832	0.0155567	Efnb2	somatic
1720.65	513.894	1.74364	1.67e-11	1.52e-10	Atp2b1	somatic
1500.97	447.997	1.74461	6.34e-07	2.71e-06	Lrig1	somatic
190.875	56.9343	1.74609	1.91e-07	8.82e-07	Tcn2	somatic
605.13	179.888	1.74917	6.06e-10	4.31e-09	Tdg	somatic
409.572	120.984	1.75843	3.23e-09	2.04e-08	Zcchc9	somatic
1985.46	586.258	1.75961	3.52e-13	4.18e-12	Akt1	somatic
1757.14	518.204	1.76157	1.44e-12	1.56e-11	Plod1	somatic
180.121	53.193	1.76171	1.65e-08	9.23e-08	Rhbdf2	somatic
167.462	49.2761	1.76869	1.45e-05	4.87e-05	Pkp2	somatic
3745.3	1096.3	1.77244	2.6e-08	1.41e-07	Cldn11	somatic
97.3544	28.5359	1.77314	1.59e-06	6.36e-06	Il1rap	somatic
1904.15	555.056	1.77858	1.48e-08	8.33e-08	Lasp1	somatic
6135.16	1787.13	1.77941	7.71e-17	1.49e-15	Ctsd	somatic
580.617	169.079	1.7804	2.42e-06	9.35e-06	Pard6b	somatic
40.9542	11.918	1.78387	0.000985289	0.00234845	Snx10	somatic
659.186	191.233	1.78602	0.000126102	0.000358147	Zc3hav1	somatic
138.601	40.2596	1.78638	2.42e-05	7.81e-05	Nedd4l	somatic
109.173	31.6982	1.78671	8.1e-07	3.4e-06	Hebp2	somatic
840.016	242.489	1.79182	1.08e-12	1.19e-11	Srebf1	somatic
211.417	60.9218	1.79567	3.55e-08	1.88e-07	Ext1	somatic
1261.65	363.364	1.79581	1.85e-13	2.3e-12	Plod2	somatic
745.523	214.395	1.79742	4.15e-12	4.15e-11	Ostf1	somatic
2161.07	618.489	1.80513	1.38e-08	7.84e-08	Cds2	somatic
3609	1032.02	1.80606	1.61e-11	1.47e-10	Vat1	somatic
456.665	130.439	1.80744	1.03e-11	9.69e-11	Kctd15	somatic
992.861	283.503	1.80806	6.96e-12	6.72e-11	Cotl1	somatic
552.358	157.577	1.80808	1.33e-08	7.55e-08	Eif4ebp1	somatic
607.204	172.791	1.81277	4.8e-10	3.47e-09	Slc39a1	somatic
1181	334.691	1.81925	8.98e-09	5.26e-08	Cdh2	somatic
319.958	90.5604	1.82144	2.24e-11	2.01e-10	Idh1	somatic
137.099	38.8645	1.82146	2.34e-05	7.56e-05	Antxr2	somatic
325.564	91.9173	1.82594	1.66e-07	7.75e-07	Serpina3n	somatic
155.426	43.6564	1.83098	4.36e-08	2.28e-07	Taz	somatic
2993.03	833.704	1.84407	2.25e-14	3.15e-13	Adam10	somatic
162.823	45.4185	1.84447	5.97e-08	3.04e-07	Dse	somatic
845.788	235.214	1.84578	4.43e-14	5.98e-13	Nab1	somatic
221.661	61.4451	1.85007	3.9e-10	2.87e-09	Bex2	somatic
279.238	77.3287	1.85319	1.99e-08	1.1e-07	Eif2ak3	somatic
379.528	104.723	1.85616	6.72e-10	4.74e-09	Wdr45	somatic
708.172	195.122	1.85905	2.31e-11	2.06e-10	Gadd45a	somatic
67.0337	18.5067	1.85931	6.1e-05	0.000183322	Tnfrsf11b	somatic
796.341	219.176	1.8613	1.54e-12	1.65e-11	Cald1	somatic
454.565	124.828	1.86513	1.78e-07	8.27e-07	Zhx2	somatic
718.142	197.18	1.86525	6.07e-06	2.18e-05	Zdhhc9	somatic
1924.3	525.875	1.87145	4.51e-14	6.08e-13	Sdc4	somatic
306.963	83.0291	1.88473	1.3e-07	6.19e-07	Psen2	somatic
2446.81	661.976	1.88607	2.78e-18	6.21e-17	Cyb5r3	somatic
11293.2	3042.07	1.89231	5.37e-06	1.95e-05	Rhou	somatic
567.299	152.803	1.89334	6.24e-12	6.06e-11	Pde4dip	somatic
288.202	77.1569	1.90202	8.38e-11	6.85e-10	Rnf128	somatic
379.137	101.324	1.90402	1.89e-12	1.99e-11	Bach1	somatic
1657.43	442.107	1.90594	6.65e-08	3.35e-07	Rbp1	somatic
301.494	80.2048	1.91091	2.71e-06	1.04e-05	Mpp1	somatic
187.433	49.5287	1.92077	3.58e-07	1.59e-06	Rin2	somatic
767.856	202.468	1.92288	4.44e-10	3.22e-09	Tmem14c	somatic
2252.86	593.879	1.9235	1.88e-11	1.69e-10	Tagln	somatic
613.287	161.625	1.92457	3.9e-13	4.6e-12	Mpdz	somatic
1158.34	304.898	1.92524	2.81e-10	2.12e-09	Msn	somatic
121.001	31.7505	1.93525	1.06e-06	4.37e-06	1810030O07Rik	somatic
708.077	184.968	1.93649	1.06e-12	1.16e-11	Aebp1	somatic
435.248	113.495	1.93749	1.68e-10	1.31e-09	Commd4	somatic
66.2985	17.3531	1.93902	0.000137352	0.000387085	Atp6v0e	somatic
938.667	242.266	1.95438	7.18e-13	8.09e-12	1190002N15Rik	somatic
116.136	29.9191	1.95565	3.3e-08	1.75e-07	Mcts1	somatic
631.26	162.605	1.95612	4.46e-10	3.24e-09	Rpp25	somatic
2178.86	561.256	1.95692	1.41e-14	2.03e-13	Nt5e	somatic
201.939	51.9416	1.95692	6.83e-09	4.08e-08	Nbl1	somatic
16.2438	4.14305	1.95964	0.0147834	0.0272629	Cxcl14	somatic
88.9535	22.8434	1.96013	2.1e-05	6.85e-05	Cdh11	somatic
1015.59	260.738	1.96151	2.92e-13	3.53e-12	Ethe1	somatic
3115.05	799.405	1.96221	1.3e-13	1.65e-12	Slc25a5	somatic
413.516	106.071	1.96435	4.62e-11	3.95e-10	Sorbs2	somatic
680.492	174.34	1.96499	4.45e-14	6e-13	Reep5	somatic
482.331	123.48	1.96647	3.48e-09	2.18e-08	Litaf	somatic
8577.5	2189.65	1.96985	6.56e-11	5.47e-10	Timp1	somatic
1062.54	271.02	1.97124	1.38e-11	1.28e-10	Ctnnal1	somatic
8083.65	2060.76	1.97182	2.11e-14	2.98e-13	App	somatic
100.498	25.6161	1.97528	7.9e-06	2.78e-05	Serpinb9	somatic
396.313	100.298	1.98167	1.05e-13	1.36e-12	Prrg1	somatic
590.246	148.523	1.99065	1.39e-13	1.76e-12	Fundc2	somatic
688.942	173.36	1.99075	3.79e-13	4.49e-12	Ltbp3	somatic
40.3731	10.1685	2.00014	0.00161308	0.0036849	Ptges	somatic
2254	560.506	2.00738	1.25e-07	5.99e-07	Marcksl1	somatic
101.103	25.1797	2.00826	5.43e-06	1.97e-05	Hspb1	somatic
194.239	48.3677	2.00861	1.73e-07	8.06e-07	Cyr61	somatic
2221.31	551.859	2.00899	7.34e-14	9.65e-13	Anxa2	somatic
2452.02	608.836	2.00971	1.27e-21	4.04e-20	Actr3	somatic
626.587	155.47	2.01042	2.72e-16	4.91e-15	Mef2c	somatic
382.363	94.1268	2.02277	1.09e-10	8.77e-10	Sh3d19	somatic
22.1755	5.48601	2.02702	0.00532331	0.0108979	Ier3	somatic
623.721	152.831	2.02818	1.56e-15	2.57e-14	Eif2s3x	somatic
1205.18	295.193	2.0296	3.13e-16	5.59e-15	Slain1	somatic
264.651	64.8148	2.02979	5.89e-06	2.12e-05	Cebpb	somatic
203.817	49.7954	2.03015	2.34e-07	1.07e-06	Gadd45b	somatic
2288.94	557.589	2.03722	2.83e-14	3.91e-13	Lsr	somatic
3142.92	765.396	2.03775	2.43e-20	6.88e-19	Acsl4	somatic
3365.81	817.18	2.04223	2.91e-11	2.56e-10	Inppl1	somatic
121.125	29.3615	2.04234	1.12e-07	5.41e-07	Il10rb	somatic
429.173	104.07	2.04445	2.97e-10	2.23e-09	Sh3bp2	somatic
1008.57	244.266	2.04598	3.26e-13	3.9e-12	Socs6	somatic
2845.53	688.928	2.04639	2.2e-15	3.53e-14	P2rx4	somatic
82.7171	19.9047	2.05347	6.31e-06	2.26e-05	Slc16a2	somatic
468.431	112.834	2.05387	1.75e-11	1.59e-10	Igf2bp2	somatic
313.166	74.7956	2.06516	2.04e-11	1.83e-10	Bin1	somatic
57.7888	13.8054	2.06679	0.000250277	0.00066941	Chac1	somatic
351.114	83.6606	2.06772	1.95e-08	1.08e-07	Cd9	somatic
441.033	104.841	2.07184	2.45e-13	3e-12	B4galt6	somatic
223.706	53.1478	2.07191	1.63e-11	1.49e-10	Adamts7	somatic
3600.01	854.204	2.07534	2.49e-11	2.21e-10	Igfbp3	somatic
2196.52	520.179	2.07786	5.44e-16	9.45e-15	Ralb	somatic
757.986	179.274	2.08012	2.03e-12	2.12e-11	Sdc2	somatic
223.305	52.8618	2.08056	1.34e-08	7.59e-08	Tnfrsf1a	somatic
1191.38	281.432	2.08181	3.41e-13	4.06e-12	Anxa5	somatic
282.464	66.5837	2.08382	1.23e-09	8.35e-09	Neu1	somatic
171.058	40.2648	2.08496	2.3e-10	1.75e-09	Nmi	somatic
2908.51	683.697	2.08877	6.01e-18	1.29e-16	Gca	somatic
9941.93	2330.53	2.09283	6.03e-12	5.87e-11	Fasn	somatic
1616.55	375.3	2.10625	5.65e-13	6.5e-12	Col5a1	somatic
111.237	25.8114	2.11038	2.31e-06	8.92e-06	Ghr	somatic
14.9463	3.4428	2.11056	0.00984599	0.0189189	H2-Aa	somatic
658.566	151.118	2.12364	2.71e-12	2.79e-11	Tmem63a	somatic
1583.46	363.251	2.12401	1.34e-07	6.4e-07	Padi2	somatic
4904.03	1123.81	2.12551	8.77e-06	3.06e-05	Cgn	somatic
3175.66	723.842	2.13322	2.69e-10	2.03e-09	Col18a1	somatic
198.167	44.9649	2.14165	6.51e-09	3.9e-08	Shroom4	somatic
558.151	125.843	2.14905	1.35e-16	2.52e-15	Serpinh1	somatic
300.196	67.6375	2.14948	4.44e-08	2.32e-07	Prkx	somatic
1788.84	402.212	2.15268	8.43e-15	1.24e-13	Hebp1	somatic
966.467	216.422	2.15899	1.67e-18	3.84e-17	Got2	somatic
890.793	198.909	2.16269	4.22e-11	3.63e-10	Gata6	somatic
530.347	117.858	2.16848	2.09e-08	1.15e-07	Ccnd2	somatic
53.4619	11.8838	2.16905	3.52e-06	1.32e-05	Slc9a3r2	somatic
104.615	23.2454	2.17016	3.12e-05	9.89e-05	Slc30a2	somatic
5456.83	1207.36	2.17609	1.57e-23	6e-22	Pabpc4	somatic
167.628	36.8677	2.1887	1.26e-05	4.3e-05	Marveld1	somatic
3035.01	663.446	2.19344	6.97e-18	1.49e-16	Bok	somatic
211.094	46.0966	2.19685	5.31e-09	3.23e-08	Sat1	somatic
198.142	43.2373	2.19695	1.1e-06	4.5e-06	Pdgfc	somatic
330.669	71.4272	2.20922	3.76e-12	3.8e-11	B4galt4	somatic
627.922	135.415	2.2129	1.01e-12	1.11e-11	Pdlim7	somatic
240.576	51.6598	2.21759	7.04e-10	4.95e-09	Smpd1	somatic
671.381	143.92	2.22109	1.75e-09	1.15e-08	Gadd45g	somatic
1759.78	376.675	2.22363	2.81e-14	3.89e-13	4930550L24Rik	somatic
164.781	35.1922	2.2312	9.94e-08	4.86e-07	Sfrp1	somatic
5312.24	1131.03	2.23157	4.92e-13	5.72e-12	Tnks1bp1	somatic
113.586	24.0663	2.23466	2.89e-09	1.83e-08	Plp2	somatic
472.612	99.4339	2.24846	1e-11	9.48e-11	Rras	somatic
120.392	25.2189	2.25165	1.32e-09	8.89e-09	Mospd1	somatic
510.398	107.104	2.25249	1.29e-11	1.2e-10	Cstb	somatic
685.698	142.788	2.26401	5.36e-18	1.16e-16	Bgn	somatic
751.595	155.759	2.27054	1e-15	1.68e-14	Lgals1	somatic
35.4897	7.33919	2.27978	0.000133528	0.000377067	Egr2	somatic
1164.08	239.31	2.28248	1.6e-09	1.06e-08	Capn2	somatic
200.856	41.1252	2.28528	9.42e-09	5.48e-08	Zfp579	somatic
1238.49	253.029	2.29068	4.38e-08	2.28e-07	Card10	somatic
549.069	112.178	2.29068	3.34e-15	5.21e-14	Gla	somatic
409.901	83.3316	2.29658	1e-11	9.49e-11	Tspan15	somatic
956.73	194.73	2.29658	7.24e-18	1.54e-16	Npdc1	somatic
431.266	87.105	2.30648	5.15e-16	8.97e-15	Golim4	somatic
5044.43	1016.97	2.31026	1.21e-17	2.51e-16	Ppp2r1a	somatic
482.86	96.751	2.31919	6.43e-11	5.38e-10	Fn1	somatic
44.0228	8.73901	2.3232	2.73e-05	8.74e-05	Nxnl2	somatic
220.106	43.9849	2.32511	2.98e-12	3.05e-11	St6galnac4	somatic
721.434	143.393	2.33046	6.92e-14	9.11e-13	Mcam	somatic
270.123	53.7855	2.33114	1.48e-11	1.36e-10	Tgfb1i1	somatic
721.212	141.919	2.34617	8e-15	1.18e-13	Col15a1	somatic
15.7249	3.05864	2.36609	0.0148641	0.0273998	Pter	somatic
97.8344	18.8902	2.37084	8.5e-06	2.97e-05	Tnfrsf12a	somatic
542.253	104.43	2.37579	2.56e-09	1.64e-08	Nedd9	somatic
44.3837	8.4928	2.38819	7.2e-06	2.55e-05	1700025G04Rik	somatic
297.694	56.795	2.38952	1.5e-13	1.88e-12	Slc1a6	somatic
971.192	184.858	2.39342	7.45e-16	1.27e-14	Csnk1e	somatic
325.413	61.1642	2.41291	4.61e-17	9.1e-16	Mfsd1	somatic
57.239	10.7306	2.4141	4.59e-07	2e-06	Olfm1	somatic
1327.6	247.718	2.42169	1.45e-11	1.33e-10	Tpm2	somatic
933.4	174.18	2.42216	1.34e-21	4.25e-20	Prep	somatic
167.032	31.1243	2.42507	1.72e-12	1.83e-11	Parp9	somatic
595.247	110.322	2.43249	4.28e-14	5.79e-13	Lgr4	somatic
167.477	30.9128	2.44055	1.43e-09	9.55e-09	Edn1	somatic
362.452	66.3731	2.44859	2.72e-17	5.48e-16	Casp3	somatic
99.2874	17.9666	2.46261	3.76e-09	2.34e-08	Metrnl	somatic
1298.97	235.1	2.46542	7.67e-11	6.31e-10	Ddr1	somatic
138.323	25.023	2.46629	7.74e-08	3.85e-07	Nradd	somatic
954.688	172.257	2.46943	1.43e-13	1.8e-12	Dnd1	somatic
392.332	70.6532	2.47377	6.84e-13	7.74e-12	Shroom2	somatic
1435.65	257.64	2.47752	5.83e-13	6.68e-12	Sphk1	somatic
3228.29	578.117	2.48126	1.01e-16	1.92e-15	Slc4a2	somatic
79.6739	14.1896	2.4888	1.31e-06	5.33e-06	Phlda3	somatic
972.673	171.234	2.5053	3.17e-14	4.35e-13	Lrfn4	somatic
976.539	171.836	2.50663	9.26e-21	2.72e-19	Slc25a13	somatic
61.9279	10.7991	2.51853	2.98e-06	1.13e-05	Ifi35	somatic
435.728	75.9117	2.5222	1.15e-16	2.17e-15	Tagln2	somatic
109.831	18.9649	2.52711	2.99e-09	1.89e-08	Fzd2	somatic
1554.24	269.562	2.52762	1.86e-26	9.08e-25	Col1a1	somatic
65.566	11.4082	2.53366	2.33e-05	7.55e-05	Nupr1	somatic
1945.44	335.012	2.53734	1.74e-16	3.2e-15	Armcx3	somatic
730.992	125.5	2.54169	2.43e-19	6.17e-18	Lix1l	somatic
390.731	65.2394	2.58293	1.33e-11	1.24e-10	Nuak2	somatic
25.5298	4.26365	2.59097	0.00028906	0.000763948	Smpdl3b	somatic
1043.51	170.391	2.61515	7.08e-14	9.32e-13	Col4a1	somatic
2092.17	335.578	2.63995	1.88e-16	3.46e-15	Fabp5	somatic
1647.8	261.866	2.6529	3.07e-17	6.16e-16	Rcn1	somatic
1295.16	202.557	2.67737	1.83e-12	1.93e-11	Col12a1	somatic
772.806	120.227	2.68618	5.84e-11	4.91e-10	Cd47	somatic
15.8056	2.39311	2.75084	0.0157477	0.0288761	Upk3b	somatic
44.1949	6.58778	2.75353	3.54e-06	1.33e-05	Aig1	somatic
233.532	34.497	2.75729	7.01e-11	5.82e-10	Crym	somatic
192.679	28.4503	2.75932	2.34e-15	3.74e-14	Gsdmd	somatic
249.593	36.3627	2.7803	5.78e-11	4.86e-10	Col5a3	somatic
316.884	45.8145	2.7924	7.8e-12	7.48e-11	Efemp2	somatic
181.74	26.178	2.79772	1.31e-10	1.04e-09	Col6a3	somatic
255.804	36.2433	2.82149	1.04e-11	9.77e-11	C1qtnf6	somatic
262.964	37.1539	2.82242	1.47e-17	3.03e-16	Cnp	somatic
556.948	77.5463	2.843	9.38e-23	3.34e-21	Inf2	somatic
269.063	37.2228	2.85331	2.54e-14	3.53e-13	Cdc42ep1	somatic
472.615	64.3962	2.87639	1.18e-14	1.71e-13	Plekhb1	somatic
1137.15	151.476	2.9083	4.88e-30	3.14e-28	Klf6	somatic
737.532	96.3075	2.93694	7.33e-21	2.18e-19	Enc1	somatic
1417.44	179.652	2.97999	4.69e-35	4.17e-33	Prss35	somatic
126.252	15.7973	3.00241	2.99e-13	3.6e-12	Arhgef5	somatic
833.833	102.675	3.02042	1.56e-18	3.61e-17	Serpine2	somatic
2733.07	336.172	3.02312	4.99e-21	1.51e-19	PTMS	somatic
257.449	31.1062	3.04804	3.31e-18	7.31e-17	Ckb	somatic
1358.73	161.112	3.07583	2.37e-18	5.37e-17	Ptgis	somatic
993.134	116.09	3.0967	1.76e-15	2.86e-14	Col4a2	somatic
366.897	42.7605	3.10179	3.52e-21	1.08e-19	Ctsc	somatic
935.318	108.592	3.10641	2.62e-23	9.77e-22	Lbh	somatic
538.295	59.0335	3.18849	1.39e-25	6.34e-24	Oaf	somatic
152.129	16.411	3.20782	5.18e-14	6.93e-13	Tpbg	somatic
135.913	14.7305	3.21222	5.68e-12	5.55e-11	Wnt4	somatic
64.0883	6.85111	3.21924	1.01e-08	5.85e-08	Lif	somatic
552.998	54.2975	3.34709	3.87e-15	5.98e-14	Cacnb3	somatic
301.387	29.3629	3.35626	2.39e-22	8.21e-21	Alcam	somatic
933.956	91.043	3.35743	2.15e-17	4.37e-16	Mybpc3	somatic
222.538	21.4786	3.37323	2.68e-19	6.77e-18	Pla2g4a	somatic
183.826	17.2658	3.41128	2.35e-14	3.29e-13	Elovl6	somatic
565.47	51.3279	3.46116	1.87e-17	3.82e-16	Ccdc80	somatic
26.7981	2.34149	3.53412	3.31e-05	0.000104306	Frzb	somatic
61.8771	4.91182	3.645	2.83e-08	1.52e-07	Cd248	somatic
1441.85	114.253	3.65733	7.16e-16	1.22e-14	Tgfb1	somatic
5.80979	0.384385	3.80906	0.0268343	0.0466259	Kcnk1	somatic
2879.75	192.155	3.90463	3.98e-35	3.56e-33	Star	somatic
6.73424	0.367256	4.02011	0.0130743	0.0244307	Cd38	somatic
249.28	12.0391	4.38034	2.31e-21	7.19e-20	Lpl	somatic
5.61047	0	4.72708	0.00678033	0.013552	Dmkn	somatic
12.7571	0.367256	4.94442	0.000720766	0.00176563	Lancl3	somatic
19.8712	0	6.54942	1.89e-06	7.43e-06	Pon3	somatic

## Sheet: mitotic
BSA	BSB	log2FoldChange	pvalue	padj	name	stage
70.0633	4630.9	-6.04842	1.23e-07	5.91e-07	Tst	mitotic
5.95746	260.408	-5.46688	3.16e-05	0.000100005	Fbxl6	mitotic
8.34279	220.08	-4.68842	4.07e-22	1.37e-20	Prrg3	mitotic
62.4567	1343.25	-4.42199	1.13e-16	2.13e-15	Cdc14b	mitotic
44.3565	938.455	-4.39872	5.18e-47	9.87e-45	Kcnd3	mitotic
23.5382	277.676	-3.556	5.56e-25	2.43e-23	Ren1	mitotic
15.2712	179.321	-3.55498	5.86e-18	1.26e-16	St8sia2	mitotic
81.1189	911.672	-3.49267	3.61e-24	1.48e-22	Arhgef4	mitotic
287.497	3101.06	-3.43269	2.62e-24	1.09e-22	Clock	mitotic
28.2466	303.61	-3.43091	2.84e-20	7.92e-19	Sh3bgr	mitotic
175.876	1726.94	-3.29348	8.44e-24	3.32e-22	Glis2	mitotic
18.9158	166.333	-3.13071	1.6e-11	1.47e-10	Itih5	mitotic
315.283	2559.95	-3.02213	2.76e-23	1.02e-21	Lypla1	mitotic
475.37	3573.32	-2.91	1.11e-19	2.92e-18	Erap1	mitotic
299.66	2010.48	-2.74728	4.26e-13	5e-12	Ppil1	mitotic
74.113	461.429	-2.64242	1.42e-16	2.64e-15	Klf7	mitotic
27.3341	166.658	-2.61261	3.59e-14	4.91e-13	F13a1	mitotic
1173.8	7160.74	-2.60929	5.67e-19	1.38e-17	Pafah1b1	mitotic
996.808	5808.51	-2.54251	1.21e-27	6.48e-26	Trpm7	mitotic
1090.27	6238.22	-2.51668	8.17e-22	2.66e-20	Nup155	mitotic
136.43	772.829	-2.50344	8.69e-21	2.55e-19	Tm6sf1	mitotic
41.4235	235.223	-2.50029	1.16e-07	5.61e-07	Marveld2	mitotic
228.498	1273.54	-2.47802	8.82e-10	6.09e-09	Mki67	mitotic
685.704	3795.14	-2.46855	1.37e-25	6.28e-24	Baz2b	mitotic
165.743	879.694	-2.40795	1.58e-07	7.43e-07	Anln	mitotic
17.4431	90.6241	-2.38349	5.17e-09	3.15e-08	Fosb	mitotic
288.263	1441.84	-2.32147	7.85e-18	1.67e-16	Ankrd13c	mitotic
93.7388	468.051	-2.31834	1.76e-07	8.18e-07	Lonrf3	mitotic
16.8024	83.1385	-2.29725	8.98e-06	3.13e-05	Etv1	mitotic
163.638	793.311	-2.27734	3.45e-10	2.56e-09	E2f7	mitotic
182.712	867.439	-2.24513	2.08e-10	1.6e-09	Ablim1	mitotic
366.556	1635.23	-2.15726	8.17e-20	2.17e-18	Mapre2	mitotic
546.5	2430.44	-2.15267	2.12e-11	1.9e-10	Arhgef18	mitotic
318.199	1372.77	-2.10823	4.92e-06	1.8e-05	Hip1	mitotic
493.102	2101.08	-2.09187	1.3e-08	7.39e-08	Cryz	mitotic
1187.59	4772.77	-2.00701	6.51e-18	1.4e-16	Rdx	mitotic
116.842	446.661	-1.93677	2.4e-07	1.09e-06	Tyms	mitotic
1205.21	4525.07	-1.90889	4.88e-09	2.99e-08	Rnf138	mitotic
441.973	1659.08	-1.90806	8.02e-12	7.69e-11	Coro1c	mitotic
654.591	2345.4	-1.8418	6.84e-08	3.44e-07	Wdr61	mitotic
45.6244	157.82	-1.7936	6.91e-06	2.45e-05	Ddit4l	mitotic
378.934	1308.73	-1.78728	1.5e-12	1.61e-11	Foxp1	mitotic
1920.2	6525.91	-1.76472	4.91e-10	3.55e-09	Kif13a	mitotic
21.7702	73.7429	-1.74822	0.00054505	0.00136754	Esr1	mitotic
641.883	2155.45	-1.74763	1.98e-09	1.29e-08	Dynll2	mitotic
1564.27	5222.35	-1.73928	5.86e-11	4.92e-10	Glud1	mitotic
386.264	1287.33	-1.73769	6.74e-08	3.39e-07	Nsmce4a	mitotic
1099.17	3601.36	-1.71211	4.85e-12	4.78e-11	Gfpt1	mitotic
528.523	1712.06	-1.69499	2.32e-08	1.26e-07	Mex3c	mitotic
143.161	452.827	-1.66105	6.4e-05	0.000191763	Ubtd2	mitotic
592.911	1843.65	-1.63685	1.66e-14	2.37e-13	Atad1	mitotic
407.554	1265.82	-1.63459	6.95e-12	6.71e-11	Kdelc2	mitotic
496.148	1530.09	-1.62512	1.3e-12	1.41e-11	Sypl	mitotic
1202.88	3682.36	-1.6144	6.47e-06	2.31e-05	Prdx4	mitotic
249.062	758.345	-1.60759	1.48e-07	7.01e-07	Pex3	mitotic
2297.5	6986.13	-1.60454	1.85e-09	1.21e-08	Ppp1cc	mitotic
2057.79	6147.41	-1.57876	5.95e-07	2.55e-06	Zcchc14	mitotic
199.121	594.442	-1.57862	1.39e-06	5.59e-06	Plk2	mitotic
950.323	2832.87	-1.57614	3.03e-08	1.62e-07	Ctsf	mitotic
68.3359	202.576	-1.57106	2.65e-07	1.2e-06	Rab9	mitotic
45.0457	133.671	-1.56237	6.44e-05	0.000192616	Ikzf5	mitotic
149.33	435.067	-1.54363	1.15e-09	7.79e-09	Bet1	mitotic
140.598	409.249	-1.53927	0.00014846	0.000415502	Tsr1	mitotic
949.343	2728.37	-1.52347	6.28e-09	3.78e-08	Psma1	mitotic
614.007	1758.65	-1.51857	3.61e-06	1.35e-05	Abi2	mitotic
573.208	1639.87	-1.51714	8.3e-09	4.88e-08	Manea	mitotic
105.245	300.558	-1.51125	4.86e-06	1.77e-05	Fat4	mitotic
246.68	700.111	-1.50601	3.04e-05	9.64e-05	Fen1	mitotic
42.5213	119.982	-1.49111	0.000283874	0.000751679	Scoc	mitotic
357.636	996.294	-1.47712	0.000344458	0.000898482	Rab31	mitotic
1321.23	3619.92	-1.45418	9.97e-08	4.87e-07	Pias2	mitotic
105.179	286.001	-1.44647	5.99e-06	2.15e-05	4921524J17Rik	mitotic
1043.02	2832.83	-1.44127	7.15e-08	3.58e-07	Rnf20	mitotic
163.307	440.619	-1.43161	2.76e-06	1.06e-05	Sav1	mitotic
455.671	1212.6	-1.41271	6.86e-08	3.44e-07	Adk	mitotic
100.334	263.979	-1.39368	6.47e-07	2.76e-06	Adam12	mitotic
2088.29	5373.47	-1.36334	4.3e-07	1.88e-06	Caprin1	mitotic
396.128	1016.63	-1.35895	4.62e-05	0.000141901	Ipo8	mitotic
404.079	1030.65	-1.35149	3.78e-06	1.41e-05	Exoc5	mitotic
240.996	612.785	-1.34755	9.26e-05	0.000269668	Rad51	mitotic
4274.97	10583.1	-1.30772	1.55e-07	7.32e-07	Glul	mitotic
295.458	724.558	-1.29291	1.07e-05	3.7e-05	Myo5a	mitotic
884.584	2160.06	-1.28831	6.55e-07	2.79e-06	Paip2	mitotic
92.2437	223.146	-1.27548	7.47e-06	2.64e-05	Tsen2	mitotic
42.6499	101.957	-1.26017	0.00030426	0.000800771	Arhgap24	mitotic
584.162	1371.29	-1.23163	5.91e-06	2.12e-05	Acat1	mitotic
84.5993	198.347	-1.22649	0.00017808	0.000490961	Reep1	mitotic
204.184	477.755	-1.22607	1.23e-05	4.18e-05	Wdr77	mitotic
109.533	251.747	-1.19932	1.46e-05	4.89e-05	Gltp	mitotic
115.432	263.056	-1.18792	7.48e-05	0.000221318	Ing3	mitotic
256.944	583.22	-1.18296	0.000936702	0.00224477	Tmem64	mitotic
343.355	773.385	-1.17142	9.71e-08	4.75e-07	Atf1	mitotic
135.438	303.489	-1.16182	0.0123701	0.0232434	Gabpb2	mitotic
191.083	426.511	-1.15886	3.96e-06	1.47e-05	Ttc7b	mitotic
459.221	1012.28	-1.14076	5.63e-06	2.04e-05	Ube2l3	mitotic
749.605	1640.51	-1.12979	9.74e-07	4.03e-06	Rbm27	mitotic
411.182	897.594	-1.12714	0.0054663	0.011157	Mycbp	mitotic
199.956	431.311	-1.10912	0.00277391	0.00603215	Rabif	mitotic
669.643	1441.94	-1.10625	1.04e-05	3.59e-05	Tmem101	mitotic
74.7526	160.646	-1.10514	0.000291504	0.000769533	Gnpnat1	mitotic
301.758	646.176	-1.09997	0.00132381	0.00307747	Smpd2	mitotic
1817	3877.05	-1.09357	2.43e-05	7.85e-05	Ktn1	mitotic
596.347	1266.01	-1.0861	2.29e-06	8.87e-06	Wasf1	mitotic
240.593	508.553	-1.08005	0.000844546	0.00204103	Ncapg2	mitotic
578.175	1220.19	-1.07752	3.77e-06	1.4e-05	Mark2	mitotic
701.266	1474.92	-1.07311	2.07e-05	6.78e-05	Cyb5r1	mitotic
120.899	250.176	-1.05118	0.000650905	0.00160843	Fhl2	mitotic
655.329	1348.05	-1.04071	1.07e-05	3.69e-05	Klhl23	mitotic
1711.3	3489.82	-1.02805	1.8e-06	7.11e-06	Apc	mitotic
171.5	349.577	-1.02655	0.00857785	0.0167444	Afap1	mitotic
522.12	1054.4	-1.01432	0.00125221	0.00292536	Wee1	mitotic
398.849	803.957	-1.01199	8.99e-05	0.000262212	Kpna1	mitotic
71.232	35.6869	1.0005	0.0268795	0.0466917	Rnf149	mitotic
1282.4	640.877	1.00112	0.00718452	0.0142895	Tgfbr3	mitotic
3589.69	1791.01	1.00301	5.06e-06	1.84e-05	Tcf25	mitotic
1335.29	666.212	1.00312	1.5e-06	6.02e-06	Plaa	mitotic
156.655	78.1283	1.00553	0.0025816	0.00565395	2210016F16Rik	mitotic
1317.95	656.088	1.00647	0.00136824	0.0031705	Zfp292	mitotic
709.601	353.132	1.00716	0.000216533	0.000586576	Eif2ak4	mitotic
758.683	376.995	1.00857	9.25e-06	3.22e-05	Echs1	mitotic
1459.66	725.027	1.00958	5.56e-06	2.01e-05	Gtf3c2	mitotic
1066.6	529.428	1.01048	8.47e-05	0.000248284	Zfp711	mitotic
250.725	124.526	1.0115	0.00252982	0.00554981	Slc35a4	mitotic
566.143	280.45	1.01412	0.00208829	0.00466252	Ssfa2	mitotic
221.603	109.614	1.01645	0.00954978	0.0184173	Tmem204	mitotic
615.443	303.762	1.01933	0.00075589	0.00184342	Tmem106b	mitotic
244.403	120.699	1.0194	0.025562	0.0446373	Robo1	mitotic
76.028	37.5746	1.01976	0.0285619	0.0492198	2510009E07Rik	mitotic
850.394	418.749	1.0219	4.88e-06	1.78e-05	Prkci	mitotic
566.065	278.362	1.02316	0.000310495	0.00081573	Hmbs	mitotic
3955.51	1943.08	1.02559	0.00043314	0.00110899	Pygb	mitotic
851.408	418.046	1.02637	0.001719	0.00390594	Tgif2	mitotic
1290.25	633.301	1.02693	0.000632088	0.00156563	Thoc2	mitotic
1518.44	744.188	1.02861	1.43e-05	4.82e-05	Uso1	mitotic
761.958	373.36	1.02943	2.31e-05	7.5e-05	Tle4	mitotic
894.844	436.843	1.03468	0.000882947	0.00212648	Cpne1	mitotic
2393.02	1166.94	1.0362	2.99e-06	1.14e-05	Top2b	mitotic
204.265	99.6799	1.03696	0.00662859	0.013273	Tmod3	mitotic
421.707	205.053	1.04103	0.00158458	0.00362475	Prickle2	mitotic
295.521	143.403	1.044	7.07e-05	0.000209978	Pdcl	mitotic
887.392	429.443	1.04657	7.7e-05	0.000227491	Pcnp	mitotic
2100.89	1015.58	1.0487	2.47e-05	7.96e-05	Acadm	mitotic
1803.83	871.761	1.04887	1e-05	3.47e-05	Rab18	mitotic
129.765	62.7533	1.05104	0.00427241	0.00891846	Pdk1	mitotic
167.911	81.0981	1.05133	0.000787709	0.00191415	Mrpl49	mitotic
4371.85	2104.14	1.05512	8.41e-05	0.00024655	Ctnnb1	mitotic
2367	1134.16	1.06132	3.96e-05	0.000123016	Grhpr	mitotic
1079.97	517.223	1.06203	3.84e-06	1.43e-05	Grb14	mitotic
1508.72	721.759	1.06397	0.00710705	0.0141477	Etl4	mitotic
674.424	322.076	1.0658	5.28e-05	0.000160654	Tmem19	mitotic
289.32	137.981	1.06671	0.000208848	0.000567469	Smarca1	mitotic
392.597	187.268	1.06802	1.82e-05	6.04e-05	Tcf7l2	mitotic
245.617	116.971	1.06945	0.000647151	0.0016001	Twsg1	mitotic
1793.92	853.861	1.07112	1.55e-05	5.19e-05	Clint1	mitotic
3464.58	1642.54	1.07667	1.09e-05	3.75e-05	Itm2c	mitotic
470.387	223.071	1.07747	0.000187006	0.000513277	Pcsk5	mitotic
156.726	74.046	1.08219	0.000355853	0.000925806	Acaa1b	mitotic
115.52	54.6623	1.08266	0.00295369	0.00638557	Dsel	mitotic
267.042	126.133	1.08364	9.27e-05	0.000269744	Tmem65	mitotic
815.824	384.825	1.08433	0.0205945	0.036759	Wdr82	mitotic
1400.92	660.513	1.08441	7.33e-05	0.000217062	Atp5g3	mitotic
79.1518	37.3261	1.08749	0.0087089	0.0169673	Adamts5	mitotic
998.107	469.567	1.08794	8.45e-05	0.000247708	Smc1a	mitotic
839.972	394.824	1.0888	1.22e-06	4.95e-06	Prmt2	mitotic
2883.64	1354.26	1.0903	4.54e-07	1.98e-06	Bnip3l	mitotic
298.594	139.997	1.09225	0.00129071	0.00300611	Cdt1	mitotic
1436.95	673.705	1.09272	1.83e-06	7.23e-06	Zc3h11a	mitotic
1180.18	550.515	1.0999	0.0269978	0.0468842	Lman1	mitotic
534.756	249.228	1.10152	0.000122365	0.000348243	Gclc	mitotic
1713.01	797.072	1.10385	6.28e-05	0.000188451	Wdr6	mitotic
1098.06	510.482	1.10474	8.73e-07	3.64e-06	Capza2	mitotic
2056.53	956.053	1.10497	3.24e-06	1.22e-05	Cad	mitotic
1366.78	634.687	1.10676	1.58e-06	6.3e-06	Dicer1	mitotic
1159.8	538.473	1.10698	2.88e-06	1.1e-05	Glce	mitotic
259.356	120.145	1.11132	0.00217583	0.00484164	Tgm2	mitotic
931.643	429.845	1.11577	3.58e-06	1.34e-05	Rgs5	mitotic
1532.74	706.587	1.11705	6.15e-07	2.64e-06	Foxj3	mitotic
667.249	307.387	1.11776	0.000413095	0.00106166	Tm2d3	mitotic
1820.43	838.517	1.11835	9.5e-05	0.000275713	Col4a3	mitotic
1640.64	754.278	1.12126	0.00541044	0.0110541	Daam2	mitotic
540.389	248.183	1.12311	0.0139328	0.0258344	Bmp2k	mitotic
452.212	207.745	1.12327	0.000780898	0.00189925	Enpep	mitotic
384.54	176.372	1.12421	0.000116941	0.000333951	Sys1	mitotic
240.04	110.149	1.12459	0.000174201	0.000481494	Tmtc4	mitotic
1253.53	573.693	1.12724	0.000567911	0.00142009	Mif	mitotic
952.869	435.956	1.12829	1.4e-05	4.71e-05	Crk	mitotic
347.004	158.587	1.12882	0.000665807	0.00164171	Ssr4	mitotic
2194.24	1003.14	1.12919	6.27e-05	0.000188166	Pnkd	mitotic
428.254	195.688	1.12992	5.15e-05	0.000157042	Stau2	mitotic
2289.33	1045	1.13147	8.85e-07	3.69e-06	Ythdf3	mitotic
274.476	125.249	1.13319	0.000143338	0.000402556	Ephx1	mitotic
1548.04	705.429	1.13378	0.000251992	0.000673639	Mcm4	mitotic
248.167	112.826	1.13637	3.69e-05	0.000115376	Tmem110	mitotic
1885.37	856.998	1.13717	3.77e-06	1.4e-05	Cdk9	mitotic
189.155	85.9005	1.1383	0.000378481	0.000979208	Fech	mitotic
1276.31	578.507	1.14181	0.000177747	0.000490216	Reck	mitotic
313.023	141.765	1.14365	0.0125825	0.023609	Slc31a1	mitotic
873.65	395.062	1.14501	0.00278789	0.00606018	Mcl1	mitotic
145.517	65.7494	1.14591	0.000510823	0.00128796	Ppm1m	mitotic
2565.91	1158.9	1.14687	0.000182201	0.000501128	Itgb1	mitotic
2751.86	1241.98	1.14757	6.05e-06	2.17e-05	Ppib	mitotic
1514.86	683.604	1.14773	3.78e-05	0.000117629	Arf6	mitotic
890.746	402.067	1.14784	0.000316538	0.000830566	Selenbp2	mitotic
884.876	398.977	1.14928	3.56e-05	0.000111515	Impa1	mitotic
879.873	396.02	1.15119	1.74e-05	5.79e-05	Hddc2	mitotic
1072.08	482.507	1.15134	0.00198185	0.00444974	Ddah2	mitotic
77.294	34.7457	1.1515	0.00340248	0.00725359	Zfp422	mitotic
68.6422	30.8783	1.15425	0.00827488	0.0162096	SCML2	mitotic
473.591	212.522	1.15588	3.24e-06	1.22e-05	Ube2d1	mitotic
1848.91	829.445	1.15646	0.000540322	0.0013565	Ctbp1	mitotic
2753.55	1234.46	1.15726	5.54e-06	2e-05	Rbm39	mitotic
96.7409	43.4285	1.15726	0.00577621	0.0117192	Rbmx2	mitotic
175.959	78.6077	1.16041	0.000207632	0.000564593	Leprotl1	mitotic
1471.85	656.383	1.16524	0.000770858	0.00187719	Fkbp9	mitotic
1579.6	703.012	1.16799	7.14e-08	3.57e-07	Rbpj	mitotic
566.716	252.305	1.16801	0.000224761	0.000607232	Sos2	mitotic
949.883	422.58	1.16852	5.63e-07	2.43e-06	Vps4b	mitotic
853.777	379.674	1.16954	1.19e-05	4.05e-05	Nrp1	mitotic
479.48	213.151	1.17031	8.15e-05	0.000239607	Txndc5	mitotic
1225.12	543.88	1.17141	1.39e-06	5.6e-06	Serpini1	mitotic
1552.72	685.514	1.17979	3.02e-06	1.15e-05	Arhgap12	mitotic
1837.98	811.145	1.17984	1.09e-06	4.49e-06	Las1l	mitotic
596.722	262.441	1.18403	0.00264473	0.00578172	Pfdn2	mitotic
1298.66	571.007	1.18512	6.31e-06	2.26e-05	Rheb	mitotic
2737.89	1203.27	1.18623	7.16e-08	3.58e-07	Sf3b3	mitotic
115.899	50.8556	1.18678	0.00249724	0.00548648	Gnb4	mitotic
3403.65	1494.39	1.18741	0.000341868	0.000892097	Rps27a	mitotic
101.042	44.2868	1.18918	0.00107948	0.00255481	Cbln1	mitotic
1007.03	439.309	1.19633	1.37e-06	5.53e-06	Ssr2	mitotic
1182.93	516.12	1.19668	1.28e-07	6.13e-07	Slc7a4	mitotic
2713.72	1183.25	1.19738	7.58e-08	3.78e-07	Fbxw2	mitotic
738.408	321.413	1.19958	6.61e-05	0.000197209	Rnf130	mitotic
767.482	334.168	1.20008	1.75e-05	5.8e-05	Hadh	mitotic
172.46	75.0452	1.20155	0.00765132	0.0151211	Grem2	mitotic
930.916	404.563	1.2021	2.11e-07	9.69e-07	Pnrc1	mitotic
3709.04	1611.04	1.20313	6.13e-06	2.2e-05	Slc7a5	mitotic
150.756	65.491	1.20351	0.0155805	0.028607	Olfml1	mitotic
2940.56	1275.47	1.2051	4.08e-05	0.000126314	Abcc1	mitotic
1624.51	704.518	1.20517	4e-07	1.76e-06	Grb2	mitotic
586.418	254.115	1.20571	0.000166044	0.00046077	Slc27a3	mitotic
506.579	219.23	1.20755	0.000181922	0.000500485	Eml3	mitotic
727.33	314.046	1.21115	2.36e-07	1.07e-06	BC003331	mitotic
215.242	92.6329	1.21678	0.0118972	0.022437	St3gal2	mitotic
101.272	43.466	1.21704	0.00103329	0.00245356	C1d	mitotic
401.382	172.411	1.21955	5.72e-07	2.46e-06	Patl1	mitotic
49.0184	21.0416	1.22115	0.00588623	0.0119126	Usp27x	mitotic
51.8775	22.1596	1.22361	0.0135949	0.0252825	Glrx	mitotic
561.514	240.285	1.22539	0.000526582	0.00132358	Fndc3b	mitotic
5169.22	2210.37	1.22557	5.66e-05	0.000170986	Hnrnpa2b1	mitotic
991.341	423.429	1.22786	0.000911462	0.00218949	Ctgf	mitotic
2132.53	909.813	1.22881	6.97e-06	2.47e-05	Ndfip1	mitotic
476.233	203.157	1.22986	0.000386476	0.000997708	Tcf12	mitotic
238.622	101.838	1.23073	0.000235677	0.000634226	Cat	mitotic
2014.72	858.289	1.23095	6.57e-09	3.94e-08	Ythdf1	mitotic
615.59	261.526	1.23502	1.66e-05	5.54e-05	Etfa	mitotic
13069.6	5542.62	1.23758	4.83e-06	1.77e-05	Huwe1	mitotic
2652.23	1124.12	1.23829	2.41e-05	7.78e-05	Lsm14a	mitotic
652.876	276.285	1.2399	1.11e-05	3.8e-05	C1qbp	mitotic
2811.48	1187.97	1.24281	4.95e-09	3.03e-08	Rab7	mitotic
131.693	55.5384	1.24457	0.00339215	0.00723467	Sall4	mitotic
476.999	201.339	1.24513	3.32e-05	0.000104697	Pcmtd1	mitotic
577.487	243.075	1.24777	2.45e-06	9.44e-06	Urod	mitotic
1208.72	508.992	1.24802	2.43e-06	9.39e-06	Rac1	mitotic
265.45	111.473	1.25321	0.00996607	0.0191234	Nrip1	mitotic
115.145	48.3723	1.25358	0.00382664	0.00807639	Fut11	mitotic
545.98	228.682	1.25589	7.63e-06	2.69e-05	Slc20a2	mitotic
708.593	296.252	1.25809	2.59e-06	9.96e-06	Pgm2	mitotic
1255.05	524.561	1.25869	3.09e-07	1.38e-06	Hif1a	mitotic
755.141	314.902	1.26223	0.00550817	0.0112343	Ptch1	mitotic
823.909	343.1	1.26421	2.31e-06	8.93e-06	Suclg2	mitotic
1113.11	463.313	1.26449	1.7e-05	5.64e-05	Suv39h1	mitotic
1947.28	809.614	1.26598	8.47e-06	2.97e-05	Lig1	mitotic
269.669	111.873	1.26835	4.77e-05	0.000146291	Tceal1	mitotic
7939.41	3294.81	1.26887	1.43e-05	4.8e-05	Psap	mitotic
2701.62	1120.33	1.26977	0.00014678	0.000411489	Anp32b	mitotic
446.491	185.237	1.27034	3.63e-06	1.36e-05	Phtf2	mitotic
1503.77	622.378	1.27283	4.49e-07	1.96e-06	Purb	mitotic
373.969	154.837	1.27307	5.79e-05	0.000174671	Foxn2	mitotic
2482.05	1025.87	1.27452	8.79e-07	3.67e-06	Ppp1ca	mitotic
5557.85	2296.18	1.2753	1.5e-06	6.04e-06	Serpina5	mitotic
559.286	230.651	1.27866	0.000545469	0.0013684	Tcf4	mitotic
850.064	350.068	1.27994	1.51e-07	7.14e-07	Fyn	mitotic
776.518	319.689	1.28061	9.84e-08	4.81e-07	Fchsd2	mitotic
2179.3	896.391	1.28134	0.000177489	0.000489611	Pnn	mitotic
1398.64	573.904	1.28486	2.28e-06	8.84e-06	Ndufa4	mitotic
3752.3	1539.83	1.28486	3.82e-07	1.68e-06	Cst12	mitotic
669.702	274.886	1.28503	1.9e-05	6.26e-05	Abi1	mitotic
283.83	116.378	1.28532	1.78e-05	5.89e-05	Rcan3	mitotic
229.016	93.503	1.29039	1.59e-05	5.3e-05	Pdzd11	mitotic
195.474	79.9523	1.29098	2.11e-05	6.89e-05	Tmem68	mitotic
244.901	100.103	1.29155	8.17e-06	2.87e-05	Apcdd1	mitotic
417.145	170.162	1.29406	9.99e-08	4.88e-07	Inpp5f	mitotic
3637.85	1480.64	1.29682	1.02e-05	3.53e-05	Igf2r	mitotic
2257.63	917.723	1.29868	4.01e-06	1.49e-05	Map3k4	mitotic
2137.01	867.945	1.29983	1.3e-06	5.28e-06	Mybbp1a	mitotic
12713.7	5157.99	1.30149	2.68e-07	1.21e-06	Atp1a1	mitotic
1890.63	764.407	1.30631	5.21e-08	2.68e-07	Stx12	mitotic
457.473	184.819	1.30784	7.63e-07	3.22e-06	Slc35a1	mitotic
1971.98	795.876	1.3092	3.75e-09	2.33e-08	Ifngr2	mitotic
2572.61	1037.79	1.30949	1.21e-05	4.11e-05	Atf4	mitotic
1648.71	663.064	1.31402	2.4e-08	1.3e-07	Prelid1	mitotic
4731.74	1902.75	1.31417	7.86e-06	2.77e-05	Prdx1	mitotic
237.316	95.5552	1.31422	0.000219143	0.000593008	Zfp148	mitotic
1033.62	415.756	1.31438	1.29e-05	4.38e-05	Tmem164	mitotic
1631.15	655.46	1.31506	1.92e-05	6.31e-05	Appl2	mitotic
1568.96	630.616	1.3151	1.58e-08	8.87e-08	Exoc1	mitotic
197.853	79.4221	1.31735	2.75e-05	8.82e-05	Acadl	mitotic
536.038	214.819	1.31962	0.000147138	0.000412262	Mme	mitotic
611.076	244.595	1.32005	5.24e-06	1.9e-05	Grk6	mitotic
2560.73	1025.05	1.32073	0.000257355	0.000686299	Nt5dc2	mitotic
887.241	354.314	1.32479	0.000796564	0.00193324	Ubr2	mitotic
466.55	186.026	1.32524	1.59e-06	6.37e-06	Utp6	mitotic
8177.97	3262.85	1.32563	1.53e-09	1.02e-08	Usp9x	mitotic
1222.79	487.672	1.32647	5.73e-05	0.000172857	Usp22	mitotic
740.974	295.042	1.32898	0.000228646	0.000616667	Mylk	mitotic
5803.02	2305.95	1.33143	2.75e-07	1.24e-06	Gsta3	mitotic
259.351	103.159	1.33145	0.000126143	0.000358183	Stk3	mitotic
1732.51	688.121	1.3318	9.06e-07	3.77e-06	Cmas	mitotic
508.53	201.778	1.33299	2.42e-07	1.1e-06	Snx4	mitotic
1473.58	584.533	1.33439	9.74e-05	0.000282364	Hmgcs2	mitotic
2684.86	1062.18	1.33784	2.71e-08	1.46e-07	Pgrmc1	mitotic
642.511	253.995	1.33844	1.53e-05	5.11e-05	Iah1	mitotic
2011.1	794.689	1.33963	6.02e-07	2.58e-06	Serinc1	mitotic
317.431	125.376	1.33983	7e-07	2.97e-06	Pecr	mitotic
91.6454	36.1398	1.3408	0.000388745	0.00100319	Socs2	mitotic
551.648	217.613	1.34211	1.25e-07	6.01e-07	Ric8b	mitotic
9557.84	3760.55	1.34571	1.13e-08	6.52e-08	Cst3	mitotic
401.222	157.412	1.34854	0.000126116	0.000358148	Sap30l	mitotic
1668.45	654.107	1.35062	0.000405311	0.0010424	Hmgn1	mitotic
867.812	339.922	1.35176	3.15e-07	1.41e-06	Rab5a	mitotic
1510.9	590.518	1.35497	1.46e-07	6.89e-07	Cyc1	mitotic
547.074	213.605	1.35743	2.91e-07	1.31e-06	Sh3bgrl2	mitotic
249.659	97.3051	1.35851	0.000155928	0.000434518	Rnaseh2b	mitotic
1209.86	471.53	1.35927	1.36e-07	6.47e-07	Slk	mitotic
1255.12	489.106	1.35954	7.86e-06	2.77e-05	Etv5	mitotic
152.967	59.6321	1.36036	0.00440623	0.00917574	Frmd6	mitotic
509.461	198.07	1.36358	0.0039619	0.00833738	Itga6	mitotic
1050.53	408.226	1.36366	0.000118316	0.000337482	Tbl1x	mitotic
2968.28	1150.31	1.36745	0.000224966	0.000607653	Tmem5	mitotic
1512.31	585.925	1.36786	1.97e-06	7.72e-06	Wrnip1	mitotic
94.456	36.576	1.37262	0.00173593	0.00393944	Ppp3r1	mitotic
67.2381	25.9187	1.37423	0.00423736	0.00885228	Zfp449	mitotic
425.654	164.285	1.37443	4.27e-05	0.000131982	Commd7	mitotic
1000.53	384.83	1.37822	1.59e-06	6.34e-06	Klf10	mitotic
708.958	272.838	1.37825	5.53e-06	2e-05	Cp	mitotic
172.607	66.2004	1.38114	0.000100614	0.000290814	Abcb7	mitotic
230.159	88.2246	1.3819	1.65e-06	6.58e-06	Trim62	mitotic
1507.74	578.571	1.38197	1.78e-06	7.05e-06	Ube4b	mitotic
57.0122	21.8981	1.38297	0.00518077	0.0106416	Rhpn2	mitotic
1307.32	500.146	1.38664	9.44e-07	3.91e-06	Rapgef2	mitotic
213.986	81.7641	1.38675	0.00012787	0.000362515	Sh2d4a	mitotic
2058.38	785.91	1.38918	1.01e-07	4.93e-07	Slc38a2	mitotic
487.208	185.854	1.39092	3.16e-07	1.41e-06	Zfp623	mitotic
1243.57	473.873	1.39164	2.41e-05	7.79e-05	Gars	mitotic
1696.92	646.134	1.39275	9.69e-07	4.01e-06	Polr2l	mitotic
699.785	265.077	1.40037	2.52e-08	1.36e-07	Cdc40	mitotic
3251.21	1230.04	1.40232	1.46e-07	6.89e-07	Lpin2	mitotic
2249.56	850.555	1.40326	2.33e-09	1.5e-08	Scd2	mitotic
2097.27	791.641	1.40576	8.67e-06	3.03e-05	Map3k1	mitotic
462.652	174.199	1.40844	0.000216885	0.000587403	Ocrl	mitotic
327.879	123.226	1.41088	3.11e-06	1.18e-05	Rpa2	mitotic
526.454	198.017	1.41127	2.47e-08	1.34e-07	Ccnt2	mitotic
268.386	100.913	1.41169	1.73e-05	5.73e-05	Mrpl19	mitotic
796.926	299.4	1.4127	2.01e-05	6.6e-05	Rreb1	mitotic
1617.78	606.079	1.41596	7.19e-05	0.000213167	Arhgef1	mitotic
512.791	191.58	1.42142	1.58e-05	5.26e-05	Stag2	mitotic
614.231	228.568	1.42668	0.00127649	0.00297793	Mbnl2	mitotic
402.043	149.561	1.42709	3.53e-06	1.32e-05	Snx6	mitotic
1626.04	604.43	1.4277	2.52e-07	1.15e-06	Mfge8	mitotic
3733.67	1387.86	1.42787	6.68e-07	2.84e-06	Dhcr24	mitotic
449.628	166.839	1.42991	3.21e-08	1.71e-07	Skp2	mitotic
4898.6	1817.07	1.43072	2.05e-11	1.84e-10	AI314180	mitotic
88.8929	32.8918	1.43108	0.000134158	0.000378677	Sertad4	mitotic
181.031	67.0836	1.43135	0.000907673	0.00218102	Bid	mitotic
1237.86	458.676	1.4321	2.02e-10	1.55e-09	Fbxo11	mitotic
848.045	314.411	1.43213	5.54e-05	0.000167701	Chd6	mitotic
1003.74	371.243	1.43442	4.36e-08	2.28e-07	Tubgcp3	mitotic
340.814	126.099	1.4351	1.45e-07	6.88e-07	Hsd17b11	mitotic
2171.31	801.187	1.43828	2.3e-11	2.05e-10	Ctnna1	mitotic
498.672	183.817	1.43952	3.82e-09	2.37e-08	Minpp1	mitotic
511.269	188.472	1.43993	1.27e-07	6.08e-07	Spred1	mitotic
17985.9	6614.55	1.44312	5.63e-09	3.41e-08	Ptgds	mitotic
3539.94	1301.08	1.44401	1.62e-10	1.27e-09	Ttc3	mitotic
49.3686	18.1207	1.44487	0.0031516	0.00677097	Col25a1	mitotic
1743.3	640.083	1.44514	7.32e-07	3.09e-06	Med17	mitotic
1610.06	589.997	1.44795	6.23e-07	2.66e-06	Mlf2	mitotic
1410.45	516.449	1.4494	3.31e-11	2.89e-10	Pprc1	mitotic
1192.54	436.385	1.45019	9.19e-07	3.82e-06	Fubp3	mitotic
319.558	116.79	1.45144	1.72e-07	8.01e-07	Mocs2	mitotic
629.084	229.949	1.45159	3.85e-07	1.7e-06	Thap11	mitotic
515.796	188.055	1.4554	4.19e-08	2.19e-07	Pgbd5	mitotic
7907.39	2882.48	1.45589	1.33e-06	5.38e-06	Gsn	mitotic
1188.39	433.072	1.45615	1.04e-07	5.07e-07	Trim35	mitotic
311.303	113.483	1.45693	0.000999543	0.00237995	Fscn1	mitotic
2327.38	845.76	1.46045	7.88e-09	4.65e-08	Bmp7	mitotic
539.649	195.997	1.4612	3.98e-08	2.09e-07	Acaa2	mitotic
1909.11	692.998	1.46171	1.19e-06	4.86e-06	Fbl	mitotic
1539.51	558.961	1.46186	2.8e-09	1.78e-08	Cnnm3	mitotic
1393.14	505.062	1.46353	7.53e-11	6.2e-10	Capn7	mitotic
1455.78	526.523	1.46705	8.42e-08	4.17e-07	Rars	mitotic
748.996	270.888	1.46716	2.56e-10	1.94e-09	Smad1	mitotic
2753.43	995.776	1.46739	6.25e-10	4.44e-09	Ywhab	mitotic
1070.37	386.787	1.46822	1.66e-05	5.52e-05	Rest	mitotic
63.8356	22.9811	1.47005	0.00049103	0.00124254	Kctd6	mitotic
413.1	149.099	1.47136	6.56e-08	3.31e-07	Zfp532	mitotic
366.541	132.051	1.47141	2.01e-06	7.87e-06	Alkbh2	mitotic
824.326	296.589	1.47439	1.23e-09	8.3e-09	Fmr1	mitotic
6554.11	2354.28	1.47702	7.01e-07	2.97e-06	Rps3	mitotic
612.103	219.37	1.4798	5.25e-06	1.91e-05	Anp32e	mitotic
775.428	277.911	1.47986	6.38e-06	2.28e-05	Ung	mitotic
39934.3	14316.4	1.47995	9.6e-10	6.59e-09	Clu	mitotic
193.887	69.4998	1.48013	1.12e-06	4.58e-06	L3mbtl3	mitotic
289.326	103.633	1.48244	3.92e-05	0.000121762	Casp2	mitotic
207.988	74.4226	1.48374	0.000141127	0.00039679	Brcc3	mitotic
309.13	110.254	1.48729	3.51e-06	1.32e-05	Myo1b	mitotic
4569.83	1629.04	1.48804	1.12e-06	4.59e-06	Rcc2	mitotic
428.754	152.822	1.48897	4.82e-09	2.96e-08	Shmt2	mitotic
886.805	315.857	1.48903	3.75e-10	2.77e-09	Ssbp3	mitotic
256.488	91.2079	1.49132	1.94e-07	8.96e-07	Rap2a	mitotic
949.204	336.873	1.49412	2.99e-09	1.9e-08	Crebzf	mitotic
151.636	53.6916	1.49537	2.22e-05	7.21e-05	Lhfp	mitotic
273.064	96.7624	1.49678	5.25e-07	2.27e-06	Erbb2	mitotic
418.02	147.893	1.49775	8.69e-07	3.62e-06	Dguok	mitotic
1179.73	417.431	1.4986	1.62e-08	9.08e-08	Tnk2	mitotic
963.982	340.892	1.4991	7.89e-06	2.78e-05	Bccip	mitotic
1639.68	579.363	1.50073	4.25e-11	3.65e-10	Vps26b	mitotic
285.428	100.873	1.50137	0.0033547	0.00716531	Zfp275	mitotic
1408.54	495.349	1.50752	2.08e-11	1.87e-10	Galnt1	mitotic
1597	561.381	1.50806	3.14e-06	1.19e-05	Cox6b1	mitotic
466.897	163.839	1.51023	4.36e-08	2.28e-07	Rpia	mitotic
938.954	329.478	1.51028	2.74e-06	1.05e-05	Esd	mitotic
1491.08	523.166	1.51085	1.66e-07	7.76e-07	Csrp1	mitotic
2007.18	704.247	1.51131	2.05e-08	1.13e-07	Ncoa7	mitotic
5140.55	1797.65	1.51582	3.62e-07	1.6e-06	Nisch	mitotic
220.673	77.0402	1.51657	1.31e-06	5.33e-06	Rps6ka6	mitotic
915.34	319.167	1.52048	1.19e-05	4.05e-05	Tshz1	mitotic
391.226	136.229	1.52093	2.22e-08	1.21e-07	Pias3	mitotic
519.262	180.811	1.52151	1.92e-10	1.48e-09	Zdhhc16	mitotic
267.344	92.8507	1.52612	2.39e-05	7.72e-05	Zfp362	mitotic
2852.31	990.227	1.52613	2.05e-11	1.85e-10	Srm	mitotic
93.0224	32.3635	1.52614	2.2e-05	7.16e-05	Heph	mitotic
1991.43	690.529	1.52789	2.09e-12	2.19e-11	Aco1	mitotic
1703.82	590.704	1.52799	1.49e-08	8.4e-08	Clta	mitotic
222.132	77.0028	1.52809	1.55e-06	6.21e-06	Rab33b	mitotic
842.765	291.648	1.53053	4.04e-07	1.78e-06	Btg3	mitotic
232.942	80.6502	1.53158	0.000736295	0.00180059	Cxcl12	mitotic
1326.45	458.842	1.5318	5.79e-10	4.13e-09	Slc25a30	mitotic
2431.63	839.529	1.53431	2.59e-09	1.66e-08	Elovl5	mitotic
354.222	122.306	1.53558	1.47e-06	5.93e-06	Nipa1	mitotic
610.783	210.554	1.5364	5.76e-11	4.84e-10	Tacc2	mitotic
1565.55	539.261	1.53778	7.94e-10	5.52e-09	Ctps	mitotic
82.1622	28.26	1.53829	0.000105797	0.0003045	Cnpy4	mitotic
3164.3	1089.06	1.53867	2.2e-07	1.01e-06	Ctsl	mitotic
120.874	41.4575	1.54009	4.83e-05	0.000148082	Anp32a	mitotic
333.416	114.585	1.54044	1.24e-07	5.94e-07	Cdk2ap2	mitotic
450.785	154.996	1.54052	1.72e-05	5.71e-05	Tbc1d2b	mitotic
1713.78	588.98	1.54086	1.6e-06	6.4e-06	Ptpre	mitotic
2151.43	738.759	1.54224	3.44e-05	0.000107892	Wnt5a	mitotic
149.362	51.0461	1.54777	1.45e-05	4.87e-05	Id3	mitotic
1835.25	625.7	1.55225	2.31e-08	1.26e-07	Sos1	mitotic
2920.11	995.615	1.55234	1.31e-10	1.04e-09	Ywhag	mitotic
1086.74	370.442	1.5528	9.99e-08	4.88e-07	Amhr2	mitotic
1920.88	653.643	1.55539	2.52e-09	1.62e-08	Phf3	mitotic
1560.16	530.097	1.55733	2.89e-12	2.97e-11	Zmynd11	mitotic
612.493	208.198	1.55748	2.57e-05	8.27e-05	Sgk1	mitotic
277.557	94.1809	1.55749	2.41e-07	1.1e-06	Rbpms	mitotic
366.023	124.326	1.55765	1.17e-08	6.71e-08	Nip7	mitotic
2110.77	716.609	1.55873	1.69e-08	9.45e-08	Tsc22d3	mitotic
1672.98	565.129	1.56578	6.64e-08	3.34e-07	Itgb5	mitotic
459.521	155.294	1.5665	2.18e-06	8.49e-06	Gnaq	mitotic
913.104	308.323	1.56664	1.65e-09	1.09e-08	Dcakd	mitotic
952.437	321.522	1.56703	2.04e-06	7.96e-06	Trim25	mitotic
1683.88	568.047	1.56738	4.39e-07	1.92e-06	Ddx54	mitotic
1298.74	436.412	1.57281	5.17e-09	3.15e-08	Psma7	mitotic
596.27	200.487	1.57296	0.000116549	0.000333046	Dmd	mitotic
714.57	240.085	1.57439	6.19e-07	2.65e-06	Sema3c	mitotic
830.036	278.327	1.57624	3.43e-07	1.52e-06	Ddah1	mitotic
1028.9	345.001	1.57661	2e-11	1.8e-10	Clip3	mitotic
781.554	261.488	1.57886	2.77e-06	1.06e-05	Stx4a	mitotic
1579.71	528.343	1.58044	5.23e-09	3.19e-08	Zmat1	mitotic
1002.92	335.151	1.58163	2.78e-05	8.89e-05	Thra	mitotic
1155.55	385.919	1.58223	2.52e-07	1.14e-06	Psat1	mitotic
3197.77	1067.49	1.58294	2.72e-11	2.41e-10	Pcyox1	mitotic
762.654	254.464	1.58313	4.31e-07	1.88e-06	Chordc1	mitotic
551.181	183.817	1.58328	1.82e-07	8.43e-07	Fbxo22	mitotic
3802.04	1268.69	1.58341	3.37e-09	2.12e-08	Hdac6	mitotic
566.993	189.003	1.58516	2.17e-09	1.41e-08	Zbtb43	mitotic
8742.44	2911.97	1.58601	1.19e-10	9.54e-10	Gnai2	mitotic
67.628	22.4408	1.58655	0.00142512	0.0032929	Ankrd24	mitotic
792.934	263.678	1.58804	1.08e-10	8.69e-10	E2f6	mitotic
158.804	52.7122	1.58812	4.33e-05	0.000133748	Hmgn3	mitotic
997.264	331.645	1.58865	4.82e-12	4.76e-11	Hmg20a	mitotic
3832.4	1273.6	1.58941	4.02e-07	1.77e-06	Tyro3	mitotic
1470.19	486.99	1.59404	6.7e-13	7.59e-12	Pltp	mitotic
232.901	77.1407	1.59404	2.66e-07	1.2e-06	Pard6g	mitotic
1483.61	491.244	1.59433	2.83e-09	1.8e-08	Rbm10	mitotic
1262.64	417.977	1.59461	8.75e-10	6.05e-09	Stx6	mitotic
2378.15	786.873	1.59573	5.89e-13	6.74e-12	Mdh1	mitotic
942.156	311.718	1.5959	0.000359858	0.00093555	Dtx1	mitotic
1164.54	383.526	1.60288	1.17e-05	4e-05	Pdgfra	mitotic
124.684	41.1489	1.60388	0.000117422	0.000335236	Arsb	mitotic
952.237	313.007	1.60517	1.51e-06	6.06e-06	Llgl1	mitotic
791.684	260.109	1.60553	1.39e-05	4.7e-05	Cttn	mitotic
501.186	164.539	1.6058	1.74e-06	6.91e-06	Pqbp1	mitotic
605.354	198.848	1.60644	5.52e-05	0.000167132	Zc3h7b	mitotic
342.099	112.349	1.60659	3.25e-09	2.05e-08	Zadh2	mitotic
108.367	35.4772	1.60944	0.000319122	0.000836734	Hoxd9	mitotic
2337.52	765.876	1.60979	8.61e-06	3.01e-05	Abat	mitotic
210.278	68.951	1.61072	1.87e-06	7.37e-06	Osr1	mitotic
2282.58	746.617	1.61237	1.18e-08	6.74e-08	Mrc1	mitotic
395.311	129.252	1.61277	1.26e-07	6.05e-07	Vasn	mitotic
2398.17	784.134	1.61294	1.97e-08	1.09e-07	Ogt	mitotic
2054.28	671.076	1.61393	1.34e-10	1.06e-09	Cited1	mitotic
768.991	251.199	1.61458	5.88e-08	3e-07	Klhl15	mitotic
474.46	154.986	1.61492	3.26e-07	1.45e-06	Zfp36	mitotic
2145.4	699.79	1.61614	3.14e-08	1.67e-07	Tsn	mitotic
305.268	99.4885	1.61661	2.22e-07	1.02e-06	Nudt5	mitotic
200.381	65.3246	1.6167	2.95e-08	1.58e-07	Cachd1	mitotic
1324.52	431.427	1.61834	2.81e-09	1.79e-08	Etnk2	mitotic
1440.31	467.095	1.62406	2.63e-07	1.19e-06	Cuta	mitotic
328.305	106.581	1.62417	5.38e-06	1.95e-05	Xlr3b	mitotic
1846.32	598.276	1.62578	1.99e-08	1.1e-07	Spin1	mitotic
45.0131	14.6441	1.62618	0.00877062	0.0170717	Sytl4	mitotic
1537.54	497.233	1.62866	1.69e-10	1.32e-09	Bcat2	mitotic
391.083	126.54	1.62879	2.52e-10	1.91e-09	Ankrd46	mitotic
433.222	139.788	1.63174	1.94e-08	1.07e-07	Hpcal1	mitotic
3306.06	1065.13	1.63417	1.2e-12	1.31e-11	Txnip	mitotic
599.651	192.985	1.63527	3.92e-11	3.39e-10	Htatsf1	mitotic
1279.46	411.323	1.63693	3.92e-09	2.43e-08	Aifm1	mitotic
610.197	195.923	1.63867	9.72e-10	6.67e-09	Stx7	mitotic
219.624	70.3085	1.64083	1.22e-06	4.97e-06	Mtrf1l	mitotic
32.2934	10.3805	1.64157	0.00225905	0.0050113	Cd200	mitotic
2535.12	811.3	1.64347	1.05e-06	4.31e-06	Ctsz	mitotic
337.066	107.933	1.64365	3.05e-07	1.37e-06	Unkl	mitotic
552.939	176.213	1.64993	1.01e-08	5.87e-08	Alad	mitotic
304.771	96.8552	1.65206	3.57e-08	1.89e-07	Fundc1	mitotic
33.677	10.713	1.65378	0.0150732	0.0277546	Gstk1	mitotic
819.492	260.242	1.65448	6.14e-12	5.98e-11	Mro	mitotic
651.589	206.973	1.65463	9.75e-07	4.03e-06	Hs6st1	mitotic
81.1054	25.7765	1.65584	1.88e-05	6.19e-05	Csf1r	mitotic
303.32	96.183	1.65741	3.47e-08	1.84e-07	Spred2	mitotic
16713.1	5289.58	1.65973	1.73e-11	1.58e-10	HSP90AB1	mitotic
57.818	18.2132	1.65998	0.000403249	0.00103774	Tmem132a	mitotic
9591.94	3030.23	1.66234	1.32e-07	6.29e-07	Rpl6	mitotic
21.8508	6.88537	1.66248	0.0155393	0.0285418	Capn6	mitotic
28.0042	8.80821	1.66407	0.00410477	0.00860422	Qpct	mitotic
277.528	87.3142	1.66658	1.5e-05	5.03e-05	Mdk	mitotic
399.445	125.074	1.67456	1.64e-07	7.69e-07	Pus7	mitotic
2400.08	751.006	1.67603	1.48e-11	1.36e-10	Cul7	mitotic
645.682	201.969	1.67616	2.36e-09	1.52e-08	Zfand5	mitotic
432.142	134.912	1.67897	6.3e-08	3.19e-07	Qdpr	mitotic
4246.84	1325.32	1.67997	5.38e-08	2.76e-07	Rpl10a	mitotic
901.942	281.437	1.68014	1.98e-13	2.45e-12	Gls	mitotic
418.128	130.229	1.68191	2.06e-06	8.04e-06	Ndufa1	mitotic
1025.77	319.783	1.68205	1.57e-12	1.68e-11	Cd99l2	mitotic
556.235	172.84	1.68637	9.12e-07	3.79e-06	Casp6	mitotic
1898.09	589.474	1.68666	5.03e-09	3.07e-08	Ldb1	mitotic
1120.49	346.805	1.69217	1.01e-13	1.3e-12	Rps6ka3	mitotic
284.069	87.8825	1.693	1.85e-08	1.03e-07	Mtap	mitotic
1109.1	341.679	1.69835	2.03e-08	1.12e-07	Nfkbia	mitotic
96.0659	29.6548	1.69898	0.00067901	0.0016723	Commd6	mitotic
158.538	48.727	1.70018	5.79e-05	0.000174685	Ppp1r14a	mitotic
904.15	277.341	1.70508	5.17e-11	4.4e-10	Atp8b2	mitotic
603.575	185.005	1.70544	2.9e-12	2.98e-11	Txnl4a	mitotic
1475.19	452.029	1.7062	6.99e-10	4.92e-09	Zmym3	mitotic
1855.36	567.824	1.70817	2.12e-10	1.63e-09	Lamb2	mitotic
1666.13	509.73	1.70865	4.52e-10	3.28e-09	Rad21	mitotic
307.856	94.1946	1.70941	2.72e-08	1.47e-07	Aldh1a1	mitotic
786.528	239.994	1.7125	2.88e-13	3.47e-12	Sgce	mitotic
339.173	103.22	1.71619	2.43e-07	1.11e-06	Dkc1	mitotic
1502.34	456.743	1.71778	1.32e-11	1.23e-10	Fkbp5	mitotic
2842.22	863.702	1.71848	5.46e-16	9.47e-15	Zfx	mitotic
151.302	45.8901	1.72302	1.01e-06	4.18e-06	Clec12b	mitotic
438.525	132.747	1.72442	7.76e-09	4.59e-08	Inpp5b	mitotic
940.126	284.092	1.72575	1.1e-08	6.33e-08	Tcf3	mitotic
6091.29	1840.78	1.72646	3.17e-05	0.000100223	Lamc3	mitotic
442.884	133.397	1.73092	2.96e-12	3.04e-11	Gab1	mitotic
255.899	77.0804	1.73093	3.76e-06	1.4e-05	Gcsh	mitotic
269.014	80.7779	1.73637	0.000155099	0.000432543	Tob2	mitotic
939.868	282.082	1.73671	2.76e-08	1.48e-07	Stk24	mitotic
398.786	119.454	1.73775	1.04e-06	4.28e-06	Nenf	mitotic
968.973	289.137	1.74405	1.07e-09	7.3e-09	Slc39a7	mitotic
1178.17	351.615	1.74422	2.79e-09	1.78e-08	Cryl1	mitotic
1500.97	447.997	1.74461	6.34e-07	2.71e-06	Lrig1	mitotic
751.113	223.622	1.74823	1.44e-09	9.62e-09	Klhl9	mitotic
169.514	50.3634	1.75227	6.89e-08	3.46e-07	Tshz3	mitotic
2236.74	662.892	1.75444	1.04e-10	8.41e-10	Susd3	mitotic
337.682	100.018	1.75464	1e-10	8.11e-10	Pex2	mitotic
1823.63	538.907	1.7585	1.56e-11	1.43e-10	Atp1b1	mitotic
1985.46	586.258	1.75961	3.52e-13	4.18e-12	Akt1	mitotic
2120.6	625.89	1.7606	1.32e-11	1.23e-10	Yap1	mitotic
109.846	32.351	1.76301	0.000123675	0.00035177	Trim6	mitotic
1138.44	335.211	1.76402	6.7e-09	4.01e-08	Ids	mitotic
1072.85	315.854	1.76422	5.51e-10	3.95e-09	Abcd3	mitotic
18864.6	5547.37	1.76579	4.03e-16	7.09e-15	Hspa8	mitotic
5688.6	1670.98	1.76732	1.79e-08	9.95e-08	Ncor2	mitotic
9208.6	2703.39	1.76815	2.26e-09	1.46e-08	Rpl3	mitotic
955.746	280.384	1.76874	4.3e-10	3.13e-09	Psme1	mitotic
1154.09	337.953	1.77122	1.34e-08	7.58e-08	Idh3g	mitotic
882.114	258.007	1.77325	3.38e-05	0.000106322	Igfbp2	mitotic
2681.14	783.574	1.77459	2.41e-10	1.83e-09	Ass1	mitotic
1904.15	555.056	1.77858	1.48e-08	8.33e-08	Lasp1	mitotic
1834.14	532.857	1.78323	8.61e-12	8.21e-11	Aldh1a7	mitotic
1342.77	389.666	1.78442	1.51e-09	1.01e-08	Pfkl	mitotic
1116.64	323.573	1.78716	4.02e-09	2.49e-08	Kit	mitotic
1016.66	294.079	1.78887	6.78e-10	4.77e-09	Ndufb11	mitotic
265.03	76.6245	1.79126	1.39e-05	4.69e-05	Arx	mitotic
480.557	138.573	1.79328	5.6e-08	2.86e-07	Pbx2	mitotic
7562.84	2179.69	1.79482	2.89e-10	2.17e-09	Fads2	mitotic
1598.49	460.725	1.79488	3.18e-11	2.78e-10	Mum1l1	mitotic
3933.46	1132.7	1.79601	9.03e-13	1e-11	Oat	mitotic
1141.66	328.678	1.79633	8.52e-14	1.11e-12	Stim2	mitotic
27.8257	7.9869	1.7964	0.0110986	0.0210938	Bmp2	mitotic
1991.63	571.902	1.7999	2.1e-07	9.66e-07	Rpl22	mitotic
2053.29	589.581	1.80009	7.95e-13	8.91e-12	Ehmt1	mitotic
175.871	50.484	1.80161	2.35e-05	7.61e-05	Igf2bp1	mitotic
3235.17	927.535	1.80221	1.49e-09	9.91e-09	Ncl	mitotic
472.282	135.445	1.80312	1.55e-09	1.03e-08	Ubqln2	mitotic
1312.72	376.117	1.80386	5.15e-08	2.65e-07	Htra3	mitotic
194.274	55.593	1.80461	2.68e-08	1.45e-07	Efna5	mitotic
9550.91	2733.97	1.80465	1.48e-10	1.17e-09	Tmem184a	mitotic
2161.07	618.489	1.80513	1.38e-08	7.84e-08	Cds2	mitotic
144.741	41.4714	1.80534	5.94e-05	0.0001789	Hps3	mitotic
622.91	177.915	1.80813	7.3e-13	8.2e-12	Aldh7a1	mitotic
220.336	62.8677	1.80869	1.23e-06	5e-06	Rab35	mitotic
237.978	67.7796	1.80894	3.51e-08	1.86e-07	St3gal6	mitotic
985.394	280.864	1.81076	9.79e-12	9.27e-11	Gpr37	mitotic
258.371	73.6424	1.81081	3.73e-09	2.32e-08	Spry1	mitotic
1457.7	415.201	1.81163	8.35e-13	9.33e-12	Twf2	mitotic
460.939	130.864	1.81558	7.26e-12	6.99e-11	Ube2e2	mitotic
406.368	115.169	1.8179	4.65e-10	3.37e-09	Nt5c3	mitotic
1543.73	437.263	1.81944	1.18e-11	1.1e-10	2410002F23Rik	mitotic
1255.04	355.515	1.82001	3.37e-09	2.12e-08	Prkacb	mitotic
393.234	111.288	1.82081	7.33e-07	3.1e-06	Cbx4	mitotic
382.32	108.107	1.82233	1.64e-10	1.28e-09	Rilpl1	mitotic
274.594	77.5674	1.82544	0.00223725	0.00496777	Antxr1	mitotic
277.951	78.2724	1.82737	6.83e-06	2.43e-05	Cdc42ep5	mitotic
445.463	125.587	1.82777	2.39e-10	1.82e-09	Zfp36l2	mitotic
3468.13	974.045	1.83191	1.35e-07	6.44e-07	Hmgb1	mitotic
482.889	135.513	1.83457	1.54e-09	1.03e-08	Pmp22	mitotic
2606.12	729.781	1.83621	2.92e-10	2.19e-09	Gramd1a	mitotic
1007.31	281.817	1.83793	5.92e-10	4.22e-09	Mllt6	mitotic
1044.86	291.012	1.84367	1.34e-09	9.04e-09	Glrx5	mitotic
1125.53	313.416	1.84397	1.76e-11	1.6e-10	Phb	mitotic
2993.03	833.704	1.84407	2.25e-14	3.15e-13	Adam10	mitotic
138.886	38.6053	1.8456	3.73e-07	1.65e-06	Rragd	mitotic
845.788	235.214	1.84578	4.43e-14	5.98e-13	Nab1	mitotic
124.452	34.6027	1.8463	0.000795066	0.00193035	Mgp	mitotic
2300.85	639.033	1.84839	6.55e-09	3.93e-08	Mbtps1	mitotic
1593.95	442.445	1.84911	8.35e-08	4.14e-07	Col1a2	mitotic
497.826	138.264	1.8492	2.26e-13	2.78e-12	Pola1	mitotic
827.368	229.668	1.84975	5.16e-07	2.23e-06	Ddit4	mitotic
4393.78	1217.05	1.85199	8.17e-11	6.69e-10	Aes	mitotic
431.25	119.325	1.85311	1.63e-11	1.49e-10	Tmem161a	mitotic
5720.78	1582.42	1.85397	6.7e-11	5.57e-10	Pja1	mitotic
281.715	77.8385	1.85514	2.2e-06	8.55e-06	Elavl2	mitotic
437.253	120.832	1.85642	4.33e-08	2.26e-07	Phyh	mitotic
374.528	103.268	1.85803	1.46e-10	1.15e-09	Phka1	mitotic
345.423	95.1436	1.85938	1.72e-09	1.13e-08	Tmem11	mitotic
2734.86	753.615	1.85946	2.63e-12	2.72e-11	Acsbg1	mitotic
670.084	184.595	1.86008	5.59e-12	5.47e-11	Mthfd1	mitotic
459.504	126.141	1.86486	3.33e-08	1.77e-07	Ndrg4	mitotic
612.192	167.383	1.87058	1.44e-10	1.13e-09	Hsd17b10	mitotic
4717.5	1288.77	1.87188	8.81e-16	1.49e-14	Cdc42	mitotic
138.093	37.6933	1.87265	5.19e-06	1.89e-05	Tk1	mitotic
1475.82	402.98	1.87266	1.18e-16	2.22e-15	Map2k4	mitotic
7625.36	2079.55	1.87454	2.61e-18	5.86e-17	Cd81	mitotic
93.8143	25.6161	1.87775	1.04e-05	3.58e-05	Cd302	mitotic
561.909	152.837	1.87922	6.74e-07	2.86e-06	Tbc1d4	mitotic
124.345	33.7814	1.88193	2.84e-05	9.07e-05	Crispld2	mitotic
448.591	121.661	1.88258	1.74e-10	1.36e-09	Ifitm2	mitotic
1340.76	363.148	1.88484	2.99e-09	1.9e-08	Foxo3	mitotic
5265.49	1423.89	1.88667	1.37e-11	1.27e-10	Nr0b1	mitotic
438.707	118.541	1.8867	9.34e-07	3.88e-06	0610010K14Rik	mitotic
4838.32	1308.13	1.88703	4.09e-12	4.1e-11	Gstm1	mitotic
662.394	179.059	1.88717	2.68e-13	3.25e-12	Arpc5	mitotic
1533.75	414.282	1.88857	2.12e-14	2.99e-13	Gamt	mitotic
1556.94	420.295	1.8893	1.55e-12	1.66e-11	Fbln1	mitotic
1370.35	369.952	1.88956	1.86e-09	1.22e-08	2810474O19Rik	mitotic
859.709	231.743	1.89079	2.75e-10	2.07e-09	Junb	mitotic
11293.2	3042.07	1.89231	5.37e-06	1.95e-05	Rhou	mitotic
165.225	44.4284	1.89231	2.43e-05	7.83e-05	Dhrs7	mitotic
7894.73	2125	1.8934	8.26e-16	1.4e-14	Maged1	mitotic
2279.56	613.404	1.89356	3.53e-14	4.83e-13	St3gal4	mitotic
2111.57	567.163	1.89636	7.17e-11	5.93e-10	Acss1	mitotic
410.558	110.326	1.89798	7.83e-07	3.29e-06	Egr1	mitotic
211.275	56.6593	1.89956	0.000613765	0.00152414	Cbx6	mitotic
6787.62	1819	1.89968	1.05e-07	5.1e-07	Rpl14	mitotic
1853.76	495.954	1.90245	2.21e-13	2.72e-12	Man2a1	mitotic
2669.05	713.647	1.90276	5.31e-11	4.5e-10	Traf7	mitotic
264.159	70.6379	1.90393	3.83e-10	2.82e-09	Hhip	mitotic
373.099	99.5459	1.90474	2.89e-11	2.55e-10	Vbp1	mitotic
1078.85	286.44	1.91279	2.24e-10	1.71e-09	Mcm2	mitotic
434.5	115.234	1.91569	1.34e-09	9.02e-09	Igf2	mitotic
691.125	182.782	1.91778	5.65e-06	2.04e-05	Fkbp2	mitotic
3333.7	880.166	1.92108	2.89e-15	4.55e-14	Unc119	mitotic
1634.47	429.761	1.92702	3.36e-16	5.98e-15	St3gal5	mitotic
3175	834.932	1.92705	2.81e-19	7.07e-18	Ampd2	mitotic
836.867	220.071	1.92747	1.97e-11	1.77e-10	Kdelc1	mitotic
2745.03	720.316	1.93026	9.22e-13	1.03e-11	Dpysl2	mitotic
464.296	121.785	1.93055	9.05e-12	8.6e-11	Creg1	mitotic
1130.16	296.419	1.9309	3.72e-09	2.32e-08	Igfbp4	mitotic
2903.12	760.992	1.93153	2.72e-14	3.77e-13	Trp53	mitotic
224.831	58.8683	1.93464	2.76e-07	1.24e-06	Serpinb1a	mitotic
775.469	202.82	1.93582	2.44e-09	1.57e-08	Gem	mitotic
3246.51	847.863	1.93703	2.62e-15	4.15e-14	Ldhb	mitotic
2812.8	734.382	1.93754	1.81e-08	1.01e-07	Sparc	mitotic
3043.57	793.545	1.93944	6.41e-17	1.25e-15	Neo1	mitotic
513.087	133.721	1.93947	2.43e-09	1.57e-08	Fcgrt	mitotic
412.75	107.497	1.94108	3.57e-06	1.33e-05	Efnb1	mitotic
77.9404	20.2564	1.94375	8.86e-06	3.09e-05	Alas2	mitotic
1020.94	264.608	1.94728	6.15e-09	3.7e-08	Trip6	mitotic
2323.25	602.225	1.9477	2.91e-13	3.52e-12	Hgsnat	mitotic
2101.02	544.163	1.94934	7.57e-10	5.29e-09	Lama2	mitotic
1819.57	470.735	1.95028	2.02e-14	2.85e-13	Pkn1	mitotic
362.11	93.4503	1.95287	4.14e-08	2.17e-07	Emilin1	mitotic
489.532	126.307	1.95291	4.32e-08	2.26e-07	1110008P14Rik	mitotic
3820.36	986.335	1.95346	5.39e-14	7.2e-13	Ttyh1	mitotic
938.667	242.266	1.95438	7.18e-13	8.09e-12	1190002N15Rik	mitotic
2698.03	695.792	1.95523	1.3e-07	6.19e-07	Gja1	mitotic
668.655	172.245	1.95634	6.55e-11	5.46e-10	Itga9	mitotic
752.133	193.52	1.95838	8.29e-09	4.88e-08	Mgst1	mitotic
502.373	129.104	1.95989	1.55e-08	8.73e-08	Armcx4	mitotic
3115.05	799.405	1.96221	1.3e-13	1.65e-12	Slc25a5	mitotic
482.331	123.48	1.96647	3.48e-09	2.18e-08	Litaf	mitotic
3773.93	965.385	1.96683	7.93e-12	7.6e-11	Gstp1	mitotic
1163.51	297.415	1.96735	7.96e-10	5.53e-09	Snx5	mitotic
3013.83	770.65	1.9675	1.1e-14	1.6e-13	Wt1	mitotic
375.189	95.7248	1.96846	6.3e-10	4.47e-09	Gpkow	mitotic
2051.01	523.188	1.97089	2.03e-15	3.27e-14	Zyx	mitotic
83.0007	21.1794	1.97146	8.2e-07	3.44e-06	Npl	mitotic
78.3025	19.9232	1.97176	8.09e-07	3.4e-06	Stx1a	mitotic
8083.65	2060.76	1.97182	2.11e-14	2.98e-13	App	mitotic
643.804	163.981	1.97224	4.08e-10	2.99e-09	4933402E13Rik	mitotic
14060	3580.27	1.97345	1.37e-14	1.98e-13	Gas6	mitotic
129.031	32.8043	1.97419	4.91e-07	2.13e-06	Cebpa	mitotic
576.977	146.796	1.97467	1.43e-12	1.54e-11	Nipsnap1	mitotic
515.409	130.762	1.97734	1.19e-09	8.04e-09	Tspyl2	mitotic
3041.44	771.478	1.97883	6.29e-16	1.08e-14	Hmgb3	mitotic
337.868	85.5874	1.98032	2.59e-08	1.4e-07	Mtcp1	mitotic
647.241	163.36	1.98589	7.94e-10	5.52e-09	Sumo3	mitotic
1268.73	317.541	1.99813	4.46e-19	1.1e-17	Rap2c	mitotic
17428.5	4343.83	2.00438	1.61e-10	1.26e-09	Rpsa	mitotic
1096.97	273.209	2.00525	4.57e-12	4.53e-11	Egln1	mitotic
1685.06	419.64	2.00581	1.33e-10	1.05e-09	Atp1b2	mitotic
2254	560.506	2.00738	1.25e-07	5.99e-07	Marcksl1	mitotic
2452.02	608.836	2.00971	1.27e-21	4.04e-20	Actr3	mitotic
445.55	110.438	2.01258	0.000962692	0.00230179	Nfic	mitotic
736.15	182.245	2.01318	5.4e-12	5.29e-11	Gpx1	mitotic
132.084	32.7134	2.01351	9.88e-09	5.74e-08	Nfil3	mitotic
864.987	214.067	2.01511	1.6e-09	1.06e-08	Ednra	mitotic
3344.35	826.899	2.01597	1.02e-08	5.88e-08	Axl	mitotic
13.9772	3.44326	2.01706	0.0283216	0.0488659	Atf3	mitotic
390.591	96.1666	2.02179	1.78e-11	1.61e-10	Cdk5	mitotic
382.363	94.1268	2.02277	1.09e-10	8.77e-10	Sh3d19	mitotic
3640.84	894.561	2.02505	1.26e-16	2.35e-15	Nr5a1	mitotic
623.721	152.831	2.02818	1.56e-15	2.57e-14	Eif2s3x	mitotic
8249.89	2011.9	2.03584	1.02e-10	8.22e-10	Rpl10	mitotic
4834.57	1177.53	2.03747	3.17e-13	3.8e-12	Siva1	mitotic
1380.2	335.806	2.03897	7.2e-10	5.05e-09	Cyp26b1	mitotic
1328.06	323.145	2.03908	5.28e-14	7.06e-13	Slc9a6	mitotic
846.493	205.725	2.04126	3.35e-10	2.49e-09	B3gnt2	mitotic
796.515	193.342	2.04254	9.64e-15	1.41e-13	Plp1	mitotic
1008.57	244.266	2.04598	3.26e-13	3.9e-12	Socs6	mitotic
9306.09	2251.67	2.04716	4.21e-09	2.6e-08	Myo7a	mitotic
295.978	71.4368	2.05289	8.27e-07	3.46e-06	Btbd3	mitotic
82.7171	19.9047	2.05347	6.31e-06	2.26e-05	Slc16a2	mitotic
468.431	112.834	2.05387	1.75e-11	1.59e-10	Igf2bp2	mitotic
983.664	236.67	2.0551	7.15e-13	8.06e-12	Mpnd	mitotic
2921.9	701.381	2.05869	3.03e-15	4.75e-14	Acta2	mitotic
2523.46	605.183	2.06	4.63e-08	2.4e-07	Nid1	mitotic
102.294	24.4851	2.06411	0.00035369	0.000920464	Socs3	mitotic
858.636	205.195	2.06465	1.64e-08	9.17e-08	Pgam1	mitotic
560.891	133.803	2.06669	2.47e-05	7.95e-05	Sohlh1	mitotic
512.888	121.992	2.07076	3.76e-06	1.4e-05	Rrs1	mitotic
1836.78	435.937	2.07501	3.95e-07	1.74e-06	Emilin3	mitotic
293.139	69.1504	2.08295	3.91e-11	3.39e-10	Nit2	mitotic
1131.29	266.418	2.08553	1.66e-09	1.1e-08	Gnas	mitotic
5057.67	1188.81	2.08893	8.48e-21	2.5e-19	Fads1	mitotic
9368.13	2198.22	2.09136	1.48e-17	3.05e-16	Mtch1	mitotic
183.025	42.7155	2.09552	6.83e-08	3.43e-07	Pygl	mitotic
520.042	121.563	2.09624	1.15e-11	1.08e-10	Dusp6	mitotic
971.359	226.963	2.09715	3.19e-10	2.38e-09	Cited2	mitotic
566.794	131.987	2.10145	2.54e-08	1.37e-07	Dnmt3b	mitotic
1311.58	305.29	2.10325	2.06e-13	2.55e-12	Irf2bp2	mitotic
324.015	75.169	2.10921	8.91e-08	4.39e-07	Nrn1	mitotic
2302.37	533.493	2.10959	6.38e-08	3.23e-07	Hk2	mitotic
1185.72	274.708	2.11023	3.36e-18	7.42e-17	Prdx3	mitotic
731.477	168.765	2.11521	9.62e-06	3.34e-05	Crabp1	mitotic
60.375	14.0135	2.11592	3.51e-05	0.00010998	Fos	mitotic
527.148	121.46	2.11673	2.96e-13	3.56e-12	Id2	mitotic
6615.62	1516.62	2.12503	1.63e-15	2.67e-14	Sept6	mitotic
2304.83	527.502	2.12713	1.14e-16	2.16e-15	Nono	mitotic
940.405	215.058	2.12799	1.66e-11	1.51e-10	Prickle1	mitotic
727.526	165.858	2.13191	3.66e-14	4.99e-13	Cstf2	mitotic
3175.66	723.842	2.13322	2.69e-10	2.03e-09	Col18a1	mitotic
302.737	68.9318	2.13417	1.27e-07	6.08e-07	Cd34	mitotic
158.309	36.1044	2.13437	7.35e-09	4.36e-08	Adamts1	mitotic
3035.4	691.275	2.1347	1.05e-14	1.53e-13	Nrk	mitotic
826.063	187.753	2.13786	9.95e-17	1.9e-15	Sparcl1	mitotic
1760.22	399.784	2.13878	3.18e-16	5.67e-15	Dcn	mitotic
3246.04	736.675	2.13936	1.96e-16	3.59e-15	Maged2	mitotic
145.938	33.0819	2.14323	7.26e-05	0.000215102	Igf1	mitotic
331.059	74.934	2.14393	2.86e-11	2.53e-10	Dock11	mitotic
664.994	150.043	2.14684	1.26e-15	2.1e-14	Sh3glb2	mitotic
1161.69	260.926	2.15424	1.86e-13	2.32e-12	Tceal8	mitotic
140.278	31.4927	2.15687	3.1e-07	1.39e-06	Fgl2	mitotic
14426.2	3227.23	2.16031	3.45e-17	6.89e-16	Gatm	mitotic
859.167	191.543	2.16483	9.24e-08	4.54e-07	Cbx2	mitotic
238.927	53.2855	2.16505	1.18e-09	8e-09	Scara5	mitotic
306.452	68.0731	2.16846	1.32e-12	1.43e-11	Zxdb	mitotic
660.961	146.647	2.1712	4.72e-08	2.44e-07	Dut	mitotic
946.362	209.378	2.17634	2.46e-19	6.23e-18	Slc23a2	mitotic
1325.06	292.674	2.17883	2.71e-18	6.06e-17	Tspan7	mitotic
969.078	213.497	2.18171	4.59e-15	7.02e-14	Eid1	mitotic
429.149	94.4317	2.18583	6.45e-08	3.26e-07	Ctso	mitotic
1003.21	219.63	2.191	1.97e-15	3.19e-14	Tmem86a	mitotic
334.973	73.0114	2.19736	3.62e-12	3.67e-11	Rarres2	mitotic
1841	397.336	2.2117	1.83e-15	2.97e-14	Rab12	mitotic
193.03	41.6932	2.21301	1.24e-10	9.89e-10	Idh2	mitotic
1962.9	423.293	2.21317	1.35e-21	4.27e-20	Rgmb	mitotic
5387.12	1160.16	2.21498	3.08e-15	4.83e-14	Hnrnpa1	mitotic
2129.88	458.736	2.21509	2.71e-15	4.29e-14	Fstl1	mitotic
203.12	43.4626	2.22505	7.22e-11	5.97e-10	Fgf13	mitotic
808.904	172.909	2.22594	1.46e-14	2.1e-13	Col6a1	mitotic
263.719	56.2233	2.22747	1.32e-12	1.42e-11	Blvrb	mitotic
211.006	45.0154	2.23026	3.28e-08	1.74e-07	Rhoj	mitotic
164.781	35.1922	2.2312	9.94e-08	4.86e-07	Sfrp1	mitotic
3362.33	714.313	2.23467	3.42e-16	6.08e-15	Slc25a4	mitotic
468.809	99.4376	2.23668	1.61e-12	1.72e-11	Cyp27a1	mitotic
12236.5	2569.48	2.25166	2.72e-23	1.01e-21	Ddx3x	mitotic
510.398	107.104	2.25249	1.29e-11	1.2e-10	Cstb	mitotic
599.136	125.349	2.25646	3.01e-09	1.91e-08	Igfbp7	mitotic
3605.99	753.938	2.25784	3.76e-22	1.27e-20	Rbbp7	mitotic
1402.04	292.702	2.25954	4.26e-12	4.25e-11	Lpcat1	mitotic
95.4627	19.9575	2.26014	4.45e-08	2.32e-07	Icam1	mitotic
685.698	142.788	2.26401	5.36e-18	1.16e-16	Bgn	mitotic
490.938	101.304	2.27787	3.55e-12	3.6e-11	Stat5b	mitotic
682.617	139	2.29671	4.31e-15	6.61e-14	Maob	mitotic
193.571	39.34	2.29737	7.21e-11	5.97e-10	Crispld1	mitotic
26.8305	5.46842	2.30199	0.00166274	0.00378768	Tnfaip8	mitotic
162.967	33.0284	2.30321	1.45e-11	1.33e-10	Ppic	mitotic
741.494	150.176	2.3034	1.22e-10	9.73e-10	Gnb5	mitotic
1533.38	310.279	2.30544	1.19e-13	1.52e-12	Cpe	mitotic
3325.06	671.429	2.30798	6.12e-23	2.21e-21	Morf4l2	mitotic
405.995	81.8262	2.30917	3.27e-12	3.33e-11	Arrb2	mitotic
5044.43	1016.97	2.31026	1.21e-17	2.51e-16	Ppp2r1a	mitotic
1149.64	231.729	2.31069	1.78e-21	5.57e-20	Foxo1	mitotic
1692.92	340.117	2.31543	1.39e-16	2.59e-15	Slc35f2	mitotic
1811.73	362.641	2.32039	1.97e-20	5.62e-19	Cdkn1b	mitotic
785.515	156.272	2.32875	2.93e-14	4.04e-13	Bex4	mitotic
373.898	74.0622	2.33497	3.51e-12	3.57e-11	Prr5	mitotic
1381.09	271.681	2.34553	1.92e-14	2.72e-13	Atic	mitotic
415.227	81.6976	2.34619	5.11e-12	5.03e-11	Gspt2	mitotic
3911.11	766.218	2.3516	2.65e-09	1.7e-08	Ptma	mitotic
362.194	70.8208	2.35193	5.08e-13	5.89e-12	Bhlhb9	mitotic
4930.79	957.228	2.36486	1.17e-09	7.95e-09	Apoe	mitotic
1830.48	354.649	2.36749	8.13e-19	1.93e-17	Dmrt1	mitotic
541.665	104.419	2.37562	6.99e-16	1.2e-14	Patz1	mitotic
346.564	66.7404	2.37619	6.97e-16	1.19e-14	Tcf21	mitotic
5455.98	1047.74	2.38058	1.11e-10	8.88e-10	Ltbp4	mitotic
816.096	155.928	2.38707	1.13e-07	5.46e-07	Tead2	mitotic
1756.04	333.125	2.39751	3.32e-13	3.97e-12	Rbm3	mitotic
564.601	107.051	2.39994	3.8e-17	7.58e-16	Foxj2	mitotic
1508.55	281.697	2.42132	4.77e-17	9.4e-16	Cyp11a1	mitotic
7004.76	1304.43	2.42494	5.18e-16	9e-15	Rps4x	mitotic
233.028	43.3239	2.42558	3.07e-14	4.23e-13	Timm8a1	mitotic
6883.17	1274.37	2.43321	6.35e-29	3.79e-27	Tubb5	mitotic
1857.97	342.787	2.43788	4.14e-14	5.62e-13	Hspe1	mitotic
2807.5	516.087	2.44336	5.64e-14	7.52e-13	Dgkz	mitotic
845.095	154.58	2.45001	1.19e-20	3.46e-19	Smarcd3	mitotic
253.347	45.8196	2.46706	3.67e-13	4.35e-12	Irf1	mitotic
795.58	141.814	2.48685	4.67e-12	4.62e-11	Nrbp2	mitotic
751.016	133.732	2.48879	1.56e-16	2.89e-15	Itm2a	mitotic
10014.1	1778.78	2.49298	6.82e-13	7.72e-12	Gprasp1	mitotic
307.732	54.6958	2.4939	6.38e-13	7.26e-12	Tgfbi	mitotic
407.252	72.2791	2.49551	3.92e-15	6.03e-14	Fbln5	mitotic
703.553	123.106	2.51409	1.43e-09	9.55e-09	Jun	mitotic
304.647	52.9525	2.52408	5.25e-10	3.78e-09	Icosl	mitotic
881.615	152.995	2.52594	3.93e-15	6.04e-14	Cenpb	mitotic
793.551	136.98	2.53381	1.49e-10	1.17e-09	Sox12	mitotic
1945.44	335.012	2.53734	1.74e-16	3.2e-15	Armcx3	mitotic
578.877	99.6237	2.53737	8.39e-11	6.86e-10	Trim26	mitotic
2908.38	497.655	2.54687	3.02e-11	2.65e-10	Inhbb	mitotic
26073.4	4460.64	2.54721	6.49e-20	1.75e-18	Aard	mitotic
3491.12	596.18	2.54974	5.56e-24	2.23e-22	Nid2	mitotic
1398.15	237.245	2.55857	1.07e-14	1.57e-13	Smo	mitotic
2161.95	364.898	2.56649	1.7e-20	4.91e-19	Sgpp1	mitotic
82.432	13.9439	2.5684	4.41e-08	2.3e-07	Tmcc3	mitotic
283.695	47.6711	2.57332	7.25e-10	5.09e-09	Trib2	mitotic
30.2639	5.08472	2.5831	0.00118437	0.00277873	Rarres1	mitotic
670.054	111.749	2.58513	7.68e-14	1.01e-12	Ifitm3	mitotic
514.773	84.9851	2.59819	1.47e-14	2.11e-13	Zbtb12	mitotic
278.195	45.4909	2.61116	7.97e-14	1.04e-12	Met	mitotic
1043.51	170.391	2.61515	7.08e-14	9.32e-13	Col4a1	mitotic
172.005	28.0314	2.61912	9.32e-08	4.58e-07	Ldlrad3	mitotic
2092.17	335.578	2.63995	1.88e-16	3.46e-15	Fabp5	mitotic
3159.57	496.864	2.66871	5.21e-14	6.96e-13	Myh11	mitotic
1474.31	231.533	2.67024	9.86e-14	1.28e-12	Hexim1	mitotic
418.981	65.7935	2.67184	3.58e-08	1.89e-07	Thbd	mitotic
950.26	148.635	2.67579	4.61e-22	1.54e-20	Sirpa	mitotic
284.293	44.2297	2.68383	2.88e-11	2.54e-10	Uchl1	mitotic
2284.19	343.169	2.7342	3.11e-19	7.75e-18	Gprasp2	mitotic
255.35	38.1494	2.74348	8.83e-12	8.41e-11	Hmox1	mitotic
382.601	56.5668	2.75908	4.4e-13	5.15e-12	Dtx4	mitotic
326.779	48.0057	2.76672	5.87e-19	1.42e-17	Ly6e	mitotic
15.9293	2.2378	2.8084	0.0101172	0.0193941	Foxc2	mitotic
114.832	16.307	2.80923	6.88e-09	4.1e-08	Sema6d	mitotic
1164.31	165.272	2.81604	3.52e-20	9.76e-19	Basp1	mitotic
281.713	39.9656	2.81863	1.8e-11	1.63e-10	Mfap4	mitotic
3627.88	512.894	2.82225	1e-14	1.47e-13	Clstn1	mitotic
1707.99	237.457	2.84748	6.36e-22	2.09e-20	Mmp2	mitotic
266.358	35.897	2.88907	2.91e-16	5.22e-15	Islr	mitotic
66.4647	8.87765	2.90742	4.5e-08	2.34e-07	C1qtnf7	mitotic
975.112	129.913	2.90829	2.12e-23	7.99e-22	Armcx2	mitotic
1137.15	151.476	2.9083	4.88e-30	3.14e-28	Klf6	mitotic
175.789	23.12	2.92817	9.59e-13	1.06e-11	Pdlim3	mitotic
737.532	96.3075	2.93694	7.33e-21	2.18e-19	Enc1	mitotic
139.447	17.7946	2.9628	5.32e-10	3.82e-09	Ndn	mitotic
1035.24	131.345	2.97921	5.72e-23	2.06e-21	Kitl	mitotic
825.611	99.7825	3.04916	2.85e-08	1.53e-07	Nfix	mitotic
429.482	51.3581	3.06534	2.23e-19	5.7e-18	Rnd3	mitotic
209.965	25.0586	3.06973	1.37e-11	1.27e-10	Rasgef1b	mitotic
721.729	77.8916	3.21094	1e-16	1.91e-15	Marcks	mitotic
124.23	13.3171	3.21715	5.96e-08	3.03e-07	Dppa4	mitotic
2509.9	263.858	3.24975	1.33e-27	7.1e-26	Matn2	mitotic
436.612	44.4248	3.29506	7.38e-22	2.41e-20	Fabp3	mitotic
219.613	22.0048	3.31535	7.59e-11	6.25e-10	Maf	mitotic
92.9043	9.22709	3.33541	2.19e-10	1.67e-09	Cyp7b1	mitotic
152.557	14.9593	3.34975	4.48e-18	9.72e-17	Rgs2	mitotic
130.955	11.9699	3.45485	4.59e-08	2.38e-07	Dusp9	mitotic
171.306	14.0861	3.60141	9.97e-11	8.08e-10	2700081O15Rik	mitotic
275.918	22.6491	3.60603	4.71e-24	1.91e-22	Mid1ip1	mitotic
292.099	20.6383	3.82182	1.43e-11	1.32e-10	Morc1	mitotic
2879.75	192.155	3.90463	3.98e-35	3.56e-33	Star	mitotic
110.922	5.74957	4.26609	6.5e-15	9.75e-14	Twist1	mitotic
10.4339	0.367256	4.65419	0.00185955	0.00419763	Gsta1	mitotic
244.122	9.31342	4.72058	2.76e-20	7.73e-19	Vnn1	mitotic
1978.04	74.7561	4.72659	4.99e-35	4.42e-33	Col3a1	mitotic
67.884	2.30677	4.87828	5.86e-11	4.92e-10	Sox3	mitotic

## Sheet: meiotic
BSA	BSB	log2FoldChange	pvalue	padj	name	stage
28.2274	19747.1	-9.45726	1e-122	8.42e-119	Tnp1	meiotic
0.323044	68.1215	-7.80458	1.25e-09	8.48e-09	1700129C05Rik	meiotic
13.8208	1160.8	-6.41117	1.78e-39	2.12e-37	Ube2u	meiotic
18.6529	1327.76	-6.14709	4.66e-47	8.96e-45	Tekt5	meiotic
5.25639	330.231	-6.02919	1.58e-19	4.08e-18	1700011I03Rik	meiotic
66.1808	3156.92	-5.58106	6.21e-34	5.04e-32	4921536K21Rik	meiotic
8.72931	399.525	-5.53081	1.13e-19	2.96e-18	Tcte1	meiotic
63.2333	2890.26	-5.51617	5.76e-07	2.48e-06	Hspb9	meiotic
10.7706	480.69	-5.50848	1.52e-16	2.82e-15	Sel1l2	meiotic
2.88513	124.965	-5.46132	5.9e-21	1.77e-19	BC051142	meiotic
1.75789	69.0012	-5.33765	1.48e-12	1.6e-11	Cntnap2	meiotic
182.787	6993.11	-5.25833	6.72e-06	2.39e-05	Tekt2	meiotic
2.87998	105.657	-5.21968	7.12e-19	1.7e-17	Tmem45b	meiotic
0.848881	29.4093	-5.11628	7.09e-07	3.01e-06	4931423N10Rik	meiotic
10.9906	347.707	-4.98857	8.24e-05	0.000241789	Ms4a13	meiotic
491.07	14630	-4.89699	1.24e-32	9.25e-31	Hspa4l	meiotic
8.62965	247.517	-4.85664	4.19e-27	2.14e-25	Mapk10	meiotic
75.8463	2167.47	-4.83804	9.92e-06	3.44e-05	4930430A15Rik	meiotic
18.976	541.014	-4.83577	1.02e-42	1.56e-40	Nol4	meiotic
679.868	19285.7	-4.82629	1.05e-05	3.63e-05	Asrgl1	meiotic
37.096	1042.24	-4.82064	2.62e-29	1.6e-27	Mak	meiotic
231.254	6329.69	-4.77564	1.92e-31	1.34e-29	Spata6	meiotic
99.6989	2691.45	-4.75846	5.04e-26	2.37e-24	Actl7b	meiotic
815.782	21966.2	-4.75107	6.15e-05	0.000184656	Pgk2	meiotic
22.2973	592.276	-4.74304	2.52e-13	3.08e-12	1700028J19Rik	meiotic
144.182	3857.76	-4.74237	7.87e-06	2.77e-05	Rimbp3	meiotic
63.2454	1654	-4.71467	1.52e-16	2.82e-15	Lrrc36	meiotic
149.39	3834.73	-4.68266	5.23e-13	6.04e-12	Pkdrej	meiotic
37.3077	945.044	-4.66321	1.45e-22	5.09e-21	Rfx4	meiotic
100.661	2499.85	-4.63535	2.47e-05	7.97e-05	Fbxw10	meiotic
73.504	1812.82	-4.62837	1.13e-12	1.23e-11	Spata4	meiotic
830.415	20379	-4.61734	1.8e-12	1.91e-11	Qrich2	meiotic
206.809	5007.68	-4.59843	1.81e-11	1.63e-10	Il4i1	meiotic
113.81	2751.13	-4.59794	5.46e-16	9.47e-15	Dnajb3	meiotic
16.3724	388.656	-4.58594	2.63e-12	2.72e-11	4921524L21Rik	meiotic
117.64	2814.67	-4.58151	2.7e-05	8.67e-05	Ccdc110	meiotic
88.349	2103.17	-4.57652	7.77e-14	1.02e-12	Ccdc87	meiotic
24.2565	573.814	-4.57333	9.21e-30	5.75e-28	1110032A03Rik	meiotic
183.862	4349.68	-4.56475	4.05e-05	0.000125444	Spesp1	meiotic
1.2372	26.9824	-4.53928	4.08e-06	1.51e-05	Rbm11	meiotic
28.6552	660.794	-4.53068	3.83e-05	0.000119311	1700017D01Rik	meiotic
318.501	7343.94	-4.52779	9.47e-18	2e-16	Ttll13	meiotic
76.748	1766.16	-4.52552	0.000383966	0.000992175	Spata16	meiotic
56.1245	1271.58	-4.50715	1.87e-11	1.69e-10	Cmtm2a	meiotic
403.449	9105.03	-4.49657	1.07e-10	8.64e-10	Slc13a5	meiotic
0	3.512	-4.48539	0.0281194	0.0485737	Noxo1	meiotic
107.241	2389.5	-4.4786	3.23e-05	0.000101818	Slco6c1	meiotic
165.415	3555.97	-4.42763	3.49e-10	2.59e-09	Art5	meiotic
128.71	2660.71	-4.37242	1.8e-17	3.69e-16	Stard6	meiotic
69.5697	1434.49	-4.36895	1.1e-17	2.31e-16	Nup210l	meiotic
22.1222	450.556	-4.35705	1.27e-17	2.64e-16	Pkd2l2	meiotic
150.478	3077.37	-4.35539	4.85e-10	3.51e-09	Adam2	meiotic
798.007	16187.1	-4.34268	6.08e-22	2e-20	Rfx2	meiotic
346.599	7021.92	-4.34083	0.000105199	0.000302884	Gk2	meiotic
38.5719	767.856	-4.32114	6.28e-11	5.26e-10	Trim69	meiotic
284.116	5623.08	-4.30753	8.53e-10	5.9e-09	Slc26a8	meiotic
62.5778	1233.91	-4.30397	3.17e-18	7e-17	Boll	meiotic
65.2216	1283.14	-4.30193	2.01e-09	1.31e-08	Oit1	meiotic
68.5108	1346.14	-4.30071	2.03e-14	2.87e-13	Ttll6	meiotic
161.312	3140.15	-4.28352	0.000209231	0.000568449	Odf4	meiotic
221.484	4297.14	-4.2785	0.000753997	0.00183951	Cox6b2	meiotic
37.0768	713.899	-4.26965	0.000295624	0.000779429	Lin7a	meiotic
276.999	5310.28	-4.26199	3.68e-11	3.2e-10	Gm128	meiotic
84.2771	1609.33	-4.25689	1.35e-09	9.09e-09	Wdr63	meiotic
45.9056	869.473	-4.2508	3.89e-12	3.91e-11	Ttc29	meiotic
11.1761	207.441	-4.2358	3.41e-10	2.53e-09	Capsl	meiotic
59.6939	1118.19	-4.23287	4.43e-16	7.74e-15	Iqch	meiotic
143.122	2682.17	-4.23066	1.6e-25	7.28e-24	Efhc1	meiotic
288.972	5405.03	-4.22622	2.48e-28	1.41e-26	5330417C22Rik	meiotic
3999.27	74538.7	-4.22025	2.84e-14	3.93e-13	Tcp11	meiotic
627.096	11640.6	-4.21467	4.88e-11	4.17e-10	Clgn	meiotic
244.621	4531.57	-4.21231	7.28e-10	5.1e-09	Armc3	meiotic
73.0061	1336.33	-4.19816	9.69e-16	1.64e-14	Nsun7	meiotic
118.584	2163.77	-4.1906	0.000210239	0.000570818	Tekt4	meiotic
200.075	3634.4	-4.18354	5.63e-05	0.000170288	Capn11	meiotic
75.0628	1359.71	-4.18203	6.28e-10	4.46e-09	4922502D21Rik	meiotic
24.2083	433.174	-4.17002	5.79e-16	1e-14	Dnali1	meiotic
487.287	8755.17	-4.16748	0.000185184	0.000508779	Gykl1	meiotic
717.852	12595	-4.1334	1.99e-11	1.79e-10	Ropn1l	meiotic
18.8845	325.242	-4.12249	5.19e-09	3.16e-08	Hnf1b	meiotic
47.7255	813.659	-4.09774	7.22e-13	8.13e-12	Ccdc83	meiotic
40.4774	682.857	-4.07882	0.000214555	0.00058161	Zmynd12	meiotic
34.4273	575.601	-4.06913	1.15e-09	7.8e-09	4833427G06Rik	meiotic
162.571	2718.85	-4.06554	7.53e-28	4.12e-26	Dzip1	meiotic
40.9093	683.68	-4.05967	6.16e-44	1.01e-41	Prom1	meiotic
133.926	2208.45	-4.04436	9.88e-05	0.00028612	Spink2	meiotic
218.224	3586.57	-4.0401	4.29e-12	4.27e-11	Tekt1	meiotic
21.8266	356.203	-4.03921	8.03e-13	8.98e-12	Mdh1b	meiotic
224.307	3650.74	-4.0251	0.000118914	0.000338959	Mapk15	meiotic
83.5204	1352.8	-4.02099	1.7e-10	1.33e-09	Ccna1	meiotic
145.986	2367.44	-4.02063	1.18e-18	2.77e-17	Sox30	meiotic
117.778	1888.75	-4.00607	1.05e-14	1.53e-13	Spag16	meiotic
94.0626	1468.75	-3.96846	1.43e-13	1.81e-12	Tekt3	meiotic
28.958	444.265	-3.94331	5.46e-10	3.91e-09	4930451G09Rik	meiotic
231.027	3544.62	-3.94057	1e-08	5.81e-08	Lypd4	meiotic
32.9753	503.637	-3.93967	6.23e-12	6.06e-11	Ccdc113	meiotic
49.9096	753.328	-3.92213	2.07e-13	2.56e-12	Fank1	meiotic
56.9931	862.018	-3.92162	1.35e-13	1.71e-12	Phyhipl	meiotic
695.734	10529.2	-3.92008	1.85e-11	1.67e-10	Rpgrip1	meiotic
218.054	3292.37	-3.91767	4.56e-49	9.65e-47	Pcsk4	meiotic
529.194	7942.98	-3.90836	3.21e-14	4.41e-13	Sept12	meiotic
2847.39	42745.1	-3.90816	9.34e-25	4e-23	Odf2	meiotic
103.841	1550.09	-3.90233	2.21e-08	1.21e-07	Prss21	meiotic
17.6167	262.011	-3.90065	6.59e-11	5.49e-10	Ttc30a2	meiotic
139.376	2071.97	-3.8954	1.94e-12	2.04e-11	Abcc12	meiotic
37.3174	552.65	-3.89505	6.26e-09	3.76e-08	1700040L02Rik	meiotic
9.12792	132.856	-3.88868	1.03e-13	1.33e-12	1700019A02Rik	meiotic
579.722	8542.27	-3.8817	1.19e-12	1.3e-11	Dkkl1	meiotic
105.634	1552.22	-3.87642	4.8e-25	2.11e-23	Hsf5	meiotic
327.433	4791.7	-3.87118	9.59e-42	1.33e-39	Lpin1	meiotic
72.0271	1047.36	-3.86547	1.14e-39	1.38e-37	Ttc23	meiotic
61.6685	889.382	-3.85374	1.06e-11	1e-10	Spata17	meiotic
172.398	2457.31	-3.83466	6.46e-08	3.26e-07	Syngr4	meiotic
46.9132	666.752	-3.83199	3.79e-11	3.28e-10	Ankrd36	meiotic
1355.22	19275.9	-3.83039	1.74e-11	1.58e-10	Lrwd1	meiotic
68.8596	967.237	-3.81702	7.75e-13	8.69e-12	Dnaic1	meiotic
33.1507	465.382	-3.81689	3.9e-13	4.6e-12	Cntd1	meiotic
362.982	5111.33	-3.8166	1.01e-12	1.11e-11	Dusp15	meiotic
1203.83	16920.1	-3.81321	6.59e-09	3.95e-08	Ybx2	meiotic
335.796	4696.75	-3.80696	1.44e-09	9.65e-09	Gtf2a1l	meiotic
168.899	2355.61	-3.80362	8.8e-13	9.81e-12	Lca5l	meiotic
44.8009	621.26	-3.80061	8.67e-12	8.26e-11	Spag8	meiotic
156.075	2167.11	-3.7971	2.64e-10	2e-09	Phf7	meiotic
19.1406	261.998	-3.79432	2.4e-11	2.14e-10	Dydc1	meiotic
675.36	9158.3	-3.76187	1.24e-11	1.15e-10	Spa17	meiotic
10.2997	137.297	-3.74491	0.00838964	0.0164094	Clec4g	meiotic
123.494	1640.43	-3.73334	2.79e-37	2.83e-35	Wdr31	meiotic
34.9187	461.636	-3.73197	4e-11	3.46e-10	Nme5	meiotic
651.493	8636.68	-3.72914	1.54e-13	1.94e-12	Rnaseh2a	meiotic
50.7361	669.695	-3.72869	1.09e-11	1.02e-10	Zswim2	meiotic
332.06	4382.79	-3.72305	8.56e-12	8.16e-11	Cdkl2	meiotic
167.437	2200.77	-3.71779	4.04e-11	3.49e-10	Sema5b	meiotic
102.892	1342.88	-3.70968	4.73e-17	9.33e-16	Ak7	meiotic
507.587	6601.06	-3.70154	1.47e-16	2.74e-15	Txnrd3	meiotic
292.107	3722.09	-3.67207	2.71e-09	1.73e-08	Tcam1	meiotic
186.294	2338.19	-3.65118	2.13e-10	1.63e-09	Cct6b	meiotic
235.516	2927.91	-3.63766	2.55e-15	4.05e-14	Pde10a	meiotic
20.7405	253.599	-3.62525	2.74e-11	2.42e-10	Tex22	meiotic
18.706	230.154	-3.6241	0.0110348	0.0209835	Spats1	meiotic
98.209	1207.9	-3.61911	5.17e-22	1.71e-20	Ulk4	meiotic
1539.06	18801	-3.61076	1.86e-37	1.9e-35	Agbl5	meiotic
271.83	3298.66	-3.60236	8.06e-15	1.19e-13	Gtsf1	meiotic
90.6013	1097.77	-3.59964	6.53e-17	1.27e-15	Ptchd3	meiotic
110.089	1333.52	-3.59963	1.67e-40	2.13e-38	Armc4	meiotic
137.939	1648.22	-3.58192	4.23e-16	7.42e-15	Pacrg	meiotic
1073.59	12709.4	-3.56562	5.9e-11	4.95e-10	Pdha2	meiotic
156.039	1844.92	-3.56553	3.06e-20	8.52e-19	Igbp1b	meiotic
28.1295	331.224	-3.56542	6.65e-09	3.98e-08	Prok2	meiotic
1649.67	19521.9	-3.565	2.35e-11	2.09e-10	Ccdc136	meiotic
267.079	3144.26	-3.55817	2.6e-07	1.18e-06	Ggnbp1	meiotic
604.164	7100.34	-3.55546	1.41e-13	1.79e-12	Cep63	meiotic
526.12	6173.94	-3.55336	5.86e-22	1.93e-20	Coil	meiotic
955.662	11184.6	-3.54909	7.71e-32	5.5e-30	Rnf19b	meiotic
681.636	7937.16	-3.54206	9.85e-18	2.08e-16	Crat	meiotic
232.921	2695.81	-3.53287	6.74e-21	2.01e-19	C530008M17Rik	meiotic
42.7543	492.38	-3.53179	8.8e-09	5.15e-08	Fbxo36	meiotic
803.247	9130.19	-3.50706	2.77e-08	1.49e-07	Zpbp2	meiotic
459.992	5211.89	-3.50276	1.21e-13	1.54e-12	Pfkp	meiotic
109.845	1242.91	-3.50127	4.93e-23	1.78e-21	Cdkl3	meiotic
19.5309	218.556	-3.49754	3.64e-15	5.64e-14	Lrguk	meiotic
668.285	7543.83	-3.4973	8.44e-21	2.49e-19	Zfp574	meiotic
321.338	3624.02	-3.49664	2.84e-18	6.35e-17	Crem	meiotic
51.7499	576.403	-3.48277	1.08e-08	6.23e-08	1700016K19Rik	meiotic
144.708	1615.58	-3.48227	1.23e-07	5.92e-07	Cetn1	meiotic
46.7857	519.877	-3.4787	1.24e-07	5.94e-07	Them4	meiotic
32.5562	357.877	-3.46276	7.45e-21	2.21e-19	Slc34a2	meiotic
139.189	1530.35	-3.46084	6.5e-12	6.29e-11	Cdc42ep3	meiotic
197.98	2162.86	-3.45122	8.31e-13	9.28e-12	Dyrk3	meiotic
69.2501	754.062	-3.448	5.97e-14	7.93e-13	Lrrc23	meiotic
1491.91	16235.1	-3.44415	6.21e-30	3.93e-28	Sord	meiotic
479.265	5210.05	-3.44326	2.72e-16	4.9e-15	Tcea2	meiotic
77.2471	831.172	-3.43281	3.65e-20	1.01e-18	Mreg	meiotic
10.1573	109.372	-3.42795	2.2e-12	2.3e-11	Trpd52l3	meiotic
68.9281	737.372	-3.42458	1.27e-10	1.01e-09	Spef1	meiotic
1231.65	13148.4	-3.41652	3.93e-16	6.93e-15	Acot7	meiotic
161.974	1715	-3.40724	2.08e-17	4.25e-16	Hrasls	meiotic
263.894	2763.82	-3.389	3.02e-13	3.63e-12	Nek2	meiotic
443.532	4576.94	-3.36795	1.26e-08	7.18e-08	Lrrc46	meiotic
11.2123	113.82	-3.35585	5.04e-14	6.74e-13	Adam1b	meiotic
130.415	1320.75	-3.34237	2.67e-21	8.25e-20	Mxd1	meiotic
198.451	2010.93	-3.34223	8.8e-15	1.3e-13	Cds1	meiotic
984.953	9983.26	-3.3414	1.52e-10	1.19e-09	Piwil1	meiotic
102.878	1035.05	-3.33388	6.67e-12	6.45e-11	Lrrc56	meiotic
903.072	9089.06	-3.33127	3.53e-26	1.68e-24	Ulk2	meiotic
47.8063	477.28	-3.3262	2.8e-09	1.78e-08	4933405L10Rik	meiotic
250.952	2512.99	-3.32467	7.22e-17	1.4e-15	Mapk8ip2	meiotic
949.582	9471.76	-3.31817	3.67e-13	4.35e-12	Slc2a3	meiotic
25.1085	247.908	-3.31787	7.41e-11	6.11e-10	Epsti1	meiotic
474.608	4706.58	-3.31051	2.95e-13	3.54e-12	Lrrcc1	meiotic
314.039	3101.25	-3.30482	6.45e-08	3.26e-07	Nudt18	meiotic
187.759	1848.96	-3.30167	3.76e-22	1.27e-20	Zmynd15	meiotic
15.29	148.604	-3.29476	3.35e-17	6.71e-16	Kcnab1	meiotic
41.0978	400.309	-3.29271	9.93e-10	6.8e-09	Katnal2	meiotic
602.07	5891.82	-3.29102	2.28e-16	4.14e-15	Cep164	meiotic
42.2269	409.875	-3.28812	2.09e-19	5.37e-18	Cdkl4	meiotic
105.855	1028.04	-3.28317	4.69e-22	1.57e-20	Letm2	meiotic
262.286	2532.13	-3.27202	4.85e-15	7.4e-14	Ptpdc1	meiotic
374.2	3609.84	-3.27059	3.12e-11	2.74e-10	Zfp541	meiotic
405.68	3901.61	-3.26598	1.18e-11	1.1e-10	Lef1	meiotic
66.4458	636.503	-3.26325	5.48e-33	4.18e-31	Bcap29	meiotic
11.9925	113.68	-3.258	7.01e-08	3.51e-07	Caps2	meiotic
29.4357	277.634	-3.23364	1.77e-26	8.64e-25	Chdh	meiotic
35.5906	331.27	-3.22692	1.5e-09	9.96e-09	Tcte3	meiotic
170.767	1596.23	-3.22691	1.03e-22	3.64e-21	Atxn7l1	meiotic
517.381	4833.15	-3.22326	2.23e-31	1.55e-29	Ppp2r5c	meiotic
34.7247	321.566	-3.21845	2.77e-15	4.36e-14	Als2cr12	meiotic
434.298	4039.85	-3.21839	1.66e-14	2.37e-13	Cpt1b	meiotic
339.263	3151.35	-3.2143	6.35e-19	1.53e-17	Ssh2	meiotic
638.858	5924.57	-3.21384	1.02e-23	3.96e-22	Lancl1	meiotic
1435.02	13314	-3.21377	1.21e-28	7.12e-27	Alms1	meiotic
59.15	547.966	-3.21004	4.58e-20	1.25e-18	Styxl1	meiotic
872.858	8058.18	-3.20713	5.71e-19	1.39e-17	Bscl2	meiotic
105.472	971.564	-3.20636	1.04e-07	5.05e-07	1700008O03Rik	meiotic
364.369	3326.91	-3.19094	2.28e-19	5.81e-18	Nek4	meiotic
115.232	1048.2	-3.18746	9.27e-14	1.21e-12	Ptpn20	meiotic
82.1124	742.801	-3.17887	1.62e-13	2.03e-12	Sgpp2	meiotic
94.2772	849.292	-3.17471	8.94e-08	4.41e-07	Pfn4	meiotic
405.501	3615.75	-3.15718	3.04e-12	3.11e-11	Nphp1	meiotic
1307.96	11536.9	-3.14117	2.12e-16	3.88e-15	Ubl7	meiotic
406.113	3570.72	-3.13721	1.05e-13	1.35e-12	Arl4a	meiotic
84.515	744.414	-3.13492	3.85e-24	1.57e-22	AI464131	meiotic
1180.52	10307.9	-3.12661	3.74e-22	1.27e-20	Bag5	meiotic
204.624	1765.7	-3.11054	4.23e-21	1.28e-19	Trim17	meiotic
126.317	1089.19	-3.10967	4.56e-08	2.37e-07	Wdr66	meiotic
276.426	2365.98	-3.09802	8.71e-17	1.67e-15	Slc4a8	meiotic
873.822	7476.4	-3.09729	1.65e-11	1.5e-10	Ccdc92	meiotic
142.508	1215.62	-3.09264	4.46e-38	4.73e-36	1700030K09Rik	meiotic
33.6267	284.553	-3.08883	4.04e-21	1.23e-19	Gramd1c	meiotic
43.2463	367.646	-3.08553	3.85e-24	1.57e-22	Sdccag8	meiotic
175.583	1472.67	-3.06953	1.77e-21	5.54e-20	Cdkn2c	meiotic
1020.05	8552.15	-3.06775	3.68e-31	2.51e-29	Mtmr9	meiotic
433.823	3584.44	-3.04746	2.31e-17	4.69e-16	Aqp11	meiotic
119.146	982.273	-3.04485	3.42e-06	1.28e-05	4933412E24Rik	meiotic
41.2578	338.332	-3.04231	1.18e-10	9.44e-10	Klhl32	meiotic
2.08093	16.738	-3.03959	0.00343376	0.00731407	Macrod2	meiotic
46.439	379.976	-3.03503	9.7e-11	7.86e-10	Rims2	meiotic
920.496	7481.55	-3.02309	7.08e-28	3.89e-26	Gbf1	meiotic
283.475	2295.02	-3.01881	5.74e-13	6.59e-12	Cage1	meiotic
84.4333	680.856	-3.01566	3.17e-13	3.8e-12	Iqcg	meiotic
541.68	4367.54	-3.01174	1.94e-21	6.05e-20	Mtmr6	meiotic
262.258	2105.56	-3.00579	3.56e-15	5.54e-14	Klhl8	meiotic
332.405	2667.88	-3.00558	8.45e-13	9.43e-12	Efcab6	meiotic
35.6734	285.451	-3.00326	7.37e-12	7.09e-11	4930579G24Rik	meiotic
823.928	6590.93	-3.00005	3.75e-22	1.27e-20	Ift122	meiotic
42.5142	336.828	-2.98692	1.14e-15	1.9e-14	Klhdc1	meiotic
368.55	2903.3	-2.97663	2.64e-18	5.92e-17	Rab11fip5	meiotic
71.3909	559.491	-2.97457	1.07e-09	7.29e-09	Rsph1	meiotic
120.505	944.218	-2.96698	9.2e-15	1.35e-13	Trim14	meiotic
99.1826	772.308	-2.96225	1.08e-10	8.71e-10	Ccdc40	meiotic
784.864	6100.63	-2.95891	3.72e-15	5.76e-14	Rnf32	meiotic
93.2745	718.893	-2.9497	3.37e-17	6.75e-16	Tmem97	meiotic
703.587	5426.56	-2.9477	7.25e-25	3.13e-23	Ipo13	meiotic
78.5729	603.631	-2.93878	2.26e-20	6.42e-19	Sass6	meiotic
1516.43	11503.6	-2.92344	5.11e-25	2.24e-23	Mllt10	meiotic
65.3062	492.386	-2.92057	2.39e-13	2.93e-12	Tmem107	meiotic
139.192	1046.32	-2.91105	9e-09	5.26e-08	Dmrtc2	meiotic
239.903	1795.53	-2.90434	1.15e-27	6.2e-26	Hydin	meiotic
127.247	945.902	-2.89609	8.32e-19	1.98e-17	Ccdc18	meiotic
134.963	1002.32	-2.89466	1.7e-08	9.47e-08	Stk33	meiotic
1010.78	7503.27	-2.89231	6.08e-12	5.91e-11	Dpep3	meiotic
252.816	1871.89	-2.88954	2.14e-14	3.01e-13	Pcbp3	meiotic
461.937	3420.95	-2.88951	7.29e-13	8.2e-12	Polb	meiotic
926.207	6851.7	-2.88723	1.53e-16	2.85e-15	Iqce	meiotic
349.547	2576.86	-2.8826	5.68e-22	1.88e-20	Ift140	meiotic
88.5125	649.82	-2.88021	4.84e-10	3.5e-09	Efcab2	meiotic
230.628	1685.7	-2.87128	3.94e-13	4.65e-12	Dgka	meiotic
143.957	1045.75	-2.86394	3.7e-14	5.05e-13	Lrrc6	meiotic
466.127	3388.11	-2.86212	7.44e-09	4.41e-08	Brdt	meiotic
104.477	758.327	-2.86167	1.25e-09	8.45e-09	Ttc25	meiotic
727.943	5250.4	-2.85101	1.16e-13	1.48e-12	Ubtd1	meiotic
457.939	3286.79	-2.8437	5.98e-13	6.84e-12	Plk4	meiotic
600.022	4287.24	-2.83757	1.03e-08	5.96e-08	Acbd6	meiotic
17.1855	123.422	-2.83528	2.09e-12	2.19e-11	Slc12a5	meiotic
675.592	4788.74	-2.82602	3.45e-19	8.55e-18	Wdr62	meiotic
232.863	1623.46	-2.80216	2.54e-24	1.06e-22	Cep290	meiotic
589.332	4105.59	-2.80088	9.7e-11	7.86e-10	D1Pas1	meiotic
247.05	1713.28	-2.79365	3.96e-32	2.88e-30	Cep57	meiotic
209.471	1449.92	-2.79199	1.14e-21	3.64e-20	Cep72	meiotic
154.342	1061.48	-2.78424	1.7e-26	8.37e-25	Ttc16	meiotic
177.983	1223.55	-2.78282	6.87e-09	4.1e-08	Iqcd	meiotic
434.117	2985.61	-2.78266	1.08e-14	1.58e-13	Comp	meiotic
150.317	1030.05	-2.77674	3.91e-12	3.93e-11	Rbm44	meiotic
370.046	2522.44	-2.76955	4.2e-16	7.37e-15	Cpeb2	meiotic
274.669	1852.61	-2.75458	3.56e-14	4.87e-13	Bbs7	meiotic
1555.3	10479.2	-2.7525	3.25e-15	5.07e-14	Slc25a39	meiotic
39.4489	265.722	-2.74711	3.79e-13	4.49e-12	Entpd1	meiotic
948.926	6369.84	-2.7471	2.34e-10	1.79e-09	Ddx4	meiotic
424.491	2828.96	-2.73681	1.18e-15	1.96e-14	Tbl2	meiotic
86.3596	573.339	-2.73565	6.92e-15	1.03e-13	Adam18	meiotic
1413.15	9400.74	-2.73408	1.04e-10	8.41e-10	Mael	meiotic
444.327	2930.54	-2.72229	2.12e-12	2.21e-11	Cep70	meiotic
279.742	1835.28	-2.71469	3.24e-15	5.06e-14	Dr1	meiotic
359.305	2345.29	-2.70734	5.23e-08	2.69e-07	Ribc2	meiotic
216.585	1408.85	-2.70265	6.13e-10	4.36e-09	Tktl2	meiotic
260.877	1694.49	-2.70008	8.49e-20	2.25e-18	Evi5l	meiotic
615.699	3992.12	-2.69673	4.85e-24	1.96e-22	Stk36	meiotic
39.5876	252.688	-2.68046	7.26e-09	4.31e-08	Cftr	meiotic
583.171	3733.91	-2.6794	1.41e-10	1.11e-09	Grk4	meiotic
332.957	2123.12	-2.67373	4.8e-14	6.44e-13	Rhcg	meiotic
718.059	4575.58	-2.67239	1.9e-20	5.45e-19	Rnf125	meiotic
220.498	1402.91	-2.67134	3.63e-10	2.68e-09	B9d1	meiotic
277.431	1764.32	-2.66911	2.75e-23	1.02e-21	Glb1l	meiotic
387.049	2455.75	-2.66636	2.14e-10	1.64e-09	Ccdc114	meiotic
696.554	4353.6	-2.64437	2.54e-12	2.63e-11	Zmynd10	meiotic
75.5132	470.185	-2.6436	3.82e-10	2.82e-09	Ttc12	meiotic
190.834	1188.18	-2.64047	3.78e-14	5.14e-13	Cluap1	meiotic
278.735	1735.61	-2.63923	1.47e-19	3.79e-18	Ralgps2	meiotic
307.84	1908.9	-2.63339	1.75e-10	1.36e-09	0610010F05Rik	meiotic
984.006	6099.06	-2.63216	6.03e-09	3.63e-08	Mum1	meiotic
1184.29	7318.69	-2.62778	2.7e-05	8.65e-05	Cchcr1	meiotic
78.655	485.089	-2.62609	7.22e-18	1.54e-16	Dnm3	meiotic
133.143	815.576	-2.6154	4.9e-19	1.2e-17	Thnsl1	meiotic
258.244	1578.63	-2.61289	1.41e-06	5.68e-06	Syce1	meiotic
69.9254	425.58	-2.60903	4.23e-10	3.09e-09	Dhx58	meiotic
672.577	4098.52	-2.60698	9.64e-26	4.45e-24	Rcor3	meiotic
39.2938	236.709	-2.59704	7.06e-10	4.96e-09	1700006A11Rik	meiotic
634.674	3823.33	-2.59107	3.41e-27	1.76e-25	Zfp646	meiotic
243.457	1461.47	-2.58651	3.14e-16	5.61e-15	Fbxo30	meiotic
64.3118	385.582	-2.58571	4.62e-09	2.84e-08	Ccne2	meiotic
152.025	909.118	-2.58196	2.41e-10	1.83e-09	Lrrc27	meiotic
384.457	2292.23	-2.57529	1.07e-23	4.15e-22	Mgll	meiotic
33.3206	196.502	-2.57133	7.35e-09	4.36e-08	Ovol2	meiotic
742.524	4413.07	-2.57106	1.61e-31	1.13e-29	Mfn2	meiotic
292.528	1736.87	-2.57035	2.93e-23	1.08e-21	Pla2g6	meiotic
108.176	640.22	-2.56696	0.00010365	0.000298663	Ccdc96	meiotic
1195.15	6989.44	-2.54824	2.53e-10	1.92e-09	Sh3glb1	meiotic
327.132	1900.91	-2.53971	2.98e-07	1.34e-06	1700102P08Rik	meiotic
110.403	639.589	-2.5368	1.83e-08	1.02e-07	Sdf2l1	meiotic
898.241	5161.9	-2.52253	7.43e-26	3.45e-24	Atg9a	meiotic
361.398	2065.76	-2.51581	9.18e-09	5.36e-08	9530077C05Rik	meiotic
169.401	961.339	-2.5069	8.24e-11	6.75e-10	Rabepk	meiotic
80.895	455.755	-2.49894	3.12e-08	1.67e-07	Ccdc24	meiotic
234.836	1325.91	-2.49817	3.79e-21	1.16e-19	4930453N24Rik	meiotic
181.797	1009.8	-2.47579	2.42e-10	1.84e-09	A430005L14Rik	meiotic
462.367	2566.81	-2.47351	7.35e-11	6.07e-10	Agtpbp1	meiotic
550.541	3020.9	-2.45653	3.84e-12	3.87e-11	Gkap1	meiotic
256.395	1401.42	-2.45059	4.24e-11	3.64e-10	Tdrd5	meiotic
513.351	2799.09	-2.44673	4.36e-16	7.65e-15	Tesk1	meiotic
1622.95	8797.12	-2.4385	6.01e-12	5.85e-11	Tdrd7	meiotic
223.177	1206.9	-2.43569	2.38e-08	1.3e-07	PSMA8	meiotic
74.8364	403.364	-2.43415	1.98e-08	1.09e-07	Ovol1	meiotic
1017.48	5494.78	-2.43304	7.62e-17	1.47e-15	Angel1	meiotic
1081.57	5837.17	-2.43233	1.98e-14	2.8e-13	Pask	meiotic
1453.12	7822.23	-2.42821	1.46e-24	6.15e-23	Wdr48	meiotic
640.953	3447.6	-2.42765	9.67e-11	7.84e-10	Phtf1	meiotic
451.125	2422.8	-2.42462	1.66e-25	7.52e-24	Pomt2	meiotic
111.929	600.164	-2.42333	5.18e-09	3.15e-08	Ccdc13	meiotic
331.267	1765.71	-2.41522	1.25e-12	1.36e-11	Ccdc65	meiotic
70.7263	373.993	-2.40551	2.29e-09	1.48e-08	Rad9b	meiotic
137.039	724.485	-2.40541	7.53e-10	5.27e-09	Kif9	meiotic
361.502	1911.02	-2.40352	3.6e-12	3.65e-11	Rhbdd3	meiotic
1656	8731.57	-2.39879	1.39e-10	1.1e-09	Mea1	meiotic
147.425	775.981	-2.39866	1.09e-15	1.81e-14	Cdkal1	meiotic
190.97	1004.1	-2.39419	2.69e-18	6.03e-17	Ero1lb	meiotic
841.097	4415.24	-2.39222	1.9e-15	3.07e-14	Dync2h1	meiotic
721.433	3778.61	-2.38935	6.13e-08	3.11e-07	Tbpl1	meiotic
64.6912	336.825	-2.38505	2.54e-08	1.37e-07	9230110C19Rik	meiotic
2801.15	14616.9	-2.38352	3.9e-23	1.43e-21	Atp8b3	meiotic
332.019	1726.31	-2.37945	3.39e-13	4.04e-12	Glt8d1	meiotic
1181.08	6115.29	-2.37209	4.34e-23	1.58e-21	Wdtc1	meiotic
113.294	585.12	-2.37096	4.78e-15	7.3e-14	Gstt3	meiotic
344.658	1781.28	-2.37095	7.83e-10	5.45e-09	Dnajc15	meiotic
1074.52	5546.45	-2.36827	3.43e-12	3.49e-11	Csnk2b	meiotic
106.033	547.044	-2.36753	1.62e-13	2.02e-12	Sgca	meiotic
466.88	2401.19	-2.36324	1.03e-14	1.51e-13	Dis3l	meiotic
313.516	1608.9	-2.36	1.6e-16	2.95e-15	Pias4	meiotic
196.751	1003.53	-2.35202	1.7e-09	1.12e-08	Cebpg	meiotic
298.198	1505.63	-2.33732	1.89e-15	3.06e-14	Mad2l2	meiotic
462.982	2336.71	-2.33622	8.45e-15	1.25e-13	Lancl2	meiotic
38.3006	191.708	-2.32985	1.13e-07	5.46e-07	Spo11	meiotic
1435.55	7205.28	-2.32774	1.34e-18	3.13e-17	Fbxw5	meiotic
5336.87	26790.6	-2.32771	6.24e-11	5.23e-10	Hspa2	meiotic
17.9846	90.6858	-2.3257	5.12e-06	1.86e-05	Thsd7b	meiotic
2054.35	10290.4	-2.32465	3.29e-12	3.35e-11	Egln2	meiotic
1024.52	5128.8	-2.32385	1.38e-13	1.74e-12	Usp1	meiotic
37.4738	185.563	-2.31843	1.23e-07	5.89e-07	Lpxn	meiotic
41.3819	206.144	-2.31807	5.37e-11	4.55e-10	Dyx1c1	meiotic
17.3846	84.2506	-2.29226	0.000173509	0.000479684	Tmem202	meiotic
273.69	1319.08	-2.26949	4.93e-10	3.57e-09	Lpgat1	meiotic
18.3727	87.7573	-2.263	4.36e-07	1.91e-06	Lpo	meiotic
4.17048	19.9917	-2.25061	0.00218924	0.0048689	Phactr3	meiotic
360.374	1714	-2.25044	3.39e-07	1.51e-06	Kif27	meiotic
124.258	591.201	-2.25021	4.98e-10	3.6e-09	Lcorl	meiotic
502.027	2384.9	-2.24849	5.34e-08	2.74e-07	Espl1	meiotic
954.685	4498.05	-2.23652	2.32e-19	5.9e-18	Baz1a	meiotic
911.443	4283.14	-2.23286	2.37e-13	2.91e-12	Agpat1	meiotic
444.155	2079.34	-2.22698	1.24e-09	8.42e-09	Dixdc1	meiotic
15.9156	74.7131	-2.22583	3.36e-07	1.49e-06	Samd10	meiotic
279.947	1307.72	-2.22426	3.04e-18	6.75e-17	Inpp5e	meiotic
2.349	10.7653	-2.22319	0.020499	0.0366118	MAGEB3	meiotic
48.2089	224.211	-2.21823	2.38e-09	1.53e-08	Bbs9	meiotic
38.1354	175.107	-2.20799	2.29e-05	7.42e-05	Gpr19	meiotic
608.637	2806.34	-2.20536	2.05e-06	8e-06	Sycp1	meiotic
575.054	2597.29	-2.17583	3.6e-13	4.27e-12	Gpr137	meiotic
986.246	4455.67	-2.17572	2.69e-16	4.86e-15	Gnpat	meiotic
655.089	2956.25	-2.17362	4.57e-13	5.34e-12	Arhgap19	meiotic
45.5452	204.338	-2.17126	4.91e-09	3e-08	Mrpl47	meiotic
52.4892	234.952	-2.16644	2.73e-10	2.06e-09	Nme7	meiotic
1272.36	5691	-2.16115	7.96e-10	5.54e-09	Trim37	meiotic
321.732	1434.27	-2.15687	1.37e-11	1.26e-10	Nxn	meiotic
157.395	700.758	-2.15461	5.11e-08	2.63e-07	Atf7ip2	meiotic
521.284	2320.99	-2.15456	2.2e-20	6.26e-19	Plcd4	meiotic
516.019	2293.17	-2.1523	1.28e-18	2.98e-17	Rhobtb1	meiotic
1713.09	7572.13	-2.14426	1.01e-16	1.92e-15	Sccpdh	meiotic
541.524	2392.78	-2.14425	1.1e-12	1.21e-11	Mpi	meiotic
517.226	2285.14	-2.14377	3.51e-18	7.74e-17	Phc1	meiotic
344.664	1521.47	-2.14156	9.15e-08	4.5e-07	Ado	meiotic
311.925	1366.27	-2.13186	4.25e-15	6.52e-14	Pdk2	meiotic
674.501	2941.39	-2.12467	3.34e-22	1.14e-20	Fem1b	meiotic
1348.92	5833.55	-2.1128	1.37e-07	6.5e-07	Ddx25	meiotic
198.21	846.87	-2.09586	2.82e-16	5.07e-15	Lrrc49	meiotic
615.413	2625.23	-2.09354	1.42e-09	9.5e-09	Gps2	meiotic
730.561	3117.18	-2.09348	5.18e-10	3.73e-09	Cdk5rap2	meiotic
63.9281	271.003	-2.08928	3.84e-07	1.69e-06	B230118H07Rik	meiotic
662.891	2819.17	-2.08832	7.02e-11	5.83e-10	Vps13a	meiotic
103.423	438.47	-2.08755	8.01e-08	3.98e-07	Acyp1	meiotic
1219.55	5142.28	-2.07639	6.86e-14	9.04e-13	Pnpla2	meiotic
840.281	3525.15	-2.06909	9.55e-17	1.83e-15	Gba2	meiotic
247.753	1030.87	-2.05853	8.57e-09	5.03e-08	Agbl3	meiotic
498.501	2065.81	-2.05164	1.39e-11	1.29e-10	Ppp3cc	meiotic
739.123	3060.2	-2.04995	1.04e-06	4.27e-06	Fkbp6	meiotic
45.5338	188.136	-2.03966	3.34e-06	1.26e-05	Ttc26	meiotic
1172.82	4809.06	-2.03606	6.97e-10	4.9e-09	Mtch2	meiotic
359.394	1473.33	-2.03565	1.64e-08	9.18e-08	2700049A03Rik	meiotic
141.84	580.696	-2.0326	1.6e-09	1.06e-08	Trafd1	meiotic
770.269	3136.64	-2.02595	8.62e-10	5.96e-09	Smc4	meiotic
182.494	741.99	-2.02478	2.35e-16	4.27e-15	Wdr78	meiotic
44.614	180.321	-2.01937	2.7e-06	1.03e-05	Cdca3	meiotic
51.6181	208.713	-2.01882	9.54e-10	6.55e-09	4930503L19Rik	meiotic
526.469	2131.7	-2.01739	1.84e-17	3.77e-16	Ppp2r5e	meiotic
435.877	1756.5	-2.01056	2.81e-19	7.07e-18	Kif3b	meiotic
1577.05	6352.74	-2.01014	2.59e-20	7.31e-19	Golga4	meiotic
914.752	3683.73	-2.01	7.49e-10	5.24e-09	Senp2	meiotic
140.55	562.774	-2.00357	7.21e-07	3.05e-06	Dll3	meiotic
335.272	1331.44	-1.99018	7.99e-07	3.36e-06	Tchp	meiotic
804.864	3193.42	-1.98855	4.95e-11	4.22e-10	Diablo	meiotic
14.8915	59.2715	-1.98102	6.13e-05	0.000184285	Cdkl1	meiotic
1927.55	7511.88	-1.96249	1.9e-07	8.78e-07	Fkbp4	meiotic
472.063	1825.55	-1.95177	4.33e-09	2.67e-08	Wdr60	meiotic
1035.37	3994.07	-1.948	4.14e-09	2.56e-08	Spata5	meiotic
198.546	762.993	-1.94437	3.4e-07	1.51e-06	Hook2	meiotic
333.203	1261.2	-1.92113	6.22e-06	2.23e-05	Ttk	meiotic
442.975	1677.66	-1.92028	2.11e-11	1.9e-10	Gramd1b	meiotic
711.69	2692.5	-1.92008	1.07e-05	3.69e-05	Lztfl1	meiotic
1450.38	5478.21	-1.91744	3.19e-07	1.43e-06	Nasp	meiotic
530.629	1999.84	-1.91453	1.93e-09	1.26e-08	Fzr1	meiotic
297.917	1121.54	-1.91293	3.1e-18	6.86e-17	Hcfc2	meiotic
435.197	1633.7	-1.90856	2.7e-15	4.27e-14	Wdr35	meiotic
225.981	840.365	-1.89602	1.44e-10	1.14e-09	Ercc8	meiotic
641.32	2383.03	-1.89418	1.46e-05	4.9e-05	Khdrbs3	meiotic
46.9957	174.235	-1.89389	9.64e-10	6.62e-09	AI429214	meiotic
73.5307	270.961	-1.88457	6.43e-10	4.54e-09	Morn1	meiotic
503.603	1851.92	-1.8794	1.64e-06	6.55e-06	Lyar	meiotic
47.5319	174.738	-1.87676	7.43e-09	4.41e-08	Cubn	meiotic
196.658	721.705	-1.87419	8.39e-11	6.86e-10	Rai14	meiotic
1837.17	6733.78	-1.87404	1.74e-13	2.18e-12	Srpk1	meiotic
434.212	1590.5	-1.87375	0.000168194	0.000466119	Mns1	meiotic
4358.46	15959.5	-1.87259	1.23e-15	2.04e-14	Atxn2l	meiotic
160.205	584.953	-1.86991	1.74e-14	2.48e-13	Rdh11	meiotic
488.97	1784.59	-1.86843	5.68e-10	4.06e-09	Pomt1	meiotic
836.481	3045.02	-1.86415	9.77e-15	1.43e-13	Btaf1	meiotic
67.7255	245.43	-1.86225	0.000480461	0.00121824	Cyct	meiotic
197.996	716.667	-1.85642	3.73e-07	1.65e-06	Aqp9	meiotic
367.56	1328.84	-1.85459	0.000345932	0.000902048	Rbmxl2	meiotic
664.911	2400.08	-1.85192	6.19e-10	4.4e-09	Zfp385a	meiotic
1138.65	4101.27	-1.84893	1.07e-05	3.68e-05	Tcfl5	meiotic
71.7852	258.087	-1.84553	1.29e-06	5.25e-06	Wdr17	meiotic
300.519	1065.37	-1.82579	9.94e-13	1.1e-11	Ankrd42	meiotic
810.278	2867.24	-1.82326	1.05e-15	1.75e-14	Pde8a	meiotic
1409.64	4964.93	-1.81618	5.43e-11	4.59e-10	Ttll5	meiotic
2314.05	8117.12	-1.8106	5.65e-11	4.77e-10	Stt3b	meiotic
125.494	439.628	-1.80872	3.79e-10	2.8e-09	Iqub	meiotic
98.7958	345.106	-1.8068	9.32e-07	3.87e-06	Rhov	meiotic
255.264	885.734	-1.79664	2.25e-08	1.23e-07	Dcp1b	meiotic
7.89419	27.3878	-1.79663	0.00256001	0.00561017	AI467606	meiotic
122.251	423.64	-1.79631	3.19e-06	1.21e-05	Tex9	meiotic
298.627	1034.86	-1.79354	2.64e-08	1.43e-07	Taf1b	meiotic
210.501	727.636	-1.79096	2.54e-07	1.15e-06	Spata1	meiotic
427.462	1471.28	-1.78412	1.4e-10	1.1e-09	Ift57	meiotic
361.536	1238.52	-1.77759	3.59e-08	1.9e-07	Ccdc130	meiotic
960.282	3286.08	-1.77507	5.07e-12	4.99e-11	Strbp	meiotic
132.113	449.155	-1.76867	2.88e-08	1.54e-07	Efhb	meiotic
143.793	484.561	-1.75365	0.000646	0.00159741	Nkapl	meiotic
574.097	1934.04	-1.75307	5.01e-08	2.59e-07	Nxt1	meiotic
1522.96	5061.83	-1.73296	0.000103234	0.000297534	Sycp2	meiotic
114.997	379.962	-1.72621	2.16e-06	8.41e-06	Pctp	meiotic
1191.25	3940.39	-1.726	3.58e-15	5.56e-14	Arfgap3	meiotic
345.802	1139.39	-1.7205	3.13e-06	1.19e-05	Cit	meiotic
71.4619	234.937	-1.71858	7.87e-05	0.000232271	Plk1	meiotic
133.315	437.459	-1.71327	1.34e-10	1.06e-09	Kctd7	meiotic
21.5774	70.4026	-1.71302	0.0108709	0.0206938	Smtnl1	meiotic
2340.16	7643.33	-1.70768	3.37e-06	1.27e-05	Ppm1g	meiotic
783.092	2555.37	-1.70645	2.27e-11	2.03e-10	Nupl1	meiotic
138.908	451.143	-1.70157	4.39e-09	2.7e-08	Fars2	meiotic
116.531	378.658	-1.70082	2.76e-09	1.76e-08	Carf	meiotic
1099.89	3567.38	-1.69788	2.07e-09	1.35e-08	Tmem175	meiotic
1072.59	3454.54	-1.68738	1.44e-11	1.33e-10	Nup205	meiotic
676.88	2176.8	-1.68491	6.68e-13	7.57e-12	Galnt3	meiotic
787.364	2523.77	-1.68073	2.47e-10	1.87e-09	Ap1m1	meiotic
3396.64	10840.8	-1.67422	4.83e-13	5.62e-12	4932438A13Rik	meiotic
1042.65	3320.77	-1.67161	1.81e-06	7.16e-06	Elof1	meiotic
62.2328	196.666	-1.6585	8.04e-06	2.83e-05	Ccdc77	meiotic
137.266	433.205	-1.65532	7.38e-07	3.12e-06	Zfp800	meiotic
1804.92	5676.45	-1.65327	8.38e-07	3.51e-06	Aspscr1	meiotic
155.596	487.226	-1.64865	8.44e-08	4.18e-07	Pbx4	meiotic
721.731	2261.29	-1.64809	2.22e-09	1.44e-08	Sucla2	meiotic
47.3308	145.701	-1.62377	9.45e-07	3.92e-06	Gfap	meiotic
284.015	867.396	-1.61132	2.04e-12	2.14e-11	Dgat1	meiotic
1735.98	5167.23	-1.5737	1.25e-06	5.09e-06	Zbtb44	meiotic
202.566	602.262	-1.57355	1.32e-06	5.34e-06	Pex13	meiotic
2287.1	6767.82	-1.56513	2.25e-11	2.01e-10	Nup188	meiotic
765.16	2263.94	-1.56501	5.16e-11	4.39e-10	Trim24	meiotic
189.722	560.041	-1.56267	6.4e-06	2.29e-05	Ift88	meiotic
682.214	2008.7	-1.55856	3.2e-09	2.02e-08	Arsa	meiotic
138.101	405.34	-1.55609	1.42e-05	4.79e-05	3830406C13Rik	meiotic
1793.07	5262.19	-1.55302	1.44e-05	4.83e-05	Baz2a	meiotic
884.447	2586.34	-1.54838	5.92e-10	4.22e-09	Art3	meiotic
1182.14	3456.35	-1.548	1.16e-07	5.59e-07	Wbp11	meiotic
497.914	1453.47	-1.54628	1.72e-06	6.82e-06	Slc39a3	meiotic
151.565	441.286	-1.53957	0.000276126	0.000732859	D16Ertd472e	meiotic
391.002	1136.64	-1.53899	3.17e-07	1.41e-06	Brap	meiotic
140.426	408.341	-1.5386	1.62e-07	7.59e-07	Zfp608	meiotic
1991.23	5702.8	-1.51785	1.47e-07	6.94e-07	Hipk3	meiotic
22.1481	63.3761	-1.51647	0.0024743	0.00544219	Nat9	meiotic
149.557	427.24	-1.51517	6.08e-10	4.33e-09	Scly	meiotic
1680.26	4765.83	-1.50394	7.96e-11	6.53e-10	Pcm1	meiotic
1109.37	3139.55	-1.50048	3.65e-08	1.93e-07	Mdc1	meiotic
1665.06	4685.64	-1.49266	1.7e-11	1.54e-10	Zmiz2	meiotic
593.189	1661.92	-1.48673	1.42e-05	4.77e-05	Prkag2	meiotic
211.726	587.456	-1.47292	3e-05	9.54e-05	Efcab7	meiotic
88.5181	244.663	-1.4701	0.000222519	0.000601498	Rhpn1	meiotic
3293.34	9113.92	-1.46851	3.79e-10	2.8e-09	Psme4	meiotic
184.981	508.997	-1.4625	0.000255503	0.000682166	Mtif3	meiotic
1321.23	3619.92	-1.45418	9.97e-08	4.87e-07	Pias2	meiotic
263.911	722.844	-1.45232	1.23e-05	4.18e-05	Tbl1xr1	meiotic
198.074	541.417	-1.45214	5.77e-05	0.000174034	Kcnmb4	meiotic
192.635	526.06	-1.45139	7.08e-07	3e-06	Cd320	meiotic
391.216	1069.06	-1.45128	4.3e-06	1.59e-05	Ptpmt1	meiotic
856.444	2338.45	-1.44938	1.34e-09	9.04e-09	Thoc5	meiotic
2312.02	6274.55	-1.44047	9.11e-09	5.32e-08	Grina	meiotic
894.624	2427.47	-1.43995	3.72e-11	3.23e-10	Ccdc39	meiotic
1476.6	3972.89	-1.428	0.000276809	0.000734286	Stag3	meiotic
1444.34	3885.09	-1.42762	4.71e-08	2.44e-07	Ranbp9	meiotic
115.605	310.607	-1.42742	0.00077362	0.001883	Ube2t	meiotic
5401.75	14506.6	-1.42522	4.48e-08	2.33e-07	Git1	meiotic
14.4378	38.6638	-1.42516	0.00903321	0.0175353	4930432K21Rik	meiotic
131.291	352.402	-1.42257	2.06e-05	6.74e-05	Lyrm1	meiotic
523.979	1401.83	-1.42033	2.43e-08	1.32e-07	D430042O09Rik	meiotic
114.019	304.377	-1.41806	3.15e-05	9.97e-05	Irak1bp1	meiotic
89.6044	237.35	-1.40677	7.66e-06	2.7e-05	Grhl1	meiotic
250.426	661.353	-1.4021	1.53e-05	5.1e-05	Ptbp2	meiotic
251.363	662.743	-1.39966	0.000965824	0.00230796	Fbxo15	meiotic
280.281	737.666	-1.39537	2.15e-07	9.86e-07	Sh2b3	meiotic
430.917	1129.07	-1.38885	1.76e-06	6.98e-06	Dpp8	meiotic
615.776	1611.03	-1.38757	2.82e-08	1.51e-07	Gorasp2	meiotic
215.447	554.07	-1.36361	1.51e-05	5.07e-05	Armc9	meiotic
908.302	2307.21	-1.34525	0.000294115	0.000775857	Dnajc21	meiotic
651.085	1652.34	-1.34428	3.52e-05	0.000110366	Znhit1	meiotic
1226.22	3110.22	-1.34306	2.06e-05	6.75e-05	Rnf126	meiotic
25.095	63.4362	-1.34215	0.000499962	0.00126311	Gdf9	meiotic
2070.91	5238.83	-1.33911	5.86e-06	2.11e-05	Dnajb1	meiotic
551.227	1382.3	-1.32639	2.78e-05	8.9e-05	Gmcl1	meiotic
745.006	1868.07	-1.32594	9.63e-08	4.72e-07	Fem1c	meiotic
2013.57	5037.21	-1.32291	6.25e-10	4.44e-09	Rnf19a	meiotic
500.949	1252.91	-1.32251	2.11e-06	8.23e-06	Ahi1	meiotic
434.853	1083.17	-1.31723	0.000832694	0.00201509	Mpp6	meiotic
1576.18	3923.47	-1.31578	3.72e-09	2.32e-08	Rb1cc1	meiotic
159.319	395.727	-1.31379	2.89e-06	1.1e-05	Rab36	meiotic
1880.63	4667.07	-1.31148	3.24e-07	1.44e-06	Trim27	meiotic
821.61	2031.45	-1.30611	5.29e-06	1.92e-05	Scaper	meiotic
1704.43	4198.79	-1.30087	1.68e-05	5.58e-05	Thop1	meiotic
564.777	1380.31	-1.28946	2.77e-06	1.06e-05	Xpo4	meiotic
358.216	874.359	-1.2883	0.000165923	0.000460536	Iqcb1	meiotic
53.907	131.374	-1.28731	0.00595211	0.0120295	Cenpn	meiotic
168.235	410.373	-1.28711	3.6e-07	1.59e-06	Ttc4	meiotic
1228.09	2994.8	-1.28584	4.19e-09	2.59e-08	Zfp318	meiotic
575.433	1402.26	-1.28499	1.88e-06	7.4e-06	Zcchc2	meiotic
1691.49	4110.48	-1.28079	4.2e-08	2.2e-07	Ep400	meiotic
1139.42	2759.12	-1.27624	2.59e-06	9.97e-06	Med16	meiotic
786.543	1897.95	-1.27089	2.5e-08	1.35e-07	Usp42	meiotic
290.201	699.143	-1.26843	5.36e-07	2.31e-06	4933427D14Rik	meiotic
1317.73	3163.61	-1.26379	7.65e-07	3.22e-06	Lig3	meiotic
171.633	407.307	-1.24649	0.000162303	0.000451335	Kif24	meiotic
509.312	1196.76	-1.23231	2.65e-06	1.01e-05	Med26	meiotic
293.303	683.153	-1.22062	2.85e-06	1.09e-05	Dedd	meiotic
232.491	537.441	-1.21058	3.91e-05	0.000121615	Sirt3	meiotic
38.7493	89.5566	-1.20576	0.000772455	0.00188035	9430015G10Rik	meiotic
163.793	376.335	-1.20152	2.86e-05	9.12e-05	Lrrc34	meiotic
796.322	1830.23	-1.20096	0.0050999	0.0104883	Sycp3	meiotic
150.575	345.853	-1.19923	0.00126228	0.00294668	Ncapg	meiotic
789.885	1806.04	-1.19305	4.18e-07	1.83e-06	Gpr160	meiotic
1173.5	2680.35	-1.19186	6.85e-06	2.43e-05	Bbs2	meiotic
308.809	704.804	-1.19051	0.000498283	0.00125937	Fancd2	meiotic
1416.6	3209.08	-1.18	4.9e-05	0.000149947	Thumpd3	meiotic
67.3768	151.223	-1.17223	0.00274317	0.00597203	Cklf	meiotic
1170.3	2624.95	-1.16562	5.49e-07	2.37e-06	Ccnk	meiotic
202.48	449.827	-1.15328	5.16e-05	0.000157253	Hspb6	meiotic
434.743	964.227	-1.14988	4.13e-06	1.53e-05	Tmem38b	meiotic
144.76	318.903	-1.14149	7.9e-05	0.000232851	Pibf1	meiotic
425.46	936.334	-1.13861	0.000216919	0.000587433	Scmh1	meiotic
1323.73	2901.87	-1.13243	3.84e-06	1.43e-05	Hip1r	meiotic
225.537	487.871	-1.1144	0.000237423	0.000638252	Abhd14a	meiotic
646.993	1392.28	-1.10525	4.86e-06	1.77e-05	Stk39	meiotic
215.132	461.738	-1.10361	0.000192734	0.000527778	Gtdc1	meiotic
3820.86	8157.85	-1.09422	1.31e-06	5.29e-06	Setx	meiotic
689.871	1471.44	-1.09241	0.000350593	0.000913255	Dnaic2	meiotic
2013.8	4247.92	-1.07689	6.37e-07	2.72e-06	Nudt4	meiotic
213.869	451.022	-1.07549	2.5e-05	8.04e-05	Kbtbd7	meiotic
1513.96	3176.67	-1.06927	0.00253482	0.00555982	Smc1b	meiotic
572.025	1196.83	-1.06546	4.87e-05	0.000149212	Spsb3	meiotic
1019.96	2132.77	-1.06445	3.14e-05	9.95e-05	Pnpla7	meiotic
225.007	469.28	-1.06118	0.00132562	0.00308112	Pde6d	meiotic
190.393	396.397	-1.05769	0.000688005	0.0016923	Abcb9	meiotic
239.31	492.707	-1.04247	8.77e-05	0.000256307	Ica1l	meiotic
1610.52	3301.74	-1.03554	2.01e-06	7.88e-06	Zdhhc5	meiotic
111.168	226.593	-1.02799	0.000264175	0.000703442	G6pc3	meiotic
193.265	392.491	-1.02344	0.00642119	0.0128948	Mrpl39	meiotic
537.715	1092.7	-1.02223	0.00224272	0.00497859	Cdc27	meiotic
3348.08	1639.78	1.02972	0.000181928	0.000500485	Brd3	meiotic
341.565	160.187	1.0914	0.000330881	0.000865492	Ankrd49	meiotic
2655.52	1228.87	1.11171	0.000288635	0.000763	Elovl2	meiotic
856.824	390.203	1.13433	3.91e-05	0.0001214	Srrd	meiotic
81.5625	37.2014	1.13657	0.00353296	0.00751076	Syt11	meiotic
2821.75	1281.37	1.13881	9.4e-07	3.9e-06	Man2b2	meiotic
192.214	86.8237	1.14405	0.000559908	0.00140259	Exosc5	meiotic
146.233	65.6555	1.15427	0.000501322	0.00126622	Txnl4b	meiotic
43.717	19.6589	1.15518	0.0103612	0.0198166	Nlrp14	meiotic
1165.31	495.939	1.23225	0.000521005	0.00131101	Zfp672	meiotic
617.218	252.964	1.28706	5.53e-06	2e-05	Baiap2	meiotic
603.32	245.867	1.29491	7.53e-07	3.18e-06	Dhrs1	meiotic
1313.96	534.024	1.29876	1.94e-07	8.98e-07	Usp20	meiotic
264.117	106.992	1.30241	2.71e-05	8.7e-05	Xkr8	meiotic
38.6377	15.6251	1.30566	0.00889315	0.0172874	Pkd2l1	meiotic
332.414	132.112	1.33129	1.37e-06	5.55e-06	Slc39a8	meiotic
357.077	137.015	1.38098	5.2e-07	2.25e-06	Flywch1	meiotic
494.518	189.636	1.38178	2.13e-05	6.96e-05	Hirip3	meiotic
2269.95	860.61	1.39908	8.07e-11	6.62e-10	Gmfb	meiotic
213.487	80.7708	1.40213	4.04e-06	1.5e-05	Lsm2	meiotic
170.614	64.3986	1.40452	0.000271409	0.000721177	Sec1	meiotic
623.086	232.919	1.41928	3.47e-07	1.54e-06	Zswim3	meiotic
622.229	232.416	1.42119	0.000131098	0.00037083	1300017J02Rik	meiotic
169.548	63.0733	1.42446	1.12e-05	3.86e-05	Gipc2	meiotic
273.095	98.8684	1.46437	6.68e-06	2.38e-05	Hexim2	meiotic
357.19	129.092	1.46761	0.00102059	0.0024257	H1fx	meiotic
169.4	60.2805	1.48896	5.4e-06	1.96e-05	2300009A05Rik	meiotic
316.817	110.505	1.51788	2.28e-05	7.4e-05	Irf3	meiotic
270.839	93.6616	1.53027	6.59e-05	0.000196887	Pou6f1	meiotic
668.892	230.249	1.53838	4.56e-10	3.3e-09	Ralgds	meiotic
346.527	118.812	1.54499	0.000237104	0.000637565	Chst1	meiotic
777.782	263.921	1.55878	1.5e-05	5.03e-05	Cdsn	meiotic
39.0895	12.6699	1.62444	0.000865724	0.00208745	Arhgef15	meiotic
38.505	12.5271	1.62585	0.00837137	0.0163782	Dusp19	meiotic
53.5528	17.2487	1.63062	0.000325557	0.00085228	Grtp1	meiotic
1393.24	444.654	1.64776	0.00348203	0.00740937	Spock2	meiotic
32.1075	10.1509	1.66257	0.0255278	0.0445807	Slc22a18	meiotic
1633.13	509.921	1.6794	1.61e-07	7.56e-07	Fbxo46	meiotic
607.991	186.205	1.70758	4.16e-07	1.82e-06	Ldoc1l	meiotic
223.723	67.0526	1.73768	3.37e-06	1.27e-05	Cdkn2d	meiotic
136.796	39.8094	1.7797	1.78e-05	5.89e-05	Larp6	meiotic
520.119	150.775	1.78522	3.61e-09	2.26e-08	Zscan12	meiotic
18.1048	5.01483	1.85773	0.0157017	0.0288065	Gfi1	meiotic
567.299	152.803	1.89334	6.24e-12	6.06e-11	Pde4dip	meiotic
66.6267	17.2313	1.95311	0.000280146	0.000742669	Plxdc1	meiotic
33.5357	8.52683	1.97829	0.00163172	0.00372343	HERC5	meiotic
373.592	92.1891	2.01803	1.93e-10	1.49e-09	DHRSX	meiotic
2461.02	596.997	2.04311	3.09e-11	2.71e-10	Trim11	meiotic
205.565	49.6356	2.04799	1.13e-10	9.1e-10	Brsk2	meiotic
351.859	79.416	2.14601	3.63e-13	4.31e-12	Epyc	meiotic
583.159	127.443	2.19257	7.78e-12	7.46e-11	Amdhd2	meiotic
1894.36	386.753	2.29187	1.11e-21	3.56e-20	Adh4	meiotic
166.642	30.5668	2.44396	7.04e-12	6.78e-11	Igf2bp3	meiotic
72.3711	12.7736	2.50976	8.41e-08	4.17e-07	Egflam	meiotic
411.144	67.9059	2.59563	2.06e-07	9.46e-07	Col2a1	meiotic
12.5149	1.92239	2.70771	0.00532522	0.0109	Slc2a5	meiotic
16.2817	2.3239	2.82106	0.00187504	0.00422994	Gsc2	meiotic
234.908	30.7038	2.93595	1.75e-12	1.86e-11	Cln6	meiotic
21.6876	2.69116	3.00943	0.000289373	0.00076455	Parvg	meiotic
56.3523	6.50098	3.11178	3.75e-08	1.98e-07	Tmem130	meiotic
10.9924	0.384385	4.73471	0.00114707	0.00269777	Asb4	meiotic

## Sheet: post-meiotic
BSA	BSB	log2FoldChange	pvalue	padj	name	stage
0.262918	485.633	-10.6387	1.11e-17	2.33e-16	1700080E11Rik	post-meiotic
1.7132	1573.75	-9.85828	3.02e-51	7.17e-49	Tnp2	post-meiotic
1.18222	771.724	-9.41102	7.2e-33	5.45e-31	1700001C19Rik	post-meiotic
0	82.9195	-9.05035	1.27e-12	1.38e-11	4930568D16Rik	post-meiotic
3.1429	1521.28	-8.93392	3.86e-67	1.9e-64	Fscn3	post-meiotic
21.8388	10466.1	-8.90119	1.04e-108	3.72e-105	Oxct2a	post-meiotic
19.1028	7286.99	-8.59484	1.36e-43	2.12e-41	Actrt2	post-meiotic
6.60717	2418.08	-8.49088	1.34e-91	2.41e-88	Otub2	post-meiotic
2.09637	613.533	-8.26601	6.47e-39	7.51e-37	Dnajb7	post-meiotic
0.530984	168.557	-8.22642	4.34e-14	5.87e-13	4933402N03Rik	post-meiotic
27.798	7961.68	-8.17058	2.06e-86	2.59e-83	Spert	post-meiotic
1.71835	488.628	-8.16986	9.82e-34	7.87e-32	Lemd1	post-meiotic
50.619	14171.2	-8.1365	2.33e-46	4.31e-44	Hmgb4	post-meiotic
3.32842	843.685	-8.06674	1.93e-52	4.91e-50	Satl1	post-meiotic
11.9082	3079.67	-8.03672	2.34e-99	5.89e-96	Spata3	post-meiotic
52.4247	13473.4	-8.01232	4.21e-34	3.53e-32	Dnajb8	post-meiotic
11.3394	2722.6	-7.9364	2.22e-56	7.17e-54	Slfnl1	post-meiotic
69.8988	16760	-7.91056	2.55e-39	3.02e-37	Akap4	post-meiotic
50.2325	11910.9	-7.89598	1.42e-42	2.16e-40	Ubqln3	post-meiotic
29.7017	6953.22	-7.88523	3.36e-71	2.06e-68	Dbil5	post-meiotic
1.29218	255.214	-7.79351	3.08e-21	9.45e-20	Glt6d1	post-meiotic
86.0137	18237.3	-7.73213	5.68e-45	9.86e-43	Gapdhs	post-meiotic
6.03832	1231.48	-7.6914	1.13e-73	7.51e-71	Trim42	post-meiotic
11.1589	2235.74	-7.67804	1.38e-32	1.02e-30	Ccdc54	post-meiotic
122.232	23916.9	-7.61346	6.53e-13	7.41e-12	Odf1	post-meiotic
20.6906	3945.12	-7.59351	2.85e-41	3.79e-39	Ubl4b	post-meiotic
72.7255	13615.6	-7.55414	5.96e-43	9.2e-41	Oaz3	post-meiotic
0.804197	151.313	-7.4895	4.72e-15	7.22e-14	4931429L15Rik	post-meiotic
68.4285	11986	-7.45806	2.08e-77	1.58e-74	Spata18	post-meiotic
19.287	3377.49	-7.44577	9.11e-115	3.82e-111	1700001O22Rik	post-meiotic
22.1648	3809.54	-7.4307	4.24e-10	3.09e-09	Spz1	post-meiotic
201.74	34765.9	-7.43051	1.19e-26	5.91e-25	Gsg1	post-meiotic
0.268066	51.7267	-7.40691	1.17e-08	6.7e-08	Apobec4	post-meiotic
0.262918	51.4478	-7.39994	6.63e-09	3.97e-08	Actrt1	post-meiotic
49.7844	8319.83	-7.38989	6.7e-50	1.52e-47	Hspa1l	post-meiotic
20.603	3333.41	-7.3575	4.06e-55	1.16e-52	Cpa5	post-meiotic
39.8603	6156.17	-7.27951	2e-27	1.05e-25	Actl7a	post-meiotic
25.3231	3871.3	-7.27023	5.09e-29	3.07e-27	Iqcf5	post-meiotic
41.4095	6367.18	-7.25865	7.72e-79	6.07e-76	Tssk6	post-meiotic
0.646088	83.6017	-7.1948	6.69e-11	5.57e-10	Rbm31y	post-meiotic
10.1348	1421.01	-7.16979	6.77e-36	6.24e-34	1700024P04Rik	post-meiotic
11.3015	1568.23	-7.14494	1.11e-30	7.34e-29	4933402J07Rik	post-meiotic
27.9715	3915.93	-7.13919	3.52e-96	7.37e-93	Tuba8	post-meiotic
12.6885	1796.31	-7.12745	5.85e-86	7.01e-83	Spatc1	post-meiotic
5.3715	721.297	-7.08777	2e-07	9.2e-07	Cylc1	post-meiotic
3.23044	405.393	-6.99249	0.000105379	0.000303368	Banf2	post-meiotic
4.0192	467.472	-6.94657	2.63e-33	2.04e-31	1700012B07Rik	post-meiotic
15.0303	1803.68	-6.91465	2.05e-08	1.13e-07	Gtsf1l	post-meiotic
4.02434	441.917	-6.86584	3.52e-33	2.71e-31	Iqcf4	post-meiotic
22.8212	2602.38	-6.83917	2.14e-09	1.39e-08	1700029H14Rik	post-meiotic
5.40421	589.04	-6.82467	3.64e-42	5.36e-40	Pkib	post-meiotic
16.6559	1839.07	-6.80953	5.22e-36	4.84e-34	Tbc1d21	post-meiotic
2.61192	277.731	-6.76512	1.31e-30	8.64e-29	2200002J24Rik	post-meiotic
39.4874	4245.02	-6.75732	1.97e-25	8.93e-24	1700013G24Rik	post-meiotic
13.3928	1415.05	-6.75124	2.19e-33	1.7e-31	Fhl5	post-meiotic
0.323044	32.6792	-6.74489	2.3e-07	1.05e-06	Mageb5	post-meiotic
3.69615	364.773	-6.6972	1.25e-24	5.31e-23	Cylc2	post-meiotic
20.95	2140.55	-6.67979	3.6e-08	1.9e-07	Rnf148	post-meiotic
38.6334	3824.75	-6.63843	1.37e-23	5.23e-22	Lrrc18	post-meiotic
9.45082	927.769	-6.62635	6e-06	2.16e-05	Ddi1	post-meiotic
5.69454	539.936	-6.58424	2.17e-06	8.44e-06	Gm732	post-meiotic
70.8165	6416.92	-6.50561	8.11e-22	2.64e-20	Kif2b	post-meiotic
9.1158	786.648	-6.47484	3.87e-36	3.65e-34	Triml1	post-meiotic
5.37665	441.953	-6.42559	1.21e-20	3.52e-19	Cdrt4	post-meiotic
12.2879	1042.46	-6.42543	2.19e-23	8.23e-22	Tmco5	post-meiotic
5.56232	459.136	-6.40432	1.75e-45	3.07e-43	1700113H08Rik	post-meiotic
5.63789	461.116	-6.39818	1.62e-37	1.66e-35	Wdr38	post-meiotic
7.20495	586.947	-6.39651	1.25e-21	3.98e-20	1700011L22Rik	post-meiotic
34.4286	2855.99	-6.38458	1.09e-23	4.21e-22	Spata19	post-meiotic
52.0725	4252.32	-6.35391	3.89e-08	2.05e-07	Capza3	post-meiotic
16.9238	1370.2	-6.34791	6.97e-09	4.16e-08	Gstt4	post-meiotic
22.7956	1845.47	-6.344	3.17e-09	2e-08	Spam1	post-meiotic
4.82354	402.584	-6.33115	2.96e-39	3.5e-37	BC048671	post-meiotic
74.5642	5979.98	-6.33011	2.1e-27	1.1e-25	Tulp2	post-meiotic
57.2025	4523.46	-6.31174	1.79e-70	1.05e-67	Ropn1	post-meiotic
12.3788	977.209	-6.30917	6.36e-05	0.000190614	Tssk4	post-meiotic
7.10029	546.825	-6.27313	2.06e-54	5.82e-52	Umodl1	post-meiotic
18.254	1375.07	-6.25756	4.07e-40	5.02e-38	2610318N02Rik	post-meiotic
104.924	7981.86	-6.2527	3.08e-24	1.27e-22	Klhl10	post-meiotic
34.5062	2539.13	-6.21162	9.73e-31	6.47e-29	Ccdc33	post-meiotic
6.04862	438.703	-6.20139	2.68e-47	5.18e-45	Asb12	post-meiotic
42.0462	3071.11	-6.19841	1.21e-22	4.27e-21	Arrdc5	post-meiotic
74.3503	5412.12	-6.18813	4.69e-99	1.07e-95	Tssk3	post-meiotic
6.17055	426.23	-6.17018	1.26e-26	6.23e-25	Dusp21	post-meiotic
10.9939	771.999	-6.16985	2.16e-29	1.33e-27	Lrrc52	post-meiotic
9.54366	657.617	-6.14277	4.76e-23	1.72e-21	4921530L21Rik	post-meiotic
51.576	3615.69	-6.13877	4.86e-25	2.13e-23	Spata21	post-meiotic
11.1315	761.849	-6.13015	6.17e-34	5.04e-32	Catsper1	post-meiotic
33.5078	2289.3	-6.1068	3.48e-37	3.48e-35	Ttll10	post-meiotic
48.9502	3355.28	-6.10188	2.76e-08	1.48e-07	1700034O15Rik	post-meiotic
88.0461	6025.47	-6.10015	6.48e-19	1.56e-17	Stat4	post-meiotic
16.503	1110.07	-6.09307	7.39e-24	2.92e-22	1700006E09Rik	post-meiotic
11.9357	794.191	-6.08847	1.31e-40	1.68e-38	Lyzl1	post-meiotic
6.61399	443.037	-6.08345	7.02e-44	1.13e-41	Asb17	post-meiotic
1.33003	94.2823	-6.07522	3.67e-15	5.68e-14	1700019D03Rik	post-meiotic
14.0475	928.122	-6.07372	1.55e-38	1.75e-36	BC048562	post-meiotic
20.8452	1381.94	-6.0665	7.72e-21	2.28e-19	Adam34	post-meiotic
10.7192	717.027	-6.06339	1.97e-55	5.83e-53	Calr3	post-meiotic
39.9176	2607.22	-6.03618	7.38e-82	6.87e-79	Zfp474	post-meiotic
6.69124	416.195	-6.00916	3.81e-27	1.96e-25	Tmem89	post-meiotic
17.2864	1107.34	-6.00553	0.000154295	0.000430446	1700001C02Rik	post-meiotic
60.5055	3865.19	-5.99998	5.32e-127	6.7e-123	Atp1a4	post-meiotic
17.9034	1124.5	-5.99558	2.35e-29	1.44e-27	Aqp7	post-meiotic
29.3975	1856.28	-5.99171	4.3e-23	1.57e-21	Znrf4	post-meiotic
15.9327	992.602	-5.96655	3.57e-61	1.4e-58	Sez6l	post-meiotic
15.6214	963.66	-5.95575	9.83e-08	4.81e-07	Dnajc5b	post-meiotic
80.8937	4968.55	-5.94492	1.49e-101	4.69e-98	Ccin	post-meiotic
8.41488	518.771	-5.94308	6.94e-24	2.75e-22	Tmem191c	post-meiotic
17.2746	1024.03	-5.90726	5.79e-29	3.47e-27	1700018B08Rik	post-meiotic
22.1789	1297.66	-5.8872	1.46e-57	4.88e-55	Ccdc116	post-meiotic
29.6446	1743.72	-5.88047	0.0005455	0.0013684	Hyal5	post-meiotic
4.78554	272.194	-5.84943	6.54e-05	0.000195406	1700067P10Rik	post-meiotic
32.0541	1816.17	-5.83405	1.07e-21	3.46e-20	Theg	post-meiotic
7.67596	432.542	-5.82318	2.43e-46	4.46e-44	Ppp2r2b	post-meiotic
61.2811	3389.05	-5.79437	7.32e-17	1.41e-15	4930578I06Rik	post-meiotic
9.17078	492.949	-5.78931	5.17e-25	2.26e-23	Atp6v1e2	post-meiotic
5.16871	281.165	-5.77614	0.0042774	0.00892739	1700021F07Rik	post-meiotic
19.9241	1078.17	-5.77519	3.9e-17	7.74e-16	Tex21	post-meiotic
47.8269	2614	-5.77391	1.74e-06	6.91e-06	Glipr1l1	post-meiotic
10.6435	568.235	-5.7696	4.56e-39	5.37e-37	Zdhhc19	post-meiotic
142.235	7525.81	-5.72869	1.26e-43	1.99e-41	Nt5c1b	post-meiotic
25.1088	1313.19	-5.71475	8.69e-69	4.86e-66	Wdr64	post-meiotic
12.1778	611.354	-5.65637	0.000100673	0.000290953	1700034J05Rik	post-meiotic
30.3046	1474.97	-5.61768	3.33e-21	1.02e-19	Allc	post-meiotic
275.176	13396.5	-5.6057	2.32e-121	1.46e-117	Ace	post-meiotic
95.1406	4570.96	-5.58774	9.06e-07	3.77e-06	Acrv1	post-meiotic
79.3023	3761.04	-5.57208	2.99e-50	6.83e-48	Acsbg2	post-meiotic
4.78554	222.221	-5.55638	0.000176384	0.000486831	4930522H14Rik	post-meiotic
0.536132	26.2855	-5.55434	7.25e-06	2.57e-05	Otop2	post-meiotic
12.0714	551.29	-5.54434	7.26e-27	3.67e-25	4921539E11Rik	post-meiotic
167.338	7780.04	-5.54042	2.04e-47	4.07e-45	Kif17	post-meiotic
50.715	2338.03	-5.52895	3.36e-06	1.26e-05	Ccdc70	post-meiotic
1.17707	52.4777	-5.52752	2.06e-10	1.58e-09	Luzp1	post-meiotic
14.4117	645.74	-5.50709	6.82e-17	1.32e-15	1700013D24Rik	post-meiotic
21.1116	941.444	-5.49696	2.78e-25	1.25e-23	Morn3	post-meiotic
26.8679	1198.2	-5.49052	2.89e-15	4.55e-14	Tmem190	post-meiotic
29.2443	1287.71	-5.46516	8.2e-07	3.44e-06	Spaca4	post-meiotic
24.126	1064.33	-5.45265	1.51e-67	7.61e-65	Cst8	post-meiotic
14.0611	608.516	-5.44394	6.39e-06	2.28e-05	1700012P22Rik	post-meiotic
17.7076	752.421	-5.42813	1.18e-23	4.54e-22	Lyzl4	post-meiotic
87.0114	3734.37	-5.42429	6.03e-59	2.2e-56	Reep6	post-meiotic
22.7595	953.312	-5.40684	5.95e-30	3.79e-28	1700125H20Rik	post-meiotic
35.6624	1386.11	-5.2838	6.84e-06	2.43e-05	Tmco2	post-meiotic
102.872	3963.84	-5.2702	2.41e-53	6.18e-51	Osbp2	post-meiotic
1.92629	75.7909	-5.26875	3.76e-14	5.12e-13	Elfn1	post-meiotic
27.8304	1042.87	-5.24065	8.29e-24	3.27e-22	1700061G19Rik	post-meiotic
41.5328	1556.75	-5.23516	2.21e-51	5.34e-49	Pde1a	post-meiotic
115.448	4321.4	-5.2293	7.56e-25	3.26e-23	Pmfbp1	post-meiotic
218.909	8097.24	-5.21016	1.81e-88	2.84e-85	Samd4	post-meiotic
6.10527	217.586	-5.20769	7.33e-19	1.75e-17	1700011H14Rik	post-meiotic
81.9156	2960.16	-5.17993	1.31e-26	6.46e-25	2810408A11Rik	post-meiotic
24.5516	877.929	-5.17411	6.52e-16	1.12e-14	4930579F01Rik	post-meiotic
26.1928	927.307	-5.16142	3.48e-24	1.43e-22	Dcst1	post-meiotic
326.386	11430.1	-5.13102	2.42e-38	2.69e-36	Trim36	post-meiotic
3.54151	119.132	-5.11794	1.61e-19	4.16e-18	4930548H24Rik	post-meiotic
184.891	6256.67	-5.08201	4.08e-48	8.41e-46	Chd5	post-meiotic
1.87814	58.6208	-5.06836	4.09e-10	2.99e-09	4930480E11Rik	post-meiotic
146.625	4901.69	-5.06542	1.68e-55	5.02e-53	Dpysl5	post-meiotic
62.246	2057.91	-5.05254	6.27e-46	1.11e-43	Fbxo24	post-meiotic
0	5.13634	-5.03268	0.0116302	0.0219901	Cpa6	post-meiotic
4.4952	140.649	-5.02445	1.43e-20	4.14e-19	Cib4	post-meiotic
17.5169	535.541	-4.94968	2.1e-19	5.4e-18	Lyzl6	post-meiotic
31.0622	947.906	-4.93456	0.000645177	0.00159553	Spaca3	post-meiotic
30.9151	939.953	-4.93411	1.82e-64	7.74e-62	Aif1	post-meiotic
34.096	1042.63	-4.93005	3.12e-56	9.8e-54	Vash2	post-meiotic
205.488	6160.04	-4.90807	5.09e-37	5.08e-35	Akap3	post-meiotic
15.7195	463.962	-4.90606	2.09e-26	1.02e-24	1700028P14Rik	post-meiotic
17.9002	534.895	-4.9055	2.44e-47	4.79e-45	D7Ertd443e	post-meiotic
4.37495	124.258	-4.85913	1.19e-18	2.77e-17	Nkx2-6	post-meiotic
0.323044	8.79039	-4.85192	0.00192304	0.00433083	4930402K13Rik	post-meiotic
18.976	541.014	-4.83577	1.02e-42	1.56e-40	Nol4	post-meiotic
37.096	1042.24	-4.82064	2.62e-29	1.6e-27	Mak	post-meiotic
13.2622	362.683	-4.79435	6.86e-15	1.02e-13	A930018P22Rik	post-meiotic
231.254	6329.69	-4.77564	1.92e-31	1.34e-29	Spata6	post-meiotic
3.3834	87.6571	-4.77359	1.07e-13	1.38e-12	Hist1h2bp	post-meiotic
9.51109	254.493	-4.77235	1.02e-20	2.98e-19	4921504E06Rik	post-meiotic
108.939	2950.1	-4.76078	1.28e-68	6.99e-66	Pde4a	post-meiotic
17.12	456.399	-4.75967	4.42e-31	3.01e-29	Kcnu1	post-meiotic
80.6421	2122.63	-4.71947	1.07e-05	3.69e-05	Spaca1	post-meiotic
72.2894	1871.31	-4.70034	1.98e-30	1.3e-28	Dusp13	post-meiotic
48.5803	1262.4	-4.69587	1.91e-53	4.96e-51	Dgkh	post-meiotic
41.2337	1050.75	-4.68054	3.43e-32	2.5e-30	Mmel1	post-meiotic
58.1282	1454.97	-4.65103	6.62e-14	8.74e-13	Pip5kl1	post-meiotic
43.7695	1076.82	-4.62852	2.89e-12	2.98e-11	Dnajb13	post-meiotic
68.3355	1659.23	-4.60769	4.62e-25	2.03e-23	Slc16a7	post-meiotic
32.7553	792.965	-4.60626	2.72e-16	4.9e-15	4930415F15Rik	post-meiotic
46.5965	1097.29	-4.56461	2.09e-15	3.37e-14	1700093K21Rik	post-meiotic
23.5897	550.764	-4.5493	4.78e-46	8.64e-44	Spata9	post-meiotic
211.596	4867.54	-4.52534	5.41e-26	2.54e-24	Spata7	post-meiotic
135.261	3050.85	-4.49399	5.05e-32	3.65e-30	Osgin1	post-meiotic
122.307	2723.03	-4.47508	6.62e-59	2.38e-56	Rab3il1	post-meiotic
19.0378	413.089	-4.45039	2.9e-29	1.76e-27	1700016C15Rik	post-meiotic
38.5548	831.45	-4.437	6.07e-14	8.06e-13	Tbx5	post-meiotic
8.5144	179.069	-4.43117	1.38e-13	1.74e-12	Btg4	post-meiotic
56.1407	1205.57	-4.4296	1.9e-38	2.14e-36	Ccdc63	post-meiotic
16.8057	349.012	-4.37083	2.7e-36	2.57e-34	Ttll11	post-meiotic
288.465	5850.57	-4.34321	1.03e-38	1.18e-36	Clmn	post-meiotic
168.567	3412.48	-4.33778	2.19e-37	2.23e-35	Ttc7	post-meiotic
95.1988	1919.89	-4.33697	3.35e-17	6.71e-16	Plcz1	post-meiotic
41.7473	828.137	-4.31972	2.77e-19	6.98e-18	Bcl2l14	post-meiotic
28.6793	560.393	-4.30132	1.37e-17	2.84e-16	Catsper3	post-meiotic
39.9845	761.129	-4.25799	2.29e-41	3.06e-39	Pex5l	post-meiotic
25.9798	488.894	-4.24809	1.33e-21	4.21e-20	1700013F07Rik	post-meiotic
264.799	5024.19	-4.24711	6.09e-34	5.01e-32	Ak1	post-meiotic
30.8772	581.617	-4.24546	4.44e-38	4.73e-36	Dlg2	post-meiotic
61.9625	1169.3	-4.24164	8.3e-18	1.76e-16	1700030J22Rik	post-meiotic
31.1726	580.834	-4.22879	2.8e-12	2.88e-11	Ccdc105	post-meiotic
9.94424	185.687	-4.22752	1.08e-18	2.53e-17	4930505A04Rik	post-meiotic
24.1759	432.041	-4.15839	4.52e-20	1.24e-18	Fmn1	post-meiotic
1.44514	24.9556	-4.13551	1.77e-06	7.01e-06	Gemin4	post-meiotic
313.719	5493.78	-4.13151	8.22e-17	1.58e-15	Mlf1	post-meiotic
18.8845	325.242	-4.12249	5.19e-09	3.16e-08	Hnf1b	post-meiotic
229.89	3994.78	-4.12063	3.46e-20	9.64e-19	Stard10	post-meiotic
371.203	6447.57	-4.11955	1.13e-44	1.89e-42	Psmf1	post-meiotic
82.2032	1391.66	-4.0843	8.35e-24	3.29e-22	Lrrc9	post-meiotic
13.7556	232.108	-4.07464	4.58e-17	9.07e-16	1700029J07Rik	post-meiotic
198.033	3310.84	-4.06543	2.07e-34	1.78e-32	4921507P07Rik	post-meiotic
25.2533	423.964	-4.0602	4.83e-34	4.01e-32	Slc36a3	post-meiotic
4.28726	68.1717	-4.04866	2.37e-09	1.53e-08	Ly6g6c	post-meiotic
15.0151	243.683	-4.02283	1.73e-23	6.57e-22	Cby3	post-meiotic
41.6975	660.955	-3.99432	7.5e-14	9.84e-13	Ccdc89	post-meiotic
171.632	2729.92	-3.99204	1.13e-36	1.11e-34	Ankrd9	post-meiotic
9.59863	146.928	-3.96418	1.08e-07	5.27e-07	Akap14	post-meiotic
140.64	2186.77	-3.96118	4.56e-13	5.33e-12	6820408C15Rik	post-meiotic
16.6027	254.061	-3.9506	1.29e-19	3.34e-18	Zdhhc11	post-meiotic
56.9931	862.018	-3.92162	1.35e-13	1.71e-12	Phyhipl	post-meiotic
675.305	10161.5	-3.91193	1.11e-32	8.33e-31	Dyrk1b	post-meiotic
94.4971	1410.16	-3.89566	4.76e-34	3.96e-32	Atp10a	post-meiotic
73.6122	1088.25	-3.89036	2.09e-10	1.61e-09	Fgf12	post-meiotic
391.867	5794.28	-3.8871	2.56e-15	4.07e-14	Cabyr	post-meiotic
327.433	4791.7	-3.87118	9.59e-42	1.33e-39	Lpin1	post-meiotic
3.36113	48.2314	-3.83484	1.39e-09	9.32e-09	Il31	post-meiotic
183.14	2596.97	-3.82763	2.62e-34	2.25e-32	Dcun1d1	post-meiotic
121.173	1677.94	-3.79106	3.63e-31	2.48e-29	Atp8a2	post-meiotic
96.7097	1327.41	-3.78119	6.61e-42	9.4e-40	Spsb1	post-meiotic
18.2664	252.659	-3.77486	4.96e-17	9.73e-16	Tmem144	post-meiotic
189.735	2554.39	-3.75291	8.15e-35	7.17e-33	Lrrc51	post-meiotic
254.794	3401.46	-3.7402	1.01e-15	1.69e-14	Mycbpap	post-meiotic
55.5258	738.081	-3.72996	1.79e-42	2.67e-40	Grip1	post-meiotic
209.145	2774.58	-3.72898	6.97e-50	1.57e-47	Acsl1	post-meiotic
648.192	8520.93	-3.7169	5.47e-30	3.5e-28	Clpb	post-meiotic
198.102	2583.13	-3.70617	7.85e-28	4.27e-26	Tspan6	post-meiotic
95.8283	1241.64	-3.698	6.69e-39	7.72e-37	Akna	post-meiotic
85.8055	1109.4	-3.68877	7.25e-31	4.86e-29	Zfp597	post-meiotic
0.646088	7.58608	-3.67897	0.0145392	0.0268519	AF366264	post-meiotic
37.9173	476.593	-3.66229	1.45e-23	5.53e-22	Slc1a2	post-meiotic
51.0527	636.983	-3.64264	9.47e-30	5.9e-28	1700016H13Rik	post-meiotic
71.7705	862.687	-3.59318	4.62e-18	1e-16	Ccdc81	post-meiotic
168.073	2014.6	-3.58537	2.11e-23	7.97e-22	Ppm1j	post-meiotic
157.945	1892.19	-3.58441	5.22e-37	5.19e-35	Clip4	post-meiotic
60.4313	720.126	-3.58028	2.13e-17	4.34e-16	Spef2	post-meiotic
15.278	180.32	-3.56185	3.03e-20	8.44e-19	Cd46	post-meiotic
244.437	2837.95	-3.53748	1.88e-24	7.91e-23	Kif2c	post-meiotic
478.347	5522.98	-3.52989	1.19e-20	3.46e-19	Ttc21a	post-meiotic
199.669	2290.07	-3.51784	8.25e-32	5.86e-30	Synj2	post-meiotic
253.086	2866.04	-3.50217	1.23e-44	2.05e-42	Agpat2	post-meiotic
962.961	10807.8	-3.48875	6.08e-33	4.62e-31	Abhd2	post-meiotic
229.534	2563.32	-3.48267	2.79e-26	1.34e-24	Zan	post-meiotic
70.95	789.664	-3.47178	7.97e-29	4.74e-27	Sox6	post-meiotic
361.721	3992.07	-3.46535	6.68e-19	1.61e-17	4430402I18Rik	post-meiotic
16.9808	183.473	-3.44476	4.77e-07	2.07e-06	Ftmt	post-meiotic
176.861	1913.59	-3.43701	4.32e-18	9.42e-17	Prkcq	post-meiotic
1297.91	13886.7	-3.41943	1.2e-30	7.92e-29	Hk1	post-meiotic
569.376	6004.61	-3.39813	6.17e-25	2.68e-23	Akap1	post-meiotic
175.93	1839.42	-3.38651	2.3e-47	4.56e-45	Odf3	post-meiotic
1.916	20.3944	-3.38322	6.32e-05	0.000189609	Pla2g10	post-meiotic
25.9095	267.097	-3.36929	5.14e-21	1.55e-19	Prox1	post-meiotic
110.288	1125.5	-3.35483	1.53e-18	3.55e-17	Glrx2	post-meiotic
3.20135	32.1703	-3.29281	0.000127155	0.000360611	Slc14a2	post-meiotic
304.981	2971.3	-3.28505	6.44e-13	7.32e-12	Cdca2	post-meiotic
1.38501	13.4218	-3.25896	0.000752184	0.0018358	1190005I06Rik	post-meiotic
51.6198	492.978	-3.25882	6.4e-12	6.21e-11	Fsip1	post-meiotic
466.871	4367.69	-3.22615	8.52e-23	3.05e-21	Ddx20	post-meiotic
22.1652	204.143	-3.20668	7.91e-21	2.34e-19	1700067K01Rik	post-meiotic
513.989	4559.71	-3.14909	4.94e-22	1.64e-20	Lipe	post-meiotic
1057.13	9259.17	-3.13109	2.97e-24	1.23e-22	Hmox2	post-meiotic
143.636	1242.86	-3.11607	1.05e-16	1.99e-15	D11Wsu47e	post-meiotic
204.624	1765.7	-3.11054	4.23e-21	1.28e-19	Trim17	post-meiotic
156.104	1333.67	-3.09565	1.13e-21	3.62e-20	Rpgr	post-meiotic
267.191	2277.83	-3.09328	2.21e-19	5.66e-18	Tes	post-meiotic
647.802	5525.7	-3.09275	5.89e-30	3.76e-28	Dgat2	post-meiotic
297.851	2508.38	-3.07472	1.78e-13	2.22e-12	Habp4	post-meiotic
407.707	3399.39	-3.05995	7.76e-37	7.68e-35	Kifap3	post-meiotic
345.84	2869.58	-3.05327	7.57e-38	7.9e-36	Cast	post-meiotic
545.272	4495.12	-3.04302	6.36e-17	1.24e-15	Mex3d	post-meiotic
69.0299	564.671	-3.03814	3.84e-17	7.63e-16	Arl13a	post-meiotic
691.99	5620.81	-3.02233	1.17e-30	7.7e-29	Rnf38	post-meiotic
315.283	2559.95	-3.02213	2.76e-23	1.02e-21	Lypla1	post-meiotic
67.9529	551.465	-3.02135	3.41e-26	1.63e-24	Adam21	post-meiotic
685.354	5561.32	-3.02088	1.48e-22	5.17e-21	Ssx2ip	post-meiotic
49.8304	399.652	-3.0107	6.23e-08	3.16e-07	Gmfg	post-meiotic
42.2733	331.123	-2.97838	1.27e-12	1.38e-11	Trpm8	post-meiotic
346.575	2690.21	-2.95744	3.42e-13	4.07e-12	Chpt1	post-meiotic
89.4839	693.123	-2.95706	3.51e-20	9.74e-19	Ttll9	post-meiotic
1.23205	9.07178	-2.9484	0.0186514	0.0336271	Hist1h2bm	post-meiotic
26.1193	200.548	-2.93781	2.03e-15	3.27e-14	Trpm6	post-meiotic
65.3062	492.386	-2.92057	2.39e-13	2.93e-12	Tmem107	post-meiotic
47.3099	350.527	-2.89662	6.14e-15	9.24e-14	Iqca	post-meiotic
499.485	3699.92	-2.88932	8.05e-29	4.78e-27	Rbm4b	post-meiotic
926.207	6851.7	-2.88723	1.53e-16	2.85e-15	Iqce	post-meiotic
68.5647	503.307	-2.87573	2.26e-27	1.18e-25	Ttll7	post-meiotic
174.198	1272.22	-2.86642	2.61e-13	3.18e-12	Phactr1	post-meiotic
254.432	1842.97	-2.85718	1.3e-34	1.13e-32	Ngly1	post-meiotic
6.38893	46.4879	-2.85347	4.04e-06	1.5e-05	4921517D22Rik	post-meiotic
27.7207	198.394	-2.84508	4.19e-15	6.44e-14	Hepacam	post-meiotic
19.2836	138.294	-2.8443	5.94e-12	5.79e-11	Etv2	post-meiotic
343.209	2407.22	-2.81123	1.01e-20	2.95e-19	Klf4	post-meiotic
3.57422	25.2199	-2.7998	8.49e-05	0.000248633	Prm3	post-meiotic
182.814	1272.55	-2.79975	1.53e-32	1.13e-30	Tmc5	post-meiotic
11.5731	78.9911	-2.79547	9.44e-08	4.63e-07	Isg20	post-meiotic
247.05	1713.28	-2.79365	3.96e-32	2.88e-30	Cep57	post-meiotic
430.47	2966.1	-2.78512	5.4e-21	1.63e-19	Carhsp1	post-meiotic
45.0969	310.012	-2.78044	8.98e-22	2.91e-20	Grin2b	post-meiotic
42.7375	290.762	-2.76985	4.05e-08	2.13e-07	Rasgrf1	post-meiotic
21.3301	144.092	-2.75902	1.36e-12	1.46e-11	4933413G19Rik	post-meiotic
9.10898	60.2223	-2.74842	2.46e-07	1.12e-06	Dlx6	post-meiotic
36.5271	241.607	-2.73637	8.61e-13	9.6e-12	Msr1	post-meiotic
570.949	3760.25	-2.71938	9.07e-28	4.93e-26	Zfand3	post-meiotic
697.097	4534.2	-2.70141	2.24e-26	1.09e-24	Wwp2	post-meiotic
88.408	572.669	-2.69845	9.3e-09	5.42e-08	St8sia3	post-meiotic
615.699	3992.12	-2.69673	4.85e-24	1.96e-22	Stk36	post-meiotic
45.8526	291.73	-2.67562	3.59e-06	1.34e-05	1700001L19Rik	post-meiotic
35.266	222.235	-2.66244	3.59e-10	2.66e-09	Camk4	post-meiotic
9.92015	62.0876	-2.64783	1.05e-08	6.06e-08	Smpd3	post-meiotic
995.74	6171.77	-2.63185	2.95e-18	6.58e-17	Osbpl10	post-meiotic
7.09682	41.7797	-2.57657	0.000398292	0.00102634	Kctd16	post-meiotic
785.449	4654.74	-2.56765	6.08e-16	1.05e-14	Tmem53	post-meiotic
281.664	1663.74	-2.56366	4.42e-16	7.74e-15	Mtfr1	post-meiotic
65.0518	383.024	-2.56328	6.15e-08	3.13e-07	Mbd3l1	post-meiotic
57.9344	336.586	-2.54432	1.38e-07	6.55e-07	Lyrm7	post-meiotic
59.1858	337.737	-2.51602	1.49e-14	2.14e-13	Slc25a41	post-meiotic
1488.43	8325.6	-2.48393	3.69e-20	1.02e-18	Nrd1	post-meiotic
529.006	2941.04	-2.47538	1.25e-19	3.25e-18	Hdac11	post-meiotic
95.282	527.569	-2.4697	3.37e-13	4.02e-12	Cd55	post-meiotic
165.35	913.282	-2.46743	7.01e-16	1.2e-14	Efcab1	post-meiotic
1021.44	5572.83	-2.44818	1.74e-12	1.85e-11	Arhgef2	post-meiotic
105.504	558.005	-2.40261	8.96e-17	1.71e-15	Ccdc50	post-meiotic
1656	8731.57	-2.39879	1.39e-10	1.1e-09	Mea1	post-meiotic
397.662	2081.76	-2.38791	7.7e-20	2.05e-18	Herpud2	post-meiotic
293.539	1528.14	-2.38057	1.03e-12	1.14e-11	Rec8	post-meiotic
518.671	2699.34	-2.38009	3.82e-10	2.81e-09	Bub1	post-meiotic
3699.31	19230.6	-2.37803	1.24e-28	7.3e-27	Ap2b1	post-meiotic
371.759	1919.15	-2.36718	1.99e-21	6.2e-20	Kif1b	post-meiotic
639.575	3277.67	-2.35779	5.3e-20	1.44e-18	Rnf139	post-meiotic
234.167	1175.19	-2.32865	4.17e-13	4.9e-12	Pi4k2b	post-meiotic
10.9338	53.8588	-2.32578	0.000364816	0.00094697	1700007K13Rik	post-meiotic
402.537	2009.71	-2.3196	7.1e-22	2.32e-20	Hsdl2	post-meiotic
105.439	518.815	-2.29839	1.53e-20	4.42e-19	Polk	post-meiotic
415.328	2033.33	-2.29157	1.31e-13	1.67e-12	Nr6a1	post-meiotic
499.669	2437.78	-2.28591	1.12e-06	4.59e-06	Zhx3	post-meiotic
206.606	1006.99	-2.2859	2.52e-18	5.69e-17	Tas1r1	post-meiotic
412.11	2001.74	-2.27984	7.17e-17	1.39e-15	Lgals8	post-meiotic
645.415	3067.69	-2.24895	7.41e-23	2.66e-21	Pias1	post-meiotic
113.689	535.03	-2.23572	1.66e-13	2.08e-12	Trim45	post-meiotic
580.381	2724.84	-2.23134	2.53e-14	3.52e-13	Rfx1	post-meiotic
117.655	550.968	-2.22462	1.33e-14	1.92e-13	Rfx3	post-meiotic
73.6834	340.988	-2.21406	1.12e-06	4.57e-06	Taf7l	post-meiotic
28.1466	128.956	-2.20744	1.32e-05	4.46e-05	Trim54	post-meiotic
915.882	4134.51	-2.17442	5.27e-12	5.17e-11	Slain2	post-meiotic
118.006	531.454	-2.17116	4.01e-19	9.9e-18	2210408I21Rik	post-meiotic
20.734	93.3452	-2.1601	1.93e-05	6.37e-05	P2rx3	post-meiotic
133.434	597.025	-2.15904	1.04e-06	4.3e-06	Tgfbr1	post-meiotic
299.958	1331	-2.15018	5.04e-12	4.96e-11	Pold3	post-meiotic
790.965	3452.32	-2.12622	3.48e-15	5.42e-14	Ube2j1	post-meiotic
49.979	217.494	-2.11713	3.39e-06	1.27e-05	Ribc1	post-meiotic
254.218	1063.68	-2.06603	1.64e-15	2.68e-14	Nup35	post-meiotic
247.753	1030.87	-2.05853	8.57e-09	5.03e-08	Agbl3	post-meiotic
600.529	2491.45	-2.05214	5.2e-15	7.9e-14	Wdfy1	post-meiotic
273.089	1131.49	-2.05096	1.17e-12	1.28e-11	Gdpd1	post-meiotic
11.8361	48.8433	-2.04365	9.25e-06	3.22e-05	Chl1	post-meiotic
136.694	556.526	-2.02315	3.17e-07	1.41e-06	Yod1	post-meiotic
13.6987	54.7134	-2.01685	0.000448015	0.00114393	Calml4	post-meiotic
958.158	3863.87	-2.01133	1.28e-12	1.39e-11	Tnks	post-meiotic
676.434	2713.92	-2.00439	4.77e-13	5.55e-12	Sdccag3	post-meiotic
57.3573	229.167	-2.00269	2.43e-10	1.85e-09	Gfra2	post-meiotic
931.628	3732.72	-2.00264	5.59e-10	4e-09	Ccdc91	post-meiotic
2159.77	8602.34	-1.99374	1.83e-13	2.29e-12	Nbr1	post-meiotic
30.5801	121.708	-1.99306	4.57e-08	2.37e-07	Cpvl	post-meiotic
260.713	1025.01	-1.97634	5.06e-06	1.84e-05	Zfp821	post-meiotic
167.172	654.053	-1.96814	9.73e-15	1.43e-13	1700109H08Rik	post-meiotic
15.1561	59.3951	-1.96767	0.001345	0.00312211	Zp3r	post-meiotic
291.067	1131.17	-1.95924	1.01e-05	3.49e-05	Sclt1	post-meiotic
558.271	2167.09	-1.95743	3.81e-11	3.3e-10	Ttll3	post-meiotic
267.257	1035.82	-1.95326	1.96e-13	2.43e-12	Gphn	post-meiotic
1191.61	4581.88	-1.94275	3.9e-11	3.38e-10	Srpk2	post-meiotic
112.326	432.24	-1.9411	5.02e-07	2.17e-06	Glcci1	post-meiotic
407.701	1560.11	-1.93605	1.7e-14	2.43e-13	Rffl	post-meiotic
1205.21	4525.07	-1.90889	4.88e-09	2.99e-08	Rnf138	post-meiotic
252.468	925.541	-1.87529	1.6e-14	2.28e-13	Ica1	post-meiotic
128.328	466.243	-1.86218	5.62e-14	7.49e-13	Nrm	post-meiotic
349.422	1246.38	-1.83355	3.07e-10	2.3e-09	C2cd3	post-meiotic
458.226	1629.71	-1.82999	0.000276216	0.00073302	Amotl1	post-meiotic
36.2269	129.265	-1.82811	8.16e-07	3.42e-06	Arl5b	post-meiotic
30.8567	106.054	-1.78795	6.21e-06	2.22e-05	Sntg1	post-meiotic
440.443	1513.44	-1.77987	1.86e-08	1.03e-07	Clasp1	post-meiotic
16.62	56.4309	-1.77081	8.14e-05	0.000239263	Sh2d6	post-meiotic
164.084	555.024	-1.75892	1.05e-10	8.52e-10	Poli	post-meiotic
145.095	489.139	-1.75527	7.77e-06	2.74e-05	Macrod1	post-meiotic
582.202	1955.57	-1.74857	1.58e-06	6.3e-06	Bpgm	post-meiotic
641.883	2155.45	-1.74763	1.98e-09	1.29e-08	Dynll2	post-meiotic
541.073	1810.83	-1.74298	2.48e-15	3.95e-14	Lmbr1l	post-meiotic
1099.17	3601.36	-1.71211	4.85e-12	4.78e-11	Gfpt1	post-meiotic
180.815	591.064	-1.70679	6.86e-06	2.44e-05	Pwwp2b	post-meiotic
106.114	344.52	-1.70262	5.92e-06	2.13e-05	Chrne	post-meiotic
37.3404	121.809	-1.70229	8.76e-06	3.06e-05	Cap2	post-meiotic
396.628	1289.12	-1.70149	3.99e-05	0.00012385	Creld2	post-meiotic
176.182	564.657	-1.6814	5.62e-12	5.49e-11	4933430I17Rik	post-meiotic
4.64302	14.5235	-1.66318	0.0284928	0.0491042	Fmr1nb	post-meiotic
395.375	1236.75	-1.6462	9.82e-07	4.06e-06	Gfer	post-meiotic
832.116	2584.93	-1.63549	4.68e-07	2.03e-06	Cdc34	post-meiotic
524.445	1627.8	-1.63488	8.77e-09	5.14e-08	Spag4	post-meiotic
10.824	33.4101	-1.62747	0.00748828	0.0148269	Flrt3	post-meiotic
249.062	758.345	-1.60759	1.48e-07	7.01e-07	Pex3	post-meiotic
80.7154	244.807	-1.59928	1.96e-06	7.7e-06	Nlgn2	post-meiotic
206.607	620.862	-1.58912	2.36e-06	9.13e-06	Pigf	post-meiotic
88.4409	263.751	-1.57706	5.71e-08	2.91e-07	Dynlt3	post-meiotic
95.7117	284.173	-1.56799	1.21e-07	5.83e-07	Trim46	post-meiotic
189.894	547.255	-1.52544	3.55e-06	1.33e-05	Agpat3	post-meiotic
19.3438	55.69	-1.51665	0.00194193	0.00436908	Chn2	post-meiotic
765.42	2129.64	-1.4761	3.28e-08	1.75e-07	Ppm1a	post-meiotic
798.078	2172.1	-1.44414	1.32e-08	7.49e-08	Pdpk1	post-meiotic
482.094	1308.98	-1.44083	5.63e-10	4.03e-09	Mfap3l	post-meiotic
84.3615	228.144	-1.43825	1.84e-06	7.25e-06	Ccdc57	post-meiotic
819.719	2213.74	-1.43284	1.79e-07	8.33e-07	Myo5b	post-meiotic
996.79	2677.47	-1.42563	2.47e-06	9.53e-06	Braf	post-meiotic
1262.48	3380.68	-1.42086	5.41e-08	2.77e-07	Socs7	post-meiotic
773.692	2059.95	-1.41267	0.015853	0.0290501	Lmnb2	post-meiotic
1616.23	4288.03	-1.40781	2.78e-05	8.89e-05	Csnk1g2	post-meiotic
136.638	358.427	-1.39183	6.92e-08	3.47e-07	Lrrc57	post-meiotic
615.186	1611.41	-1.3888	1.24e-08	7.09e-08	Tor1aip1	post-meiotic
351.603	916.352	-1.38135	4.57e-09	2.81e-08	Xpr1	post-meiotic
612.137	1556.81	-1.34745	0.000237004	0.000637364	C87436	post-meiotic
219.407	555.848	-1.3397	2.69e-05	8.65e-05	Pfkfb2	post-meiotic
1383.47	3469.76	-1.32633	0.00968062	0.0186439	Hipk1	post-meiotic
204.72	509.379	-1.31475	6.15e-05	0.00018484	Foxj1	post-meiotic
91.9087	228.345	-1.31375	5.45e-06	1.97e-05	Tmem81	post-meiotic
4274.97	10583.1	-1.30772	1.55e-07	7.32e-07	Glul	post-meiotic
213.417	514.914	-1.27092	1.3e-06	5.27e-06	Tesk2	post-meiotic
45.27	108.259	-1.26336	0.00754124	0.0149235	Myl4	post-meiotic
960.479	2296.42	-1.25756	1.88e-05	6.21e-05	Ptpn4	post-meiotic
469.943	1122.44	-1.25646	3.31e-05	0.00010427	Sept3	post-meiotic
156.921	372.987	-1.25031	0.000219614	0.000594155	Nfkbib	post-meiotic
59.8409	142.249	-1.24406	0.000755271	0.00184244	Piga	post-meiotic
208.298	487.283	-1.22682	0.00208355	0.00465399	Chn1	post-meiotic
293.303	683.153	-1.22062	2.85e-06	1.09e-05	Dedd	post-meiotic
418.423	971.949	-1.21596	3.25e-07	1.45e-06	Abhd5	post-meiotic
1793.05	4142.1	-1.20773	5.45e-06	1.97e-05	Pacs2	post-meiotic
1495.08	3422.05	-1.19478	0.000233628	0.000629093	Cdv3	post-meiotic
377.707	859.185	-1.18651	0.000202381	0.000551745	Nckap1l	post-meiotic
971.321	2206.45	-1.18362	6.61e-08	3.33e-07	Usp15	post-meiotic
766.886	1741.77	-1.18327	1.11e-07	5.37e-07	Col4a3bp	post-meiotic
223.658	501.527	-1.16482	1.16e-05	3.98e-05	Sgms1	post-meiotic
71.3999	158.49	-1.15312	0.000548576	0.00137557	Sema4a	post-meiotic
2300.31	5105.82	-1.15035	8.92e-07	3.71e-06	Usp7	post-meiotic
96.6137	213.961	-1.14547	6.59e-05	0.000196902	Hfe2	post-meiotic
422.292	919.209	-1.12279	0.00194296	0.004371	Mdm1	post-meiotic
2420.36	5255.42	-1.11857	0.00145162	0.00335076	Dnaja4	post-meiotic
127.071	272.892	-1.10614	0.00354374	0.0075307	Wdr54	post-meiotic
630.676	1336.73	-1.08324	4.38e-06	1.61e-05	Cpeb4	post-meiotic
259.232	547.668	-1.07866	0.00031057	0.000815843	Lats2	post-meiotic
81.3699	171.101	-1.07348	0.000769983	0.00187579	Igsf9	post-meiotic
61.0739	128.017	-1.07228	0.00970077	0.0186784	Smad6	post-meiotic
1071.39	2214.19	-1.04695	0.00499721	0.0102998	Kpna6	post-meiotic
392.984	803.163	-1.03198	3.15e-05	9.96e-05	Smap1	post-meiotic
171.5	349.577	-1.02655	0.00857785	0.0167444	Afap1	post-meiotic
119.984	242.905	-1.01822	0.00152041	0.00349191	Bri3bp	post-meiotic
398.849	803.957	-1.01199	8.99e-05	0.000262212	Kpna1	post-meiotic
1052.92	520.318	1.01694	0.00073409	0.001796	Klf9	post-meiotic
1088.46	534.247	1.02714	0.000172766	0.000477788	Tln2	post-meiotic
318.642	153.456	1.05515	0.0130748	0.0244307	Inpp4a	post-meiotic
438.08	210.237	1.05988	0.00508443	0.0104607	Itsn2	post-meiotic
8223.09	3849.51	1.09499	7.81e-07	3.29e-06	Adam1a	post-meiotic
206.311	94.5754	1.12596	0.00106826	0.00253062	Sirt4	post-meiotic
398.941	180.759	1.14161	1.07e-05	3.68e-05	Vwf	post-meiotic
449.151	201.907	1.15243	0.000380151	0.000983227	Suv39h2	post-meiotic
177.25	79.5521	1.15517	0.00330663	0.00707383	Msh4	post-meiotic
124.217	54.3354	1.19085	0.000181687	0.000499988	Spata2l	post-meiotic
963.258	401.898	1.2613	0.00693419	0.0138354	Cgnl1	post-meiotic
174.703	70.9206	1.29854	0.00311641	0.00670108	Fbxo2	post-meiotic
1473.58	584.533	1.33439	9.74e-05	0.000282364	Hmgcs2	post-meiotic
518.276	205.008	1.33738	0.000123633	0.000351692	Rasal1	post-meiotic
1408.13	554.504	1.3447	7.95e-07	3.34e-06	Jmy	post-meiotic
177.33	69.1262	1.35596	0.00105786	0.00250718	Cd109	post-meiotic
657.212	256.724	1.35647	1.48e-05	4.97e-05	Srgap1	post-meiotic
39.7049	15.4483	1.36822	0.0255717	0.0446449	Adipoq	post-meiotic
261.736	97.7082	1.42283	0.000362219	0.000940812	Wdr13	post-meiotic
449.628	166.839	1.42991	3.21e-08	1.71e-07	Skp2	post-meiotic
122.322	44.5113	1.45657	3.65e-05	0.000114138	Cntn1	post-meiotic
504.709	183.152	1.46316	2.76e-06	1.06e-05	Acot12	post-meiotic
177.944	63.4579	1.48481	6.68e-06	2.38e-05	Zfp13	post-meiotic
347.923	113.814	1.61127	1.82e-05	6.02e-05	Stap2	post-meiotic
768.991	251.199	1.61458	5.88e-08	3e-07	Klhl15	post-meiotic
557.816	180.289	1.62947	3.57e-07	1.58e-06	Fhdc1	post-meiotic
219.228	65.9271	1.73091	3.76e-05	0.000117092	Lhb	post-meiotic
1916.95	552.449	1.79457	1.52e-12	1.63e-11	Siah2	post-meiotic
237.978	67.7796	1.80894	3.51e-08	1.86e-07	St3gal6	post-meiotic
37.3539	10.5239	1.81714	0.00966008	0.0186086	Camk2n2	post-meiotic
3086.77	853.271	1.85492	1.31e-11	1.21e-10	Aqp8	post-meiotic
211.275	56.6593	1.89956	0.000613765	0.00152414	Cbx6	post-meiotic
465.124	121.681	1.93473	5.28e-08	2.71e-07	Ptprj	post-meiotic
62.2388	16.1125	1.94505	0.00023232	0.000625704	Amy1	post-meiotic
341.733	85.586	1.9964	3.37e-08	1.79e-07	Lamb3	post-meiotic
952.967	237.055	2.00673	1.18e-12	1.29e-11	Tsc22d4	post-meiotic
91.1122	22.1251	2.04212	0.000212566	0.0005767	Pnmal2	post-meiotic
205.565	49.6356	2.04799	1.13e-10	9.1e-10	Brsk2	post-meiotic
190.67	44.8777	2.0861	1.66e-09	1.1e-08	Fbxo44	post-meiotic
1533.92	354.482	2.11312	1.76e-08	9.81e-08	Zfp629	post-meiotic
22.0227	5.06736	2.13169	0.00547269	0.0111691	Wfdc6b	post-meiotic
365.221	82.4648	2.14771	2.4e-09	1.54e-08	P2rx2	post-meiotic
61.7962	13.7538	2.16746	2.74e-05	8.79e-05	Dpysl3	post-meiotic
12.2348	2.69139	2.18379	0.0160383	0.0293641	Fgd2	post-meiotic
1150.41	245.063	2.23101	4.67e-14	6.28e-13	Dmrtc1a	post-meiotic
166.642	30.5668	2.44396	7.04e-12	6.78e-11	Igf2bp3	post-meiotic
80.4412	13.7552	2.54318	3.07e-05	9.73e-05	Aldh3b2	post-meiotic
30.6145	4.47559	2.75333	0.000308325	0.000810536	Lhx2	post-meiotic
1131.25	142.892	2.98404	6.87e-19	1.65e-17	Prame	post-meiotic
21.6876	2.69116	3.00943	0.000289373	0.00076455	Parvg	post-meiotic
7.75153	0.803488	3.31063	0.0222399	0.0394133	Zic5	post-meiotic
13279.7	1294.31	3.35886	2.18e-16	3.97e-15	Cyp17a1	post-meiotic
9.47171	0.76877	3.62629	0.00934818	0.0180742	Dct	post-meiotic
213.907	15.8717	3.7438	9.55e-14	1.24e-12	Dnmt3l	post-meiotic
20.8679	1.46903	3.78906	0.000890164	0.00214201	Pdzk1ip1	post-meiotic
467.182	29.6927	3.97302	7.51e-15	1.12e-13	Amn	post-meiotic
