# Supplementary material for: Reproductive Suppression Caused by Spermatogenic Arrest: Transcriptomic Evidence from a Non-Social Animal
Source: Int J Mol Sci. 2023 Feb 27;24(5):4611. doi: 10.3390/ijms24054611 (PMC10003443; doi:10.3390/ijms24054611)
Supplement: Supplementary file 1 [file ijms-24-04611-s001.zip › Supplementary Table S2.xls]

## Sheet: Table description
Supplementary file S2: DEGs in different stages of spermatogenesis between BSA and NBS testis.

## Sheet: somatic
gene_id	BSA	NBS	log2FoldChange	pvalue	padj	name	stage
EOBAG001200060994	15208.5	571.417	4.7341	7.5e-25	3.23e-22	Rhou	somatic
EOBAG005640012994	447.012	43.9298	3.34717	4.53e-19	8.66e-17	Tubb3	somatic
EOBAG002140019994	3810.56	435.889	3.12802	2.94e-28	1.62e-25	Star	somatic
EOBAG000250034892	173.094	21.2397	3.02455	1.04e-13	8.42e-12	Ephb6	somatic
EOBAG000900069991	140.06	22.7822	2.61588	2.04e-05	0.000225165	Slc30a2	somatic
EOBAG001020042991	296.249	53.6528	2.46683	3.8e-11	1.89e-09	Pla2g4a	somatic
EOBAG003590011894	1723.94	324.209	2.41048	2.88e-09	9.45e-08	Col12a1	somatic
EOBAG000220100991	1564.52	294.389	2.41002	2.51e-09	8.35e-08	Capn2	somatic
EOBAG000600027894	2324.57	490.275	2.24513	9.2e-18	1.48e-15	Plod1	somatic
EOBAG002470040991	207.682	44.8825	2.21011	0.000271767	0.00201492	Synpo	somatic
EOBAG003910008894	200.435	46.3882	2.11258	6.16e-05	0.00057718	Cpne8	somatic
EOBAG004490023991	248.967	59.2429	2.07079	8.67e-07	1.49e-05	Tmem38a	somatic
EOBAG000110008994	3150.39	752.937	2.06479	1.27e-06	2.08e-05	Cmtm3	somatic
EOBAG000410088494	582.684	149.388	1.96281	3.19e-06	4.58e-05	Nxf3	somatic
EOBAG000020033894	1470.96	396.506	1.89148	0.000104834	0.000900214	Shc4	somatic
EOBAG002930005894	295.21	82.2177	1.84411	0.00201698	0.0107343	Hmga2	somatic
EOBAG000710044991	1015.21	289.385	1.81103	1.52e-07	3.31e-06	Ostm1	somatic
EOBAG002450020882	104.489	30.1085	1.79508	0.00105178	0.00625077	Ccdc24	somatic
EOBAG002000030991	2130.19	630.422	1.75649	9.21e-05	0.000809707	Padi2	somatic
EOBAG004640002991	130.188	38.9038	1.74247	1.29e-06	2.12e-05	Metrnl	somatic
EOBAG002820010993	271.855	83.2612	1.70741	1.31e-07	2.91e-06	Pdgfa	somatic
EOBAG002870004893	332.944	102.401	1.7014	0.00335876	0.0162693	Lpl	somatic
EOBAG001260025991	244.308	76.5174	1.67476	0.00923434	0.0365303	Adam19	somatic
EOBAG000240046794	1238.71	399.67	1.63199	0.00774158	0.0316984	Sema5a	somatic
EOBAG000990027991	221.063	71.4534	1.62965	5.35e-05	0.000511896	Irak2	somatic
EOBAG002310002894	324.249	104.839	1.62847	0.00108365	0.0064048	Plcb4	somatic
EOBAG001400008994	717.887	235.63	1.60766	0.000948439	0.00577278	Mme	somatic
EOBAG000860021994	288.546	94.739	1.60746	9.71e-06	0.000120425	Samd4	somatic
EOBAG003930006991	3103.13	1044.38	1.57094	9.66e-08	2.23e-06	Slc1a5	somatic
EOBAG001570022991	174.331	58.7763	1.56731	0.00650902	0.0275532	Npnt	somatic
EOBAG001230001991	808.398	283.668	1.511	3.14e-07	6.13e-06	Mpdz	somatic
EOBAG001270005994	272.619	95.6981	1.51054	0.000446243	0.00306418	Egfr	somatic
EOBAG000070179991	1607.11	566.762	1.50363	0.000555014	0.00368603	Ssh1	somatic
EOBAG000040216991	626.403	221.874	1.49677	1.55e-05	0.000178524	Plekhb1	somatic
EOBAG001370069992	4017.53	1432.73	1.48737	4.67e-06	6.46e-05	Bok	somatic
EOBAG001710012991	889.522	318.099	1.48364	0.00244726	0.0125778	Zc3hav1	somatic
EOBAG000010079994	83.8686	29.9754	1.48132	0.00119154	0.00693519	Tmem45a	somatic
EOBAG005490004991	3370.12	1228.42	1.45587	0.00232147	0.0120641	Lrp8	somatic
EOBAG002650013992	3653.69	1342.91	1.44394	1.59e-09	5.5e-08	Phgdh	somatic
EOBAG000590090991	551.432	202.996	1.44181	1.34e-06	2.18e-05	Comtd1	somatic
EOBAG000410038994	446.96	165.988	1.4296	3.74e-07	7.17e-06	Atg4a	somatic
EOBAG005130006894	343.187	127.469	1.42811	0.00755237	0.0310688	C1qtnf6	somatic
EOBAG000960008993	255.953	95.9741	1.41443	5.28e-05	0.000505944	Gpc4	somatic
EOBAG003860003992	549.785	211.177	1.38072	6.75e-05	0.000624078	Sorbs2	somatic
EOBAG003160031991	206.209	79.387	1.37576	5.52e-05	0.000524879	Taz	somatic
EOBAG001300036991	1131.12	438.54	1.36697	0.00887859	0.0353933	Arhgap1	somatic
EOBAG000080060994	346.779	135.884	1.35028	0.000240714	0.00181845	Vcan	somatic
EOBAG003360029991	2164.67	850.238	1.34824	0.00352643	0.0169267	Amfr	somatic
EOBAG002980010991	286.14	113.42	1.33559	0.000626409	0.00408572	Grk5	somatic
EOBAG000150039991	394.504	157.588	1.32389	4.8e-05	0.000467182	Tgfb3	somatic
EOBAG000600069991	127.051	51.5744	1.30036	0.00103962	0.00619875	Spsb1	somatic
EOBAG005470001994	335.804	137.073	1.29267	0.00185481	0.0100245	Alg10b	somatic
EOBAG000990013991	398.391	162.777	1.29161	0.000154465	0.00125366	Camk1	somatic
EOBAG002440009991	682.33	281.555	1.2765	3.47e-05	0.000352518	Fads3	somatic
EOBAG000150060991	475.792	196.502	1.27593	0.0111166	0.0424842	Ltbp2	somatic
EOBAG000070238892	3775.44	1570.21	1.26564	7.15e-06	9.3e-05	P2rx4	somatic
EOBAG001920091794	181.179	75.424	1.263	0.000158546	0.00128283	Nradd	somatic
EOBAG002060017991	46.7132	19.6462	1.25313	0.0122028	0.0457227	Egr2	somatic
EOBAG000560131991	876.713	371.639	1.23796	9.83e-05	0.000853317	Tmem63a	somatic
EOBAG000630149991	1275	544.553	1.2272	8.97e-06	0.000112698	Lrfn4	somatic
EOBAG000140123993	252.757	108.464	1.22124	0.000169827	0.00136227	Gsdmd	somatic
EOBAG000650036991	572.512	245.673	1.22054	0.0018363	0.00994493	Sh3bp2	somatic
EOBAG000970023994	936.311	403.666	1.21382	0.000571262	0.00377383	Pgm2	somatic
EOBAG001880028992	935.656	404.043	1.21114	2.42e-06	3.6e-05	Gpx7	somatic
EOBAG001800022992	141.923	61.6124	1.2018	0.00312567	0.0153484	S100a16	somatic
EOBAG001900003991	336.526	147.336	1.19053	0.000521156	0.00349053	Emp3	somatic
EOBAG000670065991	1407.29	617.54	1.18826	0.000180382	0.00143307	Jam2	somatic
EOBAG002310011991	545.448	239.554	1.18687	0.00261855	0.0132937	Jag1	somatic
EOBAG000010101994	398.879	175.663	1.18408	0.00123273	0.00713461	Alcam	somatic
EOBAG001800035994	806.292	354.931	1.18381	0.000150488	0.00122509	Slc39a1	somatic
EOBAG000540035993	999.235	446.465	1.16264	0.000187457	0.00147936	Sdc2	somatic
EOBAG000090172991	2597.76	1162.47	1.16001	0.00252113	0.0128875	Aldh18a1	somatic
EOBAG002510017893	139.953	63.0933	1.14871	0.00169734	0.00929219	Ece2	somatic
EOBAG000170053694	837.988	386.273	1.11745	0.000112997	0.000959522	Rpp25	somatic
EOBAG001800072991	987.404	455.854	1.11508	3.78e-05	0.000380183	Gba	somatic
EOBAG002830024991	826.65	383.218	1.10914	0.000178605	0.00142053	Aph1a	somatic
EOBAG003400032991	715.126	332.319	1.106	0.000133003	0.00110407	Oaf	somatic
EOBAG000310065991	350.85	164.066	1.09518	0.0014288	0.00806631	Fkbp11	somatic
EOBAG004750005991	945.357	446.128	1.08383	0.00823069	0.0333153	Cp	somatic
EOBAG000110072991	196.596	92.941	1.08091	0.00629475	0.0268513	Slc7a6	somatic
EOBAG001510019993	4114.72	1982.95	1.05314	0.000481379	0.00326662	Slc25a5	somatic
EOBAG000020088991	802.624	387.443	1.05038	0.00190394	0.010234	Grk6	somatic
EOBAG001630010991	457.233	221.626	1.04479	0.0117785	0.0444682	Asah1	somatic
EOBAG000710012994	240.452	118.51	1.02201	0.00684989	0.0287024	Traf3ip2	somatic
EOBAG114060001991	380.935	189.661	1.00578	0.000938197	0.00572073	Ppcs	somatic
EOBAG001190034991	232.67	465.78	-1.00093	0.00845595	0.034012	Emp1	somatic
EOBAG000300014991	274.318	550.23	-1.00396	0.00214263	0.0113081	Stard4	somatic
EOBAG001350024894	508.455	1021.41	-1.00575	0.00038448	0.00270518	Cln8	somatic
EOBAG001420018994	172.217	346.076	-1.00612	0.00273525	0.0137522	Anxa1	somatic
EOBAG002110003991	479.284	963.15	-1.00706	0.00318286	0.0155839	Tmc6	somatic
EOBAG003640017991	270.602	547.036	-1.01469	0.00193925	0.0104044	Etv6	somatic
EOBAG000560049992	578.693	1185.09	-1.0343	0.000421408	0.00291706	Tagln2	somatic
EOBAG000060086991	151.751	310.843	-1.03447	0.00315845	0.0154804	Rasl11b	somatic
EOBAG002800008991	123.163	253.271	-1.03884	0.00320558	0.0156628	Coq10b	somatic
EOBAG001450029991	745.898	1537.6	-1.0433	0.000435489	0.00299991	Ncam1	somatic
EOBAG000570034793	75.3734	155.709	-1.045	0.00600397	0.0259096	Olfm1	somatic
EOBAG003030002992	35.4955	73.9518	-1.0553	0.0098025	0.0383487	Frzb	somatic
EOBAG001560005992	164.184	344.223	-1.06842	0.00462599	0.0210321	F3	somatic
EOBAG002680029893	515.509	1083.88	-1.07231	0.000193241	0.0015172	Ampd3	somatic
EOBAG000760009991	456.995	961.303	-1.0724	0.000665878	0.00429934	Lipa	somatic
EOBAG002680025991	410.178	864.52	-1.07526	1.71e-05	0.00019385	Swap70	somatic
EOBAG001660024991	137.043	289.062	-1.07528	0.000300517	0.00219327	Slc38a1	somatic
EOBAG004080019991	135.484	287.536	-1.08532	0.00124632	0.00720447	Rcan1	somatic
EOBAG000120147893	338.394	721.35	-1.09243	0.000625145	0.0040786	Ckb	somatic
EOBAG002170001994	1248.56	2663.55	-1.09294	0.0056819	0.0247361	1190002N15Rik	somatic
EOBAG001150009992	105.049	223.803	-1.09345	0.00237478	0.0122799	Apool	somatic
EOBAG002740023892	93.6918	200.193	-1.09509	0.00755945	0.0310817	Praf2	somatic
EOBAG002020011991	83.7956	179.778	-1.10244	0.000808259	0.00505861	Efemp1	somatic
EOBAG000970012994	636.816	1378.51	-1.11386	0.00104946	0.00624009	Lepr	somatic
EOBAG001130011991	203.427	444.136	-1.12684	0.00133124	0.00760074	Satb1	somatic
EOBAG002740020994	149.511	327.217	-1.13001	0.00140245	0.00795172	Plp2	somatic
EOBAG000020108991	438.767	963.048	-1.13426	2.14e-05	0.000234159	Cltb	somatic
EOBAG003120008994	446.662	982.039	-1.13603	0.000110734	0.000943008	Zfp704	somatic
EOBAG000080112994	455.273	1004	-1.14117	0.000109051	0.000930561	Cast	somatic
EOBAG000240019994	606.665	1347.21	-1.15076	0.000561865	0.00371798	Ank	somatic
EOBAG000200064991	505.528	1138.77	-1.17132	0.00185702	0.0100328	Pkd2	somatic
EOBAG000030206991	98.11	221.457	-1.17352	8.43e-05	0.000751772	Sdc1	somatic
EOBAG001840007991	728.928	1694.25	-1.21631	0.000154763	0.00125523	Tmem2	somatic
EOBAG000860022991	79.1211	184.653	-1.22092	0.00100903	0.00605904	Gch1	somatic
EOBAG001490020991	298.141	702.13	-1.23474	6.45e-05	0.000600471	Scrn1	somatic
EOBAG002220018994	133.078	314.382	-1.2385	0.00116733	0.0068295	Setd7	somatic
EOBAG001530070992	527.833	1255.77	-1.25034	4.26e-06	5.95e-05	Comt	somatic
EOBAG000040126992	482.118	1147.44	-1.25117	2.79e-05	0.000294813	Ctsc	somatic
EOBAG006350003893	392.141	938.521	-1.25908	1.76e-07	3.73e-06	Slc1a6	somatic
EOBAG000320045892	68.7612	166.799	-1.27683	0.00268134	0.0135342	Prkca	somatic
EOBAG002440057991	157.589	382.807	-1.27929	3.84e-05	0.00038606	Stx3	somatic
EOBAG001320168991	76.059	184.787	-1.28036	0.00985017	0.0384932	Rhpn2	somatic
EOBAG000100027991	180.353	441.993	-1.29373	2.08e-05	0.000228509	Fuca2	somatic
EOBAG000490039991	109.389	268.592	-1.29697	0.000248804	0.00187002	Aass	somatic
EOBAG002530011991	98.6453	244.358	-1.30962	0.00651627	0.0275728	Cfi	somatic
EOBAG001110035991	156.979	389.358	-1.30979	0.000288516	0.00211415	Gucy1b3	somatic
EOBAG000100023991	58.0416	145.682	-1.32515	0.000183859	0.00145581	Aig1	somatic
EOBAG003220064994	1260.72	3228.37	-1.35649	1.9e-07	3.98e-06	Man2b1	somatic
EOBAG000290027991	27.7191	71.4231	-1.36095	0.00293242	0.0145564	Kcnmb1	somatic
EOBAG007200004994	86.0256	223.945	-1.37983	0.00696977	0.029112	Nupr1	somatic
EOBAG000610004991	383.562	1002.84	-1.38665	9.12e-06	0.000113932	Osmr	somatic
EOBAG000810043991	145.332	384.577	-1.40454	0.00020193	0.00156952	Fzd2	somatic
EOBAG004410038882	29.3529	77.8162	-1.40826	0.00353571	0.016961	Ier3	somatic
EOBAG000010173991	61.311	174.583	-1.50955	7.65e-05	0.000692254	Pla1a	somatic
EOBAG002890014991	153.72	439.827	-1.51593	1.59e-06	2.5e-05	Oxct1	somatic
EOBAG000070027991	108.847	331.907	-1.60624	6.03e-07	1.08e-05	Abhd6	somatic
EOBAG002100005991	44.5993	137.73	-1.63134	0.000873003	0.00538505	Bcat1	somatic
EOBAG000030094991	26.0003	81.0779	-1.63992	0.00262466	0.0133219	Xdh	somatic
EOBAG000050156894	347.153	1137.65	-1.71207	0.000147418	0.00120348	Tgm2	somatic
EOBAG001580018394	213.091	697.82	-1.71218	9.02e-08	2.11e-06	Eif1a	somatic
EOBAG000040132991	57.0612	188.199	-1.72288	5.45e-06	7.4e-05	Prss23	somatic
EOBAG002890011991	148.927	493.894	-1.72909	1.99e-05	0.000219386	Ghr	somatic
EOBAG002300025894	132.85	441.974	-1.73549	2.43e-07	4.9e-06	Serpinb9	somatic
EOBAG000520107991	110.908	369.762	-1.7382	8.09e-08	1.91e-06	Tspo	somatic
EOBAG000150085894	101.495	343.459	-1.75841	2.07e-06	3.15e-05	Acot2	somatic
EOBAG001470062991	297.574	1008.59	-1.76102	6.43e-07	1.14e-05	Tnfrsf1a	somatic
EOBAG000770065774	915.468	3137.8	-1.77698	1.84e-09	6.28e-08	Tmem123	somatic
EOBAG000360001894	39.6894	137.049	-1.78896	4.22e-07	7.95e-06	Casp8	somatic
EOBAG006620007294	41.5094	147.459	-1.82348	0.00016852	0.00135428	Gbp1	somatic
EOBAG000270082884	329.592	1197.29	-1.86086	7.36e-14	6.08e-12	Scpep1	somatic
EOBAG000350023991	26.0892	98.5006	-1.91695	3.43e-05	0.000348925	Postn	somatic
EOBAG131740001992	22.8053	87.1842	-1.93122	0.00528479	0.0234075	Cxcl16	somatic
EOBAG000260034991	54.1891	208.965	-1.94657	7.09e-06	9.23e-05	Chrnb1	somatic
EOBAG001590008694	37.7493	145.873	-1.94978	0.00132542	0.00757043	8030411F24Rik	somatic
EOBAG001040012994	316.157	1224.43	-1.95252	6.24e-09	1.92e-07	Cxadr	somatic
EOBAG000550003991	106.207	418.91	-1.97982	1.22e-10	5.39e-09	Pkia	somatic
EOBAG000260259994	19.0795	76.0616	-1.99606	5.48e-06	7.43e-05	Lgals9	somatic
EOBAG001070040991	52.4305	223.646	-2.09735	3.18e-08	8.31e-07	Ptk2b	somatic
EOBAG001990026991	21.3279	95.4003	-2.15646	0.000138212	0.00114012	Pter	somatic
EOBAG000310092892	14.1731	66.5865	-2.23241	7.49e-05	0.000680992	Aqp5	somatic
EOBAG000560002991	303.562	1555.29	-2.35683	4.46e-15	4.55e-13	Olfml2b	somatic
EOBAG000740021694	32.232	169.921	-2.40407	5.1e-09	1.61e-07	Ggta1	somatic
EOBAG000220072994	85.7665	466.849	-2.44331	6.23e-09	1.92e-07	Tgfb2	somatic
EOBAG001220011994	50.3236	275.533	-2.45742	6.37e-12	3.72e-10	Gpr39	somatic
EOBAG000020141991	57.6991	321.99	-2.48073	1.29e-05	0.000152554	Nxnl2	somatic
EOBAG000600104994	30.2938	170.105	-2.4902	1.03e-09	3.76e-08	Gpr153	somatic
EOBAG006620005694	35.2218	208.988	-2.56914	8.19e-08	1.93e-06	Gbp2	somatic
EOBAG001940023991	9.21791	59.4658	-2.68208	2.15e-05	0.00023478	Gpnmb	somatic
EOBAG000940008992	498.083	3205.56	-2.6854	2.37e-19	4.85e-17	Mical2	somatic
EOBAG003150014991	6.19181	40.402	-2.68894	5.04e-05	0.000486342	Plaur	somatic
EOBAG001020028994	58.3011	380.055	-2.70466	3.11e-14	2.77e-12	1700025G04Rik	somatic
EOBAG002860023991	133.984	1267.9	-3.24267	1.29e-07	2.88e-06	Hspb1	somatic
EOBAG001730039994	5.70772	55.9661	-3.30373	9.25e-06	0.00011548	Ereg	somatic
EOBAG000920055991	143.469	1968.42	-3.77709	3.71e-19	7.32e-17	Prelp	somatic
EOBAG003740003991	3.69157	58.3378	-3.97222	1.83e-07	3.87e-06	Sema3d	somatic
EOBAG001320135884	7.49733	127.102	-4.08589	1.18e-13	9.4e-12	Dmkn	somatic
EOBAG004050005884	2.68162	163.655	-5.95914	1.14e-16	1.54e-14	Cd1d1	somatic
EOBAG003660022994	0	19.2154	-6.54014	1.9e-05	0.000211828	Hist1h2bg	somatic
EOBAG000470044894	8.73566	2286.33	-8.04657	7.96e-63	4.71e-59	Cd38	somatic

## Sheet: mitotic
gene_id	BSA	NBS	log2FoldChange	pvalue	padj	name	stage
EOBAG005130001991	88.5138	1.1193	6.26712	8.19e-08	1.93e-06	Tst	mitotic
EOBAG000140164994	7.50276	0	5.53119	0.0109485	0.0419907	Fbxl6	mitotic
EOBAG001200060994	15208.5	571.417	4.7341	7.5e-25	3.23e-22	Rhou	mitotic
EOBAG001590007394	4938.57	485.884	3.34522	8.59e-18	1.39e-15	Cst12	mitotic
EOBAG002720008991	219.007	24.787	3.14576	1.85e-15	2.07e-13	Hsd17b3	mitotic
EOBAG002140019994	3810.56	435.889	3.12802	2.94e-28	1.62e-25	Star	mitotic
EOBAG004230002991	124.107	16.5211	2.91351	6.13e-09	1.89e-07	Cyp7b1	mitotic
EOBAG001360030991	1233.39	165.112	2.90188	6.58e-13	4.54e-11	Rgs5	mitotic
EOBAG011340002884	3854.77	520.751	2.8881	1.49e-15	1.72e-13	Tmem5	mitotic
EOBAG000050166991	170.38	25.2666	2.75274	3.22e-05	0.00033041	Ppp1r16b	mitotic
EOBAG001480017991	92.7546	14.3409	2.68471	2.71e-07	5.36e-06	Smoc2	mitotic
EOBAG003460005991	191.986	30.509	2.65411	8.61e-11	3.89e-09	Steap4	mitotic
EOBAG002590021893	372.546	66.8496	2.47851	7.96e-05	0.000716741	Antxr1	mitotic
EOBAG000210029991	143.021	26.3317	2.44528	3.18e-05	0.000327491	Nr4a2	mitotic
EOBAG001030013991	268.998	51.5885	2.38102	5.65e-13	3.93e-11	Fgf13	mitotic
EOBAG002140016884	3091.36	602.974	2.35789	1.18e-10	5.25e-09	Hgsnat	mitotic
EOBAG000170014991	3623.67	730.692	2.31002	1.1e-14	1.04e-12	Acsbg1	mitotic
EOBAG000290017992	1104.68	230.119	2.26295	1.71e-15	1.94e-13	Slit3	mitotic
EOBAG000960032991	603.66	127.423	2.24292	4.69e-10	1.86e-08	Ocrl	mitotic
EOBAG000780025991	327.594	74.4866	2.13701	0.000243142	0.00183445	Vnn1	mitotic
EOBAG000670020991	4436.37	1064.9	2.05868	1.52e-05	0.000175603	Tiam1	mitotic
EOBAG002860032991	430.29	113.144	1.92675	0.000380206	0.00267909	Hip1	mitotic
EOBAG000720046991	1308.34	344.405	1.92544	5.79e-12	3.41e-10	Mest	mitotic
EOBAG000020161991	223.5	63.6508	1.80963	7.21e-05	0.000658563	Ogn	mitotic
EOBAG003220039994	1122.95	322.271	1.80065	0.00345169	0.0166316	Nfix	mitotic
EOBAG000170052991	766.967	222.327	1.78598	9.67e-05	0.000841373	Scamp5	mitotic
EOBAG006670001994	90.015	26.3046	1.77456	0.00021026	0.00162343	Zfp449	mitotic
EOBAG001590015894	565.726	165.415	1.77406	0.00335059	0.016244	Thbd	mitotic
EOBAG000570104991	3542.88	1064.48	1.73481	2.46e-05	0.000263596	Ass1	mitotic
EOBAG000780037991	1325.37	402.355	1.72024	2.03e-06	3.1e-05	Ctgf	mitotic
EOBAG002410030992	4637.9	1448.02	1.67927	7.08e-06	9.23e-05	Nid2	mitotic
EOBAG000780001991	95.8877	30.2146	1.66456	0.000990913	0.00598363	Pex7	mitotic
EOBAG000530095991	301.165	95.0702	1.66373	0.000868672	0.00536448	Bcl2l11	mitotic
EOBAG000680075991	1705.62	544.943	1.64611	6.45e-05	0.000600636	Reck	mitotic
EOBAG000310121991	1092.21	352.938	1.62966	0.0133145	0.0489563	Acvr1b	mitotic
EOBAG001400008994	717.887	235.63	1.60766	0.000948439	0.00577278	Mme	mitotic
EOBAG000130030991	416.463	136.757	1.60673	1.54e-07	3.34e-06	B3galnt1	mitotic
EOBAG001100022991	427.117	142.159	1.58843	0.000238814	0.00180608	Nrn1	mitotic
EOBAG002470038991	614.413	206.665	1.57212	0.00165088	0.0090735	Ndst1	mitotic
EOBAG000460009991	231.108	78.6683	1.55474	0.00451166	0.0206593	Ldlrad3	mitotic
EOBAG001980014992	577.123	197.094	1.5505	8.36e-06	0.000106278	Phyh	mitotic
EOBAG002740034991	5048.06	1729.62	1.54521	8.7e-07	1.49e-05	Hdac6	mitotic
EOBAG001540007994	91.8041	31.5894	1.54024	0.00203216	0.0107958	Tex261	mitotic
EOBAG000920066991	922.092	317.585	1.53772	7e-09	2.13e-07	Cyb5r1	mitotic
EOBAG003100015991	3134.09	1103.08	1.50646	0.000997747	0.00601723	Abat	mitotic
EOBAG000980041991	2267.81	799.8	1.50357	1.29e-05	0.000152654	Mmp2	mitotic
EOBAG000140138694	1050.33	370.894	1.50193	0.000637862	0.00415013	Nrbp2	mitotic
EOBAG001050019992	1159.17	421.843	1.45816	6.73e-06	8.83e-05	Hddc2	mitotic
EOBAG005490004991	3370.12	1228.42	1.45587	0.00232147	0.0120641	Lrp8	mitotic
EOBAG002740038992	2310.26	843.889	1.45274	3.08e-07	6.02e-06	Rbm3	mitotic
EOBAG000680117994	633.179	232.119	1.44709	0.000367611	0.00260195	Galnt12	mitotic
EOBAG002650013992	3653.69	1342.91	1.44394	1.59e-09	5.5e-08	Phgdh	mitotic
EOBAG000040071991	179.206	67.0682	1.41774	7.11e-06	9.25e-05	Tm6sf1	mitotic
EOBAG000470049991	87.6885	33.041	1.41155	0.0026741	0.0135222	C1qtnf7	mitotic
EOBAG002330015794	998.209	375.717	1.40992	9.72e-06	0.000120468	Itm2a	mitotic
EOBAG000290155994	3509.87	1326.79	1.40327	2.11e-06	3.19e-05	Traf7	mitotic
EOBAG001030031894	1760.54	669.991	1.39381	1.55e-06	2.46e-05	Slc9a6	mitotic
EOBAG000410076991	1054.24	402.116	1.39038	2.4e-05	0.000257578	Plp1	mitotic
EOBAG000300002991	257.427	98.5072	1.38437	0.000133482	0.00110611	Efna5	mitotic
EOBAG001460036993	619.959	239.072	1.37413	8.25e-05	0.000738496	Cyp27a1	mitotic
EOBAG000390181991	572.274	223.379	1.35706	1.42e-05	0.000166354	Fabp3	mitotic
EOBAG000410087894	1032.02	411.077	1.32768	3.46e-06	4.93e-05	Bex4	mitotic
EOBAG000600045993	3763.44	1503.52	1.32368	1.08e-07	2.47e-06	Srm	mitotic
EOBAG000640101694	863.395	345.017	1.32316	8.54e-05	0.000759989	Sumo3	mitotic
EOBAG003010013994	192.802	77.1679	1.32082	0.00112224	0.00659506	Ppm1m	mitotic
EOBAG000060099991	374.885	150.944	1.31165	0.00473896	0.0214062	Clock	mitotic
EOBAG000050128991	2251.09	910.713	1.30557	0.00863633	0.0346199	Phf20	mitotic
EOBAG001920057991	2281.02	931.877	1.29141	0.00359711	0.0171824	Wdr6	mitotic
EOBAG000760003992	682.032	280.678	1.28052	1.11e-05	0.000134682	Pank1	mitotic
EOBAG002490015991	1142.47	474.14	1.26836	6.47e-06	8.54e-05	Scyl3	mitotic
EOBAG003350013893	486.691	202.151	1.26763	0.00474599	0.0214298	Slc12a7	mitotic
EOBAG000650057991	229.81	96.4721	1.252	0.0112689	0.0429346	Afap1	mitotic
EOBAG000770020991	1564.72	657.021	1.25187	0.00118417	0.00690246	Rdx	mitotic
EOBAG001320148991	3468.27	1476.16	1.23244	0.000128417	0.0010739	Gramd1a	mitotic
EOBAG003180007991	810.72	345.469	1.23067	5.12e-05	0.000492986	Hsd17b10	mitotic
EOBAG000080121892	2601.38	1114.88	1.22241	5.8e-06	7.8e-05	Rgmb	mitotic
EOBAG000630269994	228.624	98.1781	1.21977	0.00612246	0.0263203	2700081O15Rik	mitotic
EOBAG000970023994	936.311	403.666	1.21382	0.000571262	0.00377383	Pgm2	mitotic
EOBAG000890042991	3019.53	1324.95	1.18833	0.000852845	0.00528189	Gprasp2	mitotic
EOBAG001320017994	347.296	152.77	1.18518	0.000169501	0.00136032	Blvrb	mitotic
EOBAG003860011991	4437.81	1953.33	1.18392	5.83e-05	0.000550839	Slc25a4	mitotic
EOBAG003180019794	4295.43	1894.16	1.18118	6.27e-06	8.31e-05	Maged2	mitotic
EOBAG000890041894	13155.6	5818.22	1.17701	0.000511747	0.00343822	Gprasp1	mitotic
EOBAG000010182991	2837.91	1272.09	1.15757	0.000368655	0.00260707	Fstl1	mitotic
EOBAG000090153991	1142.74	512.717	1.15616	0.000550197	0.00365874	Pgam1	mitotic
EOBAG000200085994	121.893	54.6747	1.15607	0.00200313	0.0106727	Adh1	mitotic
EOBAG000170072991	353.178	159.893	1.14301	0.00404405	0.0188645	Islr	mitotic
EOBAG000290043991	277.442	125.866	1.14048	0.00107842	0.00637708	Dusp1	mitotic
EOBAG000840039894	2124.6	970.267	1.13068	0.00651985	0.027583	Col1a2	mitotic
EOBAG001280018992	5209.79	2382.97	1.12842	0.000287889	0.00211217	Oat	mitotic
EOBAG000010062991	313.367	143.636	1.12589	0.000385114	0.00270709	St3gal6	mitotic
EOBAG001320163794	171.72	79.4693	1.11117	0.00170897	0.00934509	Cebpa	mitotic
EOBAG000150162991	2872.81	1332.32	1.10865	0.00137204	0.00779979	Sgpp1	mitotic
EOBAG001810029991	235.201	109.898	1.09795	0.0120079	0.0451475	Glis2	mitotic
EOBAG000690068894	2709.29	1269.53	1.09351	0.00407107	0.0189607	Cited1	mitotic
EOBAG000690007894	402.789	188.926	1.09311	0.0046141	0.0209863	Zxdb	mitotic
EOBAG003010014892	1933.16	907.252	1.09145	8e-05	0.000720259	Twf2	mitotic
EOBAG000570123994	639.567	301.514	1.08447	0.000408221	0.00283683	1110008P14Rik	mitotic
EOBAG004750005991	945.357	446.128	1.08383	0.00823069	0.0333153	Cp	mitotic
EOBAG000970026894	2598.01	1228.67	1.08026	0.000114789	0.000972997	Dock7	mitotic
EOBAG000870018991	1025.57	485.238	1.07952	0.00527831	0.0234022	Klhl15	mitotic
EOBAG000410012991	1137.41	538.531	1.07841	0.00595537	0.025728	Amot	mitotic
EOBAG000960033893	381.711	181.211	1.07496	0.0087114	0.0348441	Smarca1	mitotic
EOBAG002380007793	1173.96	562.646	1.06091	0.000742002	0.00470365	Cenpb	mitotic
EOBAG001510019993	4114.72	1982.95	1.05314	0.000481379	0.00326662	Slc25a5	mitotic
EOBAG000020088991	802.624	387.443	1.05038	0.00190394	0.010234	Grk6	mitotic
EOBAG000460024993	2773.83	1348.62	1.04041	0.01194	0.0449848	Caprin1	mitotic
EOBAG002240004991	351.032	171.356	1.03521	0.00110603	0.00652174	Hhip	mitotic
EOBAG000040177893	12396.9	6058.14	1.033	0.00432347	0.0199285	Myo7a	mitotic
EOBAG001280032991	1260.19	616.125	1.03228	0.000460595	0.00315268	Bccip	mitotic
EOBAG000170176991	1011.68	495.316	1.03033	0.0046747	0.0211846	Vps41	mitotic
EOBAG000630128991	438.438	214.745	1.02987	0.00114199	0.00669613	Cdk2ap2	mitotic
EOBAG001020039994	957.644	471.641	1.022	0.000329264	0.00236761	BC003331	mitotic
EOBAG000690003892	550.207	271.124	1.02088	0.000844853	0.0052421	Gspt2	mitotic
EOBAG014650002244	439.551	216.899	1.01873	0.00671926	0.0282701	Xlr3b	mitotic
EOBAG001890022991	402.775	200.282	1.00767	0.0107637	0.0413959	Nedd4	mitotic
EOBAG000050218884	510.306	253.832	1.0073	0.00155264	0.00862161	Sys1	mitotic
EOBAG001510028774	546.087	271.861	1.00611	0.00435059	0.0200379	Ndufa1	mitotic
EOBAG005210007994	2566.2	1280.17	1.00315	6.83e-05	0.00062998	Lig1	mitotic
EOBAG001480003894	786.788	393.22	1.0006	0.000339103	0.00243068	Pdcd2	mitotic
EOBAG004350030991	109.123	218.706	-1.00278	0.00163234	0.00898831	Cnpy4	mitotic
EOBAG000010208991	261.916	528.908	-1.01357	0.00113106	0.00663697	Dirc2	mitotic
EOBAG002630016991	957.77	1937.25	-1.0162	0.000203551	0.00157982	Mfap3	mitotic
EOBAG000670001884	354.925	721.531	-1.0228	0.00116	0.0067929	Ifnar1	mitotic
EOBAG000590045991	2544.89	5182.27	-1.02592	0.000345284	0.00246976	Sgpl1	mitotic
EOBAG001550026991	358.569	730.778	-1.02659	0.000145541	0.00119144	Apaf1	mitotic
EOBAG000050031991	567.07	1176.71	-1.05308	0.000497672	0.00336081	Commd7	mitotic
EOBAG004210054991	512.698	1065.35	-1.05498	0.00445621	0.0204211	Dtx4	mitotic
EOBAG000470037991	568.936	1184.26	-1.05763	2.26e-05	0.000244885	Qdpr	mitotic
EOBAG000820016994	106.875	222.85	-1.06054	0.00126279	0.00728009	D10Wsu102e	mitotic
EOBAG000470048991	107.564	225.722	-1.06955	0.00188098	0.0101313	Cc2d2a	mitotic
EOBAG000620053993	202.691	425.543	-1.07021	0.00844263	0.0339814	Pigx	mitotic
EOBAG002680025991	410.178	864.52	-1.07526	1.71e-05	0.00019385	Swap70	mitotic
EOBAG000770034992	2251.6	4750.35	-1.0771	0.00133684	0.00762903	Slc35f2	mitotic
EOBAG003570004992	726.958	1535.74	-1.07883	0.000254171	0.00190352	Sh3bgrl2	mitotic
EOBAG005360003993	822.625	1750.38	-1.0893	0.000271826	0.00201492	Mcfd2	mitotic
EOBAG002740002994	65.7982	140.417	-1.09053	0.00266672	0.0134971	Nudt11	mitotic
EOBAG002170001994	1248.56	2663.55	-1.09294	0.0056819	0.0247361	1190002N15Rik	mitotic
EOBAG001200046994	578.955	1239.89	-1.09822	0.000321781	0.00232269	2310022B05Rik	mitotic
EOBAG000090004994	141.143	303.087	-1.10307	0.00187709	0.0101173	Trub1	mitotic
EOBAG000970012994	636.816	1378.51	-1.11386	0.00104946	0.00624009	Lepr	mitotic
EOBAG001540063991	352.021	766.696	-1.12312	0.000682347	0.00438651	Mrpl19	mitotic
EOBAG001560035991	294.754	643.93	-1.12772	0.000256866	0.00192086	Cdc7	mitotic
EOBAG000360018991	800.65	1757.43	-1.13431	0.000239829	0.00181234	Abi2	mitotic
EOBAG000070215991	694.931	1527.44	-1.136	3.85e-05	0.00038606	Tpst2	mitotic
EOBAG001480021991	159.559	352.939	-1.14511	0.0113106	0.0430733	Rps6ka2	mitotic
EOBAG000530032992	95.0948	211.47	-1.15118	0.00568083	0.0247361	Rnf149	mitotic
EOBAG001250018991	1750.69	3940.21	-1.1703	0.000122337	0.00102961	Nr1d2	mitotic
EOBAG003970057994	507.768	1176.28	-1.21206	3.01e-05	0.000313511	Vkorc1	mitotic
EOBAG001730025991	52.6967	123.15	-1.22271	0.00556867	0.0243371	Dck	mitotic
EOBAG000040146991	375.364	880.291	-1.22982	0.000281733	0.00207536	Ccdc90b	mitotic
EOBAG001150003794	291.137	687.177	-1.23834	1.46e-06	2.33e-05	Rps6ka6	mitotic
EOBAG000380057884	227.162	539.127	-1.24624	0.000478701	0.0032543	Sohlh2	mitotic
EOBAG001770053994	3181.95	7560.71	-1.2486	4.22e-07	7.95e-06	D17Wsu92e	mitotic
EOBAG000640079991	1771.08	4218.17	-1.25194	9.04e-06	0.000113196	Pfkl	mitotic
EOBAG001470016991	748.057	1786.37	-1.25552	1e-05	0.000123401	Foxj2	mitotic
EOBAG000140112893	428.907	1024.32	-1.25582	0.0121234	0.0455169	Ly6e	mitotic
EOBAG004190007993	235.527	565.608	-1.26464	0.00036525	0.00258911	Bid	mitotic
EOBAG000680120991	226.257	545.428	-1.27005	4.94e-05	0.000478542	Alg2	mitotic
EOBAG000900088894	372.691	905.304	-1.28026	1.45e-06	2.32e-05	Rcan3	mitotic
EOBAG001320168991	76.059	184.787	-1.28036	0.00985017	0.0384932	Rhpn2	mitotic
EOBAG000410019991	28.6383	69.7214	-1.28238	0.00297477	0.0147358	Capn6	mitotic
EOBAG000030029991	587.866	1448	-1.3004	0.00013039	0.00108695	Zfp36l2	mitotic
EOBAG000010119994	384.727	948.23	-1.30046	0.000609246	0.00399089	Morc1	mitotic
EOBAG001090074994	6407.61	15823.6	-1.30423	0.00075178	0.00475672	Gstm1	mitotic
EOBAG000570144991	444.095	1099.6	-1.30765	0.000137532	0.00113529	Stxbp1	mitotic
EOBAG001490019894	97.4937	245.875	-1.3336	1.56e-05	0.000179461	Fkbp14	mitotic
EOBAG000070032991	83.6722	211.038	-1.33614	8.4e-05	0.000749537	Kctd6	mitotic
EOBAG000520121893	488.634	1234.09	-1.33687	2.99e-06	4.33e-05	Prr5	mitotic
EOBAG003150036991	6494.45	16600.2	-1.35394	3.23e-05	0.000331123	Apoe	mitotic
EOBAG001060009991	585.962	1498.53	-1.35454	6.7e-08	1.61e-06	Gab1	mitotic
EOBAG000540022994	400.682	1030.17	-1.36248	0.0100915	0.0392572	Osr2	mitotic
EOBAG002470028991	107.715	298.801	-1.47132	0.00330058	0.0160443	Csf1r	mitotic
EOBAG000640037992	1258.57	3493.67	-1.47279	1.29e-05	0.000152654	Bace2	mitotic
EOBAG004590003991	15.5004	43.1992	-1.47295	0.00552568	0.0241894	Sspn	mitotic
EOBAG000560132994	365.148	1045.08	-1.51645	2.22e-06	3.34e-05	Ephx1	mitotic
EOBAG003570007991	207.494	598.756	-1.52968	5.38e-07	9.81e-06	Hmgn3	mitotic
EOBAG000090024991	466.199	1403.61	-1.58989	0.000767007	0.00483241	Gpam	mitotic
EOBAG001490008991	1196.18	3641.65	-1.60611	3.71e-05	0.000373664	Aqp1	mitotic
EOBAG001100021991	36.0033	111.334	-1.62894	0.00243974	0.01255	F13a1	mitotic
EOBAG000360060894	259.986	804.482	-1.62943	2.69e-07	5.32e-06	Acadl	mitotic
EOBAG000590031991	38.0213	118.24	-1.63862	0.000351792	0.00250948	Col13a1	mitotic
EOBAG004730007994	133.134	415.296	-1.64089	2.31e-07	4.69e-06	C1d	mitotic
EOBAG002940058991	645.65	2030.72	-1.65295	2.23e-07	4.57e-06	Gpsm1	mitotic
EOBAG001100010992	639.143	2012.58	-1.65455	2.07e-07	4.29e-06	Txndc5	mitotic
EOBAG014650001284	99.8562	316.33	-1.66522	0.000394602	0.00275846	Xlr4a	mitotic
EOBAG000140014991	97.0207	309.102	-1.67078	1e-06	1.7e-05	Fbxo32	mitotic
EOBAG000270069992	75.6678	241.163	-1.67615	6.29e-05	0.000587056	Stxbp4	mitotic
EOBAG000540015991	517.504	1666.13	-1.68647	3.13e-11	1.59e-09	Ankrd46	mitotic
EOBAG000050156894	347.153	1137.65	-1.71207	0.000147418	0.00120348	Tgm2	mitotic
EOBAG000330019991	108.095	361.393	-1.74055	2.85e-07	5.6e-06	Tmcc3	mitotic
EOBAG000050134994	484.404	1642.57	-1.76163	4.13e-08	1.04e-06	Myl9	mitotic
EOBAG000920033991	88.4915	302.476	-1.77113	4.88e-08	1.22e-06	Tmcc2	mitotic
EOBAG000070028774	48.6462	170.636	-1.81195	7.65e-07	1.33e-05	Rpp14	mitotic
EOBAG000380051991	443.436	1601.81	-1.85302	1.7e-08	4.78e-07	Rfxap	mitotic
EOBAG000920023991	655.938	2438.08	-1.89385	7.54e-08	1.79e-06	Slc41a1	mitotic
EOBAG000130016892	39.7474	152.531	-1.94056	0.00178415	0.00969573	Rarres1	mitotic
EOBAG000830058794	88.8633	359.454	-2.01679	2.12e-07	4.37e-06	Ankrd24	mitotic
EOBAG001060021994	56.5132	234.582	-2.04994	2.64e-07	5.25e-06	Scoc	mitotic
EOBAG000250041994	44.1092	185.933	-2.06939	2.71e-05	0.000287748	Gstk1	mitotic
EOBAG001240024992	5.68055	25.5469	-2.17955	0.00261578	0.0132825	Cidea	mitotic
EOBAG000750012992	111.688	528.699	-2.24171	4.42e-07	8.26e-06	Reep1	mitotic
EOBAG003490023991	1633.27	7727.66	-2.24221	9.81e-08	2.26e-06	Serping1	mitotic
EOBAG001780009994	25.4347	132.188	-2.37827	3.86e-05	0.000386575	Itih5	mitotic
EOBAG002100020894	38.7595	221.888	-2.51862	3.63e-08	9.4e-07	Abcc9	mitotic
EOBAG000010121892	162.037	1033.01	-2.67204	8.84e-14	7.27e-12	Dppa4	mitotic
EOBAG000610038994	94.5565	625.072	-2.72408	1.43e-14	1.33e-12	Npr3	mitotic
EOBAG002750003991	36.4581	279.803	-2.93788	7.83e-06	0.000100293	Bmp2	mitotic
EOBAG000020059991	410.152	3570.64	-3.1217	9.62e-20	2.07e-17	Tgfbi	mitotic
EOBAG004180016994	11.031	96.8704	-3.12406	6.17e-11	2.89e-09	Cxcl10	mitotic
EOBAG001190021663	165.801	1506.23	-3.18442	1.48e-10	6.45e-09	Mgp	mitotic
EOBAG000260178991	16.9382	173.758	-3.35551	1.17e-05	0.000140108	Rtn4rl1	mitotic
EOBAG004080020994	3.62621	65.5635	-4.14993	3.84e-10	1.54e-08	Clic6	mitotic
EOBAG002830061892	1.03345	21.6488	-4.30777	0.000256121	0.00191616	Mrpl9	mitotic
EOBAG000250116994	0.779657	23.9914	-4.99507	7e-05	0.000642211	Tmem176b	mitotic

## Sheet: meiotic
gene_id	BSA	NBS	log2FoldChange	pvalue	padj	name	stage
EOBAG002960012294	619.951	10.2924	5.90978	7.33e-07	1.29e-05	Gykl1	meiotic
EOBAG000190124594	1035.7	23.3949	5.46661	0.000305367	0.0022225	Pgk2	meiotic
EOBAG001460058991	37.3925	0.821615	5.43678	1.41e-06	2.27e-05	Tnp1	meiotic
EOBAG000200015494	440.138	13.017	5.07818	9.35e-06	0.00011645	Gk2	meiotic
EOBAG002520015794	280.625	10.2339	4.77448	0.000479933	0.00325954	Cox6b2	meiotic
EOBAG001770067694	340.936	15.2383	4.4798	3.65e-10	1.47e-08	Ggnbp1	meiotic
EOBAG004940021334	95.751	4.40251	4.44313	1.6e-07	3.45e-06	4922502D21Rik	meiotic
EOBAG003860005884	149.275	7.13906	4.37779	2.58e-07	5.16e-06	Ccdc110	meiotic
EOBAG000260111991	516.482	26.467	4.28703	6.07e-10	2.34e-08	Slc13a5	meiotic
EOBAG001530028894	184.024	9.44694	4.27773	7.91e-08	1.87e-06	Rimbp3	meiotic
EOBAG000290108994	150.158	7.77556	4.26993	0.0107412	0.0413296	Tekt4	meiotic
EOBAG000170109884	233.728	12.125	4.26575	0.00155432	0.00862864	Spesp1	meiotic
EOBAG000810106774	80.231	5.0964	3.97187	0.0131932	0.048631	Hspb9	meiotic
EOBAG000080130894	136.695	9.33978	3.87007	1.79e-06	2.78e-05	Slco6c1	meiotic
EOBAG000130078994	97.1656	7.23649	3.74321	9.72e-05	0.000844683	Spata16	meiotic
EOBAG003720006991	93.5829	7.04055	3.73167	1.17e-06	1.93e-05	Spata4	meiotic
EOBAG002440001991	864.214	65.4715	3.72216	0.000754277	0.00476743	Asrgl1	meiotic
EOBAG000020006991	49.2009	3.88507	3.6706	9.06e-05	0.00079917	Trim69	meiotic
EOBAG000140034474	152.61	12.4476	3.61282	6.02e-07	1.08e-05	4933412E24Rik	meiotic
EOBAG000180029991	107.851	9.11137	3.56605	7.47e-06	9.66e-05	Wdr63	meiotic
EOBAG000520137784	192.063	18.9437	3.33851	2.53e-06	3.74e-05	Pkdrej	meiotic
EOBAG000140133991	285.75	29.0206	3.29748	1.77e-05	0.000199675	Mapk15	meiotic
EOBAG001770048894	5132.52	531.787	3.27057	7.42e-10	2.8e-08	Tcp11	meiotic
EOBAG000190138992	286.342	30.4853	3.23155	9.25e-12	5.24e-10	Paqr8	meiotic
EOBAG000910003991	47.0561	5.4168	3.12506	0.00223561	0.0117099	Lin7a	meiotic
EOBAG004220006991	401.088	46.8775	3.09485	5.89e-07	1.06e-05	Nudt18	meiotic
EOBAG000360070664	151.255	17.8882	3.07936	9.04e-08	2.11e-06	Spag16	meiotic
EOBAG000310064991	436.058	51.8894	3.0684	2.02e-15	2.25e-13	Ccdc65	meiotic
EOBAG000070065494	14.6718	1.74931	3.06335	0.0022639	0.0118198	Adam1b	meiotic
EOBAG000300022991	28.4913	3.57007	3.00307	0.00170624	0.00933232	Pkd2l2	meiotic
EOBAG000040242992	210.357	26.4595	2.98943	3.17e-05	0.000326866	Art5	meiotic
EOBAG004640001884	117.773	15.431	2.93098	5.31e-08	1.31e-06	Ptchd3	meiotic
EOBAG000260048893	1540.14	213.294	2.85183	1.18e-05	0.000141796	Ybx2	meiotic
EOBAG000770010994	43.9736	6.15832	2.83554	0.00125278	0.00723648	4833427G06Rik	meiotic
EOBAG000030136991	7803.87	1124.02	2.79551	9.98e-09	2.95e-07	Slc30a3	meiotic
EOBAG002290011694	822.774	121.239	2.76075	4.21e-12	2.55e-10	1300017J02Rik	meiotic
EOBAG003560013994	179.196	26.7149	2.74257	1.12e-05	0.000134988	Abcc12	meiotic
EOBAG000630157884	112.818	16.9248	2.73188	0.000166072	0.00133733	Ccdc87	meiotic
EOBAG000390099991	31.1729	4.75865	2.71747	0.00168674	0.00924275	Dnali1	meiotic
EOBAG001900005991	219.327	34.077	2.68322	0.000631131	0.00411425	Syngr4	meiotic
EOBAG001770032991	362.376	56.5485	2.67851	0.000187018	0.00147687	Slc26a8	meiotic
EOBAG000380047774	127.827	20.0045	2.67189	0.00116316	0.00680681	Fbxw10	meiotic
EOBAG002440047234	36.4384	5.72207	2.66241	0.00686391	0.028751	1700017D01Rik	meiotic
EOBAG001900090774	135.044	21.6099	2.63978	6.72e-05	0.000621656	1700008O03Rik	meiotic
EOBAG000060110894	170.365	27.9598	2.60709	0.000554852	0.00368599	Spink2	meiotic
EOBAG000020206892	35.9922	6.10203	2.5561	0.00230983	0.0120175	Prok2	meiotic
EOBAG001310026991	311.997	53.1765	2.55216	0.000139405	0.00114796	Armc3	meiotic
EOBAG000700027894	149.189	26.3609	2.50058	5.49e-07	1e-05	Ptpn20	meiotic
EOBAG000390025884	51.4601	9.05616	2.4982	0.00847188	0.0340529	Zmynd12	meiotic
EOBAG004030005991	65.0115	11.6249	2.48666	0.000410883	0.00285198	Zswim2	meiotic
EOBAG000020008993	1948.65	366.581	2.41014	1.76e-11	9.38e-10	Sord	meiotic
EOBAG000320142994	1062.89	204.02	2.38078	0.000282604	0.00208048	Qrich2	meiotic
EOBAG001280035991	64.0233	12.3156	2.37059	0.000677963	0.0043631	Fank1	meiotic
EOBAG000810225991	567.269	110.864	2.35494	9e-05	0.000794161	Lrrc46	meiotic
EOBAG000810108893	90.7667	18.0246	2.33418	4.53e-05	0.000443912	Dhx58	meiotic
EOBAG000320020694	375.117	75.4717	2.31321	0.00043203	0.00297965	Tcam1	meiotic
EOBAG000070067994	105.594	22.5311	2.23269	1.62e-06	2.55e-05	Tmem116	meiotic
EOBAG000680066883	57.3709	12.335	2.21093	0.00296988	0.0147176	Spag8	meiotic
EOBAG000660038991	655.951	143.117	2.19585	1.01e-06	1.71e-05	Txnrd3	meiotic
EOBAG004540008991	1316.65	293.44	2.16621	1.47e-11	7.99e-10	Grik5	meiotic
EOBAG000380043991	120.604	27.608	2.1263	0.000358981	0.00255001	Tekt3	meiotic
EOBAG004370011991	531.746	123.087	2.11032	1.78e-05	0.000201003	Col2a1	meiotic
EOBAG000040137991	61.0842	15.1268	2.01051	0.00408505	0.0190034	Ccdc83	meiotic
EOBAG000450027991	185.285	46.2377	2.00085	0.0014282	0.00806485	Cetn1	meiotic
EOBAG000650063894	138.488	34.8088	1.98924	0.00486314	0.0218878	Ccdc96	meiotic
EOBAG000270104991	138.257	35.8523	1.94627	0.000668709	0.00431527	Hsf5	meiotic
EOBAG001900020794	222.805	57.7555	1.94543	0.000283488	0.0020844	Sec1	meiotic
EOBAG000310110894	356.145	92.9452	1.93799	5.75e-08	1.41e-06	Pou6f1	meiotic
EOBAG000040043794	410.354	107.298	1.93409	0.00088643	0.00545281	Ttll13	meiotic
EOBAG001300019991	464.571	122.545	1.92219	5.83e-06	7.81e-05	Chst1	meiotic
EOBAG000520175991	561.721	148.852	1.91596	3.62e-06	5.14e-05	Cpt1b	meiotic
EOBAG000120085991	132.83	35.3954	1.90522	0.000189256	0.00149206	Ak7	meiotic
EOBAG000280007991	2551.35	685.801	1.89527	5.46e-15	5.51e-13	Ttc21b	meiotic
EOBAG000730007991	858.881	232.352	1.88582	4.13e-10	1.66e-08	Bspry	meiotic
EOBAG002860014991	1738.14	479.472	1.85788	0.000425685	0.0029435	Lrwd1	meiotic
EOBAG000680023774	112.356	31.0417	1.85329	0.000466372	0.00318287	AI464131	meiotic
EOBAG001810016993	680.469	189.345	1.84469	0.000837146	0.00520098	Sept12	meiotic
EOBAG000810186992	1025.9	287.035	1.83738	0.00196341	0.0105036	Zpbp2	meiotic
EOBAG000440003991	106.597	30.0847	1.82293	0.000343086	0.00245552	Sgpp2	meiotic
EOBAG000310310991	186.467	53.183	1.80842	1.19e-05	0.000142429	Myo1a	meiotic
EOBAG001120024991	639.32	182.61	1.80804	1.18e-05	0.000141796	Hspa4l	meiotic
EOBAG002450020882	104.489	30.1085	1.79508	0.00105178	0.00625077	Ccdc24	meiotic
EOBAG000640030694	216.955	63.2015	1.77822	0.000911835	0.00558154	Lca5l	meiotic
EOBAG002140033894	112.527	33.2012	1.75617	0.000115356	0.00097675	Adam18	meiotic
EOBAG002930001991	128.85	38.6787	1.73853	0.000362322	0.00256989	Irak3	meiotic
EOBAG000310192994	880.158	266.081	1.72524	2.68e-06	3.95e-05	Zfp385a	meiotic
EOBAG002860027994	77.5778	23.8073	1.70083	0.0011798	0.00688987	Styxl1	meiotic
EOBAG000680025794	88.3065	27.2518	1.69193	0.0109531	0.0419949	Dnaic1	meiotic
EOBAG000390062894	30.9535	9.72839	1.67711	0.0106834	0.0411405	Hpcal4	meiotic
EOBAG000030074991	426.41	135.737	1.65133	1.31e-07	2.91e-06	Vit	meiotic
EOBAG000320083994	919.242	293.692	1.64575	0.000484722	0.00328742	Dnaic2	meiotic
EOBAG000140054994	186.977	61.0614	1.61212	9.43e-05	0.000825288	Lrrc6	meiotic
EOBAG000350063991	1058.17	347.664	1.60574	1.29e-09	4.58e-08	Shmt1	meiotic
EOBAG004410044784	1033.86	342.758	1.59254	1.54e-05	0.000177948	Cdsn	meiotic
EOBAG000700114884	85.3493	28.3592	1.58616	0.00659199	0.0278285	4921536K21Rik	meiotic
EOBAG003220051991	838.302	287.456	1.54394	0.00105718	0.00627339	Rnaseh2a	meiotic
EOBAG000860032892	602.77	207.734	1.53685	0.000370945	0.00262163	Peli2	meiotic
EOBAG000630019991	132.476	45.6077	1.53487	0.0117487	0.044377	Lrrc56	meiotic
EOBAG002940007894	1337.4	464.589	1.52527	3.01e-09	9.86e-08	Pnpla7	meiotic
EOBAG004410045991	1518.91	530.342	1.51782	0.00355862	0.0170398	Cchcr1	meiotic
EOBAG001090069784	71.082	24.8498	1.51185	0.000848271	0.00526044	Eps8l3	meiotic
EOBAG000260114991	279.24	98.4389	1.50411	0.0112387	0.0428415	Tekt1	meiotic
EOBAG001930014991	590.61	209.118	1.4979	0.000426876	0.00295088	Gramd1b	meiotic
EOBAG000720021991	2123.34	771.051	1.46133	0.00255876	0.0130377	Ccdc136	meiotic
EOBAG001700039991	864.935	324.897	1.41257	0.0113659	0.0432417	Spa17	meiotic
EOBAG000650040794	754.728	283.829	1.41039	0.000964335	0.00585749	Grk4	meiotic
EOBAG001470037991	89.5119	33.8248	1.40151	0.00985125	0.0384932	Lrrc23	meiotic
EOBAG000180033994	274.125	103.998	1.39695	0.00013011	0.00108576	Spata1	meiotic
EOBAG002320007991	619.903	238.463	1.37797	0.00194519	0.0104273	Tcea2	meiotic
EOBAG000730008992	161.622	62.7122	1.36345	0.000393639	0.00275326	Wdr31	meiotic
EOBAG000060066993	415.199	161.369	1.3626	0.00984522	0.0384823	Corin	meiotic
EOBAG000810055991	146.916	57.5412	1.35042	9.56e-05	0.000833914	G6pc3	meiotic
EOBAG000190139991	185.338	72.6387	1.34921	0.00300423	0.014863	Efhc1	meiotic
EOBAG005410005991	174.726	69.073	1.34022	0.00149842	0.00838144	Lyrm1	meiotic
EOBAG002790014994	778.121	318.75	1.2875	0.00681831	0.0286055	Cep63	meiotic
EOBAG001540026991	1883.86	780.304	1.27162	1.99e-05	0.000219741	Alms1	meiotic
EOBAG000680062991	1107.55	460.623	1.26529	1.93e-06	2.96e-05	Gba2	meiotic
EOBAG000220025991	888.913	371.656	1.258	5.51e-05	0.000524416	Rcor3	meiotic
EOBAG000070085991	230.017	96.4644	1.25268	0.00534544	0.0236098	Iqcd	meiotic
EOBAG000620072993	109.33	46.1251	1.24341	0.0101088	0.0393115	Iqcg	meiotic
EOBAG002110076992	2352.38	1005.23	1.22649	0.000126424	0.00105874	Aspscr1	meiotic
EOBAG000830131893	286.54	122.706	1.2216	0.000386728	0.00271213	Pcsk4	meiotic
EOBAG000570064991	3709.25	1651.54	1.16721	0.000154312	0.00125285	Odf2	meiotic
EOBAG000350010991	738.067	329.528	1.16356	0.00362943	0.0173124	Cog6	meiotic
EOBAG000030125991	2485.45	1118.51	1.15176	0.00115933	0.0067929	Ift172	meiotic
EOBAG001700019991	1748.4	792.571	1.14134	0.00236674	0.0122437	Ddx25	meiotic
EOBAG000530090991	523.986	237.6	1.14075	0.00840844	0.0338957	Nphp1	meiotic
EOBAG000600103991	1593.57	723.431	1.13929	0.0050415	0.0225554	Acot7	meiotic
EOBAG000700083993	470.545	216.067	1.122	0.00277308	0.0139024	Rhbdd3	meiotic
EOBAG001940021991	306.899	142.366	1.10762	0.000220973	0.00169143	Nupl2	meiotic
EOBAG003410005991	526.208	247.349	1.0897	0.000193342	0.0015172	Htatip2	meiotic
EOBAG000810004991	718.883	339.685	1.08178	0.00792997	0.0323579	Cdc27	meiotic
EOBAG001120003991	357.538	170.318	1.06933	0.00395394	0.0185312	Bbs7	meiotic
EOBAG002940036991	1880.8	897.981	1.06638	7.45e-05	0.000677639	Fbxw5	meiotic
EOBAG005460004991	600.343	290.4	1.04737	0.00490154	0.0220481	Agtpbp1	meiotic
EOBAG000570083991	882.334	428.685	1.04119	0.00778688	0.0318674	Crat	meiotic
EOBAG001370061991	1411.88	687.314	1.03845	0.000967666	0.0058717	Pask	meiotic
EOBAG003370006991	4358.6	2134.96	1.02962	0.000141784	0.00116471	Psme4	meiotic
EOBAG003660072991	2478.28	1217.36	1.02544	5.68e-05	0.000538446	Trim27	meiotic
EOBAG000170138991	574.98	282.858	1.02328	0.00742003	0.0306468	Dpp8	meiotic
EOBAG004220014991	652.611	323.007	1.01448	0.000208784	0.00161748	Ppp3cc	meiotic
EOBAG000030148991	2017.33	1003.14	1.00786	0.00244417	0.0125701	Agbl5	meiotic
EOBAG000020098994	254.933	524.893	-1.04169	0.000212707	0.00163663	Zfp346	meiotic
EOBAG001890020994	158.788	329.779	-1.05593	0.00895723	0.0356512	Tex9	meiotic
EOBAG001900007894	138.686	291.727	-1.0726	0.00605561	0.0260802	Grin2d	meiotic
EOBAG000510038694	239.755	506.6	-1.07929	3.27e-05	0.000335048	Zfp397	meiotic
EOBAG000270037991	408.621	867.312	-1.08604	5.55e-05	0.000527339	Pdk2	meiotic
EOBAG000610007991	96.1828	205.016	-1.0904	0.00178027	0.00968133	Egflam	meiotic
EOBAG002590014991	170.064	362.753	-1.09359	0.000772567	0.00486356	Mxd1	meiotic
EOBAG000340018991	192.754	417.532	-1.11593	0.000358598	0.00254822	Cdkal1	meiotic
EOBAG000750018992	145.355	316.517	-1.12293	0.00278728	0.0139588	Atoh8	meiotic
EOBAG001290053991	448.884	985.663	-1.13433	0.00131965	0.00754546	Foxk1	meiotic
EOBAG002190013991	206.549	494.976	-1.26114	0.00107815	0.00637708	Sap30	meiotic
EOBAG002590033991	466.976	1132.99	-1.27881	0.00201831	0.0107366	Kif27	meiotic
EOBAG005960003991	117.324	284.81	-1.27993	0.00234357	0.0121503	Grhl1	meiotic
EOBAG000470034991	197.104	482.699	-1.29145	0.0022088	0.0115938	Ncapg	meiotic
EOBAG000110202892	84.5422	208.123	-1.29822	0.000560538	0.00371335	Necab2	meiotic
EOBAG000140062991	829.283	2093.11	-1.33582	0.00424471	0.0196189	Khdrbs3	meiotic
EOBAG000540048994	182.018	462.342	-1.34581	3.91e-06	5.51e-05	2610301B20Rik	meiotic
EOBAG000810120784	116.553	297.222	-1.35006	0.00023735	0.00179647	Hap1	meiotic
EOBAG000630193991	96.9224	249.837	-1.3672	0.00286149	0.0142641	Ovol1	meiotic
EOBAG003570010991	149.073	396.604	-1.41158	5.66e-06	7.66e-05	Irak1bp1	meiotic
EOBAG000500021994	760.246	2031.39	-1.41769	1.84e-08	5.16e-07	Ankrd55	meiotic
EOBAG000050245991	22.7528	65.3384	-1.51949	0.00855325	0.0343391	Slc12a5	meiotic
EOBAG000800019991	106.555	313.833	-1.55765	2.61e-05	0.000278684	Tspan13	meiotic
EOBAG001560024894	23.9677	70.9814	-1.56045	0.000856291	0.00529768	Gfi1	meiotic
EOBAG000490045993	165.147	490.211	-1.56875	1.89e-07	3.97e-06	Iqub	meiotic
EOBAG000520177991	326.006	968.802	-1.57146	0.000262721	0.00195599	Mapk8ip2	meiotic
EOBAG000150110991	93.3776	304.839	-1.70602	9.64e-08	2.23e-06	Smoc1	meiotic
EOBAG000270026991	40.2914	132.139	-1.71307	0.00307323	0.0151398	Ngfr	meiotic
EOBAG000350089494	43.7089	145.251	-1.73239	2.98e-05	0.000310932	HERC5	meiotic
EOBAG001920069991	563.62	1907.97	-1.75956	4.65e-10	1.85e-08	Pfkfb4	meiotic
EOBAG003640010991	49.018	179.651	-1.87832	0.000191487	0.00150614	Gpr19	meiotic
EOBAG000470008991	42.4343	159.326	-1.90788	6.5e-05	0.000604728	Slc34a2	meiotic
EOBAG000260001991	51.4384	197.782	-1.94253	2.4e-09	8.05e-08	Arhgef15	meiotic
EOBAG003030004991	50.757	196.712	-1.95666	1.34e-05	0.000157709	Dusp19	meiotic
EOBAG000040034794	70.9877	280.734	-1.98683	1.14e-05	0.000137435	Mesp1	meiotic
EOBAG000650049991	12.1353	50.6034	-2.0661	0.000825783	0.00514794	Hmx1	meiotic
EOBAG002410016991	19.7557	88.4561	-2.15305	2.83e-06	4.14e-05	Cdkl1	meiotic
EOBAG001090041894	4.98975	21.9433	-2.15457	0.00531694	0.0234971	Ovgp1	meiotic
EOBAG000040243992	8.42202	37.7033	-2.1778	0.00070708	0.004521	Art1	meiotic
EOBAG000220043994	69.8703	378.807	-2.43514	6.89e-12	3.98e-10	Tatdn3	meiotic
EOBAG000590009991	80.1332	493.228	-2.6214	1.02e-15	1.2e-13	Mypn	meiotic
EOBAG000040028991	433.094	2712.81	-2.64728	1.42e-13	1.13e-11	Rhcg	meiotic
EOBAG001770028774	5.99786	38.4297	-2.68224	3.68e-05	0.000371591	4930539E08Rik	meiotic
EOBAG000050305991	9.76911	63.1409	-2.69653	7.61e-07	1.33e-05	Bcas1	meiotic
EOBAG003220026884	18.9272	130.334	-2.78264	1.13e-08	3.31e-07	4930432K21Rik	meiotic
EOBAG003970025884	10.4327	77.4017	-2.88959	1.42e-08	4.08e-07	AI467606	meiotic
EOBAG000250068794	2.24645	20.6042	-3.19997	0.00119692	0.00696134	Cntnap2	meiotic
EOBAG000560033991	3.65522	38.0811	-3.36589	8.15e-05	0.000731533	Slamf7	meiotic
EOBAG000120172994	4.15391	46.1208	-3.48275	4.15e-07	7.87e-06	BC022687	meiotic
EOBAG002830012694	0.344483	26.1791	-6.02597	3.16e-05	0.000326205	HIST2H2BE	meiotic

## Sheet: post-meiotic
gene_id	BSA	NBS	log2FoldChange	pvalue	padj	name	stage
EOBAG001900014884	36.9934	0.30851	6.87302	9.29e-06	0.000115966	Spaca4	post-meiotic
EOBAG003010030893	32.1741	0.297687	6.67099	1.05e-05	0.000128647	Iqcf5	post-meiotic
EOBAG000980006994	14.3636	0	6.46902	0.000139496	0.00114831	4933402J07Rik	post-meiotic
EOBAG001190004991	65.8676	0.821615	6.29333	0.00119093	0.00693503	Capza3	post-meiotic
EOBAG000030008294	11.7147	0	6.17351	0.000302073	0.0022019	Atp6v1e2	post-meiotic
EOBAG001070009994	77.7799	1.18858	6.04367	2.1e-08	5.73e-07	4930578I06Rik	post-meiotic
EOBAG003640002991	256.178	5.53047	5.53054	1.14e-12	7.54e-11	Gsg1	post-meiotic
EOBAG001080029594	12.8968	0.30851	5.35021	0.00127435	0.00732843	1700024P04Rik	post-meiotic
EOBAG002740010991	89.1554	2.61856	5.08342	4.19e-09	1.34e-07	Akap4	post-meiotic
EOBAG000050185994	18.96	0.547743	5.0531	0.00184759	0.00999692	Gtsf1l	post-meiotic
EOBAG000080040794	27.9912	0.821615	5.03678	0.000422027	0.00291991	Spz1	post-meiotic
EOBAG000900126554	50.2094	1.81859	4.80795	4.16e-06	5.82e-05	1700013G24Rik	post-meiotic
EOBAG000390137894	64.698	2.29489	4.80152	1.65e-07	3.53e-06	Hmgb4	post-meiotic
EOBAG001700025991	120.175	4.29426	4.79658	3.48e-07	6.73e-06	Acrv1	post-meiotic
EOBAG002830062991	93.1825	3.47481	4.73573	7.56e-10	2.84e-08	Oaz3	post-meiotic
EOBAG001140038884	64.1595	2.48866	4.67569	0.00796827	0.0324862	Ccdc70	post-meiotic
EOBAG001820028294	7.84908	0.30851	4.63222	0.0106652	0.0410971	Dusp21	post-meiotic
EOBAG000660023991	66.7181	2.8448	4.53244	7.63e-07	1.33e-05	Dnajb8	post-meiotic
EOBAG000260043694	105.439	4.63092	4.50084	2.88e-10	1.19e-08	2810408A11Rik	post-meiotic
EOBAG005510024991	64.1847	2.79717	4.49189	9.68e-07	1.65e-05	Ubqln3	post-meiotic
EOBAG002050002991	154.9	7.82536	4.30286	9.96e-08	2.29e-06	Odf1	post-meiotic
EOBAG000490042494	26.508	1.53173	4.13545	0.00162356	0.00895035	Rnf148	post-meiotic
EOBAG000270065894	90.0599	5.25877	4.09574	7.94e-07	1.38e-05	Kif2b	post-meiotic
EOBAG000010104774	14.1388	0.821615	4.05357	0.00751677	0.0309599	Ccdc54	post-meiotic
EOBAG001860059894	33.5954	2.3317	3.8472	1.11e-06	1.85e-05	Slc36a3	post-meiotic
EOBAG000250036994	61.9005	4.3787	3.81768	5.43e-05	0.000518361	1700034O15Rik	post-meiotic
EOBAG001920047884	18.2076	1.49709	3.61612	0.000902459	0.0055356	BC048562	post-meiotic
EOBAG000600013994	17.747	1.47544	3.58756	0.00627835	0.0268007	1700012P22Rik	post-meiotic
EOBAG000480023991	486.808	43.4427	3.48672	5.78e-20	1.3e-17	P2rx2	post-meiotic
EOBAG002960011991	705.737	65.5657	3.42908	2.76e-22	8.17e-20	Sncaip	post-meiotic
EOBAG000910025994	60.8194	5.87579	3.37159	0.000343544	0.00245805	Glipr1l1	post-meiotic
EOBAG000630176884	14.2458	1.51008	3.25299	0.00754611	0.031058	Catsper1	post-meiotic
EOBAG002960013994	52.1655	5.69826	3.17879	1.94e-06	2.98e-05	Zfp474	post-meiotic
EOBAG000170078991	21.2862	2.36634	3.17056	0.00148035	0.00830785	Tbc1d21	post-meiotic
EOBAG000230040991	36.0793	4.0442	3.14765	1.51e-05	0.000174602	Spert	post-meiotic
EOBAG000260282992	39.0569	4.5703	3.08573	0.0075691	0.031116	Spaca3	post-meiotic
EOBAG001700033991	36.1881	4.25962	3.06865	3.69e-05	0.000372594	Hepacam	post-meiotic
EOBAG000660093992	22.6641	2.73113	3.06766	0.00355001	0.0170165	Lyzl4	post-meiotic
EOBAG000600171991	43.0873	6.03058	2.82559	0.000209392	0.00162028	Ttll10	post-meiotic
EOBAG000700032991	49.0853	7.13364	2.78373	0.00111477	0.00655931	Lrrc18	post-meiotic
EOBAG000620065991	13.7544	2.03401	2.74785	0.00705355	0.0294049	Zdhhc19	post-meiotic
EOBAG001390042884	28.8616	4.40034	2.70933	0.00723286	0.030015	1700029H14Rik	post-meiotic
EOBAG000830038991	53.5327	8.68919	2.62677	0.00157868	0.00873545	Arrdc5	post-meiotic
EOBAG000030213994	184.461	30.6996	2.58322	6.92e-08	1.66e-06	Nt5c1b	post-meiotic
EOBAG000830016794	103.387	17.7908	2.5295	4.52e-05	0.000443208	Acsbg2	post-meiotic
EOBAG002510019894	48.4828	8.78446	2.45294	0.000546148	0.00363428	Camk2n2	post-meiotic
EOBAG000120074991	376.43	69.6359	2.43481	2.42e-11	1.25e-09	Clmn	post-meiotic
EOBAG000600097991	271.574	54.6455	2.30939	6.13e-08	1.48e-06	Tas1r1	post-meiotic
EOBAG000070055993	73.2322	14.893	2.29137	0.000310464	0.00225198	Ccdc63	post-meiotic
EOBAG000050060774	180.363	39.5241	2.18997	9.12e-05	0.000803209	6820408C15Rik	post-meiotic
EOBAG003480005991	1323.71	295.189	2.16476	9.64e-11	4.31e-09	Osbpl10	post-meiotic
EOBAG001800062991	33.6337	7.44974	2.16295	0.00569515	0.0247892	Dcst1	post-meiotic
EOBAG004650019993	64.1156	14.3658	2.15741	0.000475857	0.00323907	Hspa1l	post-meiotic
EOBAG000620018991	93.902	21.3793	2.13546	0.00307361	0.0151398	Fgf12	post-meiotic
EOBAG000730045991	50.6119	11.6693	2.11244	0.00900971	0.0358255	Actl7a	post-meiotic
EOBAG000810116991	133.764	30.9367	2.10917	0.00156524	0.00867936	Klhl10	post-meiotic
EOBAG003130005794	83.8372	19.7079	2.09167	0.0005581	0.00370134	Mbd3l1	post-meiotic
EOBAG000170070884	44.1751	10.3746	2.08269	0.0045618	0.0208246	Ccdc33	post-meiotic
EOBAG001320133993	110.146	26.7203	2.03827	0.00317894	0.015568	Gapdhs	post-meiotic
EOBAG004570002991	128.404	32.9847	1.96053	3.67e-06	5.2e-05	Hfe2	post-meiotic
EOBAG001590006894	32.0651	8.26053	1.94824	0.00570537	0.02482	Cst8	post-meiotic
EOBAG001090023991	219.224	59.5362	1.88016	5.6e-07	1.02e-05	Ppm1j	post-meiotic
EOBAG000270051991	328.348	89.1922	1.87902	7.99e-05	0.000719892	Mycbpap	post-meiotic
EOBAG000150106794	89.8207	24.5218	1.8678	2.29e-05	0.000247558	Adam21	post-meiotic
EOBAG000050092894	201.102	55.0417	1.86584	0.000181071	0.00143758	Necab3	post-meiotic
EOBAG000310195991	494.399	137.61	1.84495	4.25e-09	1.36e-07	Nckap1l	post-meiotic
EOBAG000070143991	272.534	76.3907	1.83225	5.74e-07	1.04e-05	Sirt4	post-meiotic
EOBAG007110002384	1519.96	437.205	1.79717	5.12e-08	1.27e-06	Dmrtc1a	post-meiotic
EOBAG001900035994	288.343	84.3112	1.77398	6.82e-06	8.93e-05	Lhb	post-meiotic
EOBAG001900028894	95.2836	27.9782	1.76525	0.00558432	0.0243837	Tulp2	post-meiotic
EOBAG000390160991	97.7984	29.9191	1.7055	1.54e-05	0.000178178	Tssk3	post-meiotic
EOBAG000660114991	621.364	194.506	1.67527	5.73e-06	7.73e-05	Ttc21a	post-meiotic
EOBAG000260080991	139.079	44.4678	1.64469	0.000826682	0.00515219	Chrne	post-meiotic
EOBAG004330008991	770.593	249.934	1.62411	0.00463443	0.0210505	Tmc7	post-meiotic
EOBAG000860021994	288.546	94.739	1.60746	9.71e-06	0.000120425	Samd4	post-meiotic
EOBAG000090088991	210.1	69.1748	1.60011	0.00260175	0.0132226	Kcnip2	post-meiotic
EOBAG000040236884	247.602	83.4518	1.56711	2.75e-05	0.000291345	Lrrc51	post-meiotic
EOBAG001060017991	1236.62	418.836	1.56196	2.99e-06	4.33e-05	Tbc1d9	post-meiotic
EOBAG000080031994	570.676	193.783	1.55839	5.22e-05	0.000500747	Bhmt	post-meiotic
EOBAG000330007991	45.5315	15.8975	1.51878	0.00409125	0.0190173	Hal	post-meiotic
EOBAG000560042794	79.6326	28.3766	1.48628	0.00664436	0.0279947	Atp1a4	post-meiotic
EOBAG000830005793	77.3079	27.6664	1.47875	0.00326659	0.015915	Slc25a41	post-meiotic
EOBAG000110201991	177.676	70.2778	1.34072	0.00225274	0.0117826	Osgin1	post-meiotic
EOBAG000090072991	1364.07	543.177	1.32864	9.44e-06	0.000117244	Sufu	post-meiotic
EOBAG000070260991	1420.15	566.224	1.32679	9.6e-05	0.00083749	Clip1	post-meiotic
EOBAG000890014694	90.0529	36.1337	1.31392	0.00262894	0.0133407	Arl13a	post-meiotic
EOBAG000600069991	127.051	51.5744	1.30036	0.00103962	0.00619875	Spsb1	post-meiotic
EOBAG000150097991	217.49	88.3825	1.29897	0.000100883	0.000872613	Dpf3	post-meiotic
EOBAG003360010994	1618.66	670.038	1.27247	4.77e-06	6.58e-05	Arl2bp	post-meiotic
EOBAG000650057991	229.81	96.4721	1.252	0.0112689	0.0429346	Afap1	post-meiotic
EOBAG000630002991	232.059	97.8198	1.24412	0.00181493	0.00984439	Odf3	post-meiotic
EOBAG000010062991	313.367	143.636	1.12589	0.000385114	0.00270709	St3gal6	post-meiotic
EOBAG001940021991	306.899	142.366	1.10762	0.000220973	0.00169143	Nupl2	post-meiotic
EOBAG000870018991	1025.57	485.238	1.07952	0.00527831	0.0234022	Klhl15	post-meiotic
EOBAG003390012991	4100.14	1945.83	1.07532	0.000149423	0.00121775	Aqp8	post-meiotic
EOBAG003100011991	564.789	273.07	1.04872	0.000169961	0.00136227	Carhsp1	post-meiotic
EOBAG000050290991	359.582	176.326	1.02762	0.000200735	0.00156134	Mocs3	post-meiotic
EOBAG000630110993	5079.58	2535.01	1.00271	0.00333765	0.0161879	Lrp5	post-meiotic
EOBAG002930018894	878.072	1780.34	-1.01969	0.00177914	0.00967738	Srgap1	post-meiotic
EOBAG000600109991	241.848	491.169	-1.02299	0.00728269	0.0301581	Chd5	post-meiotic
EOBAG000030106991	207.154	435.328	-1.07183	0.000260799	0.00194291	Clip4	post-meiotic
EOBAG000100103991	265.657	560.508	-1.07666	0.00327512	0.0159499	Synj2	post-meiotic
EOBAG007370003994	124.893	267.383	-1.09746	0.000359137	0.00255036	Cd55	post-meiotic
EOBAG000920036774	120.954	261.684	-1.11358	8.54e-05	0.000759938	Tmem81	post-meiotic
EOBAG000040189991	850.043	1852.23	-1.12364	5.1e-05	0.000490948	Dgat2	post-meiotic
EOBAG000080112994	455.273	1004	-1.14117	0.000109051	0.000930561	Cast	post-meiotic
EOBAG000680076994	106.05	238.487	-1.17104	0.000246512	0.00185456	Ccin	post-meiotic
EOBAG000600039991	228.089	518.171	-1.18432	0.000245953	0.00185094	Fbxo2	post-meiotic
EOBAG001950004994	104.532	243.299	-1.21877	0.00382285	0.0180172	Ugt8a	post-meiotic
EOBAG000560048991	106.984	249.871	-1.22491	0.000120149	0.00101407	Igsf9	post-meiotic
EOBAG000700080991	272.497	646.002	-1.24471	2.05e-05	0.000225873	Kremen1	post-meiotic
EOBAG000300013992	45.8194	109.058	-1.25305	0.0027575	0.013836	Camk4	post-meiotic
EOBAG000040229994	847.502	2085.17	-1.29896	7.68e-06	9.89e-05	Clpb	post-meiotic
EOBAG001960029991	33.8149	84.0104	-1.31588	0.00125531	0.00724861	Dscaml1	post-meiotic
EOBAG001110044991	24.577	64.0675	-1.37706	0.0102925	0.0399078	Tmem144	post-meiotic
EOBAG000600110991	24.6566	64.5536	-1.38422	0.00320274	0.0156522	Kcnab2	post-meiotic
EOBAG000040144892	40.3893	105.385	-1.38555	0.00269299	0.013584	Dlg2	post-meiotic
EOBAG001490025991	40.382	105.539	-1.38722	0.000174717	0.00139555	Cpvl	post-meiotic
EOBAG003320005991	53.1191	141.345	-1.40763	0.00125048	0.00722498	Adipoq	post-meiotic
EOBAG000690062574	59.1076	169.648	-1.52145	0.000892672	0.005485	8030474K03Rik	post-meiotic
EOBAG000750028994	21.8845	63.6118	-1.54529	0.00142976	0.00806982	Sh2d6	post-meiotic
EOBAG004650037991	40.5869	122.21	-1.59054	0.00151348	0.00844268	Aif1	post-meiotic
EOBAG001530023774	23.4764	70.6328	-1.59548	0.0104524	0.0404156	2610318N02Rik	post-meiotic
EOBAG004600009894	18.7042	57.7966	-1.62925	0.000622599	0.00406701	Cyp4f39	post-meiotic
EOBAG000020216991	15.6183	48.7351	-1.6405	0.000948397	0.00577278	Chl1	post-meiotic
EOBAG003440002794	13.5114	44.1842	-1.70141	0.00932004	0.0368184	Ndst3	post-meiotic
EOBAG000490046991	33.1132	112.46	-1.7638	2.29e-05	0.00024766	Asb15	post-meiotic
EOBAG000820002334	7.23803	25.1994	-1.80832	0.0130493	0.0481607	1700113H08Rik	post-meiotic
EOBAG002360025991	52.5664	189.126	-1.85141	1.52e-07	3.32e-06	Pex5l	post-meiotic
EOBAG004380009991	82.5682	301.919	-1.86892	2.45e-06	3.64e-05	Dpysl3	post-meiotic
EOBAG000890017594	95.2379	382.176	-2.00595	1.65e-05	0.0001883	Taf7l	post-meiotic
EOBAG000570091774	25.527	119.866	-2.22695	4.93e-07	9.06e-06	1700001O22Rik	post-meiotic
EOBAG000110075991	13.0545	61.384	-2.23334	8.51e-06	0.00010782	Smpd3	post-meiotic
EOBAG000830035784	37.5228	185.303	-2.31012	0.000138444	0.00114163	Znrf4	post-meiotic
EOBAG001540006892	3.59721	18.8073	-2.36259	0.00823558	0.0333293	Atp6v1b1	post-meiotic
EOBAG000390068394	28.8377	177.722	-2.61969	4.48e-12	2.68e-10	Oxct2a	post-meiotic
EOBAG002620002991	10.0556	62.0779	-2.62661	4.57e-06	6.33e-05	Ppp2r2b	post-meiotic
EOBAG003140003444	6.0232	38.0497	-2.66583	3.87e-05	0.000387701	Fmr1nb	post-meiotic
EOBAG010120002774	8.4691	54.1518	-2.66797	2.67e-06	3.94e-05	4921517D22Rik	post-meiotic
EOBAG000050224994	29.3092	188.398	-2.68135	1.18e-12	7.74e-11	Wfdc6b	post-meiotic
EOBAG000160013993	1.55931	13.069	-3.10251	0.0082624	0.033415	Proc	post-meiotic
EOBAG003660042994	4.72318	42.3742	-3.14883	0.000133234	0.0011056	Hist4h4	post-meiotic
EOBAG004490017991	14.1496	163.615	-3.52966	4.12e-16	5.11e-14	Calr3	post-meiotic
EOBAG000410066274	17.6253	213.086	-3.58824	2.03e-15	2.25e-13	Esx1	post-meiotic
EOBAG005170002992	6.37686	76.7674	-3.59033	8.55e-06	0.000108228	Cd5l	post-meiotic
EOBAG001900098994	11.4662	157.353	-3.7717	3.1e-17	4.53e-15	Klk1	post-meiotic
EOBAG001500016384	0.750651	10.4093	-3.7995	0.00980295	0.0383487	TCTEX1D1	post-meiotic
EOBAG000320098892	0.750651	11.5297	-3.94398	0.00691316	0.0289317	Otop2	post-meiotic
EOBAG000110224884	1.84395	29.393	-3.9835	8.3e-06	0.000105509	1190005I06Rik	post-meiotic
EOBAG000140179991	0.750651	12.243	-4.03276	0.00469675	0.0212724	Lrrc24	post-meiotic
EOBAG001770014991	16.175	263.949	-4.03309	7.83e-23	2.38e-20	Fgd2	post-meiotic
EOBAG000860050994	14.8404	289.151	-4.2802	4.4e-21	1.12e-18	Rtn1	post-meiotic
