# Supplementary material for: Reproductive Suppression Caused by Spermatogenic Arrest: Transcriptomic Evidence from a Non-Social Animal
Source: Int J Mol Sci. 2023 Feb 27;24(5):4611. doi: 10.3390/ijms24054611 (PMC10003443; doi:10.3390/ijms24054611)
Supplement: Supplementary file 1 [file ijms-24-04611-s001.zip › Supplementary Table S3.xls]

## Sheet: Table description
Supplementary file S3: DEGs in different stages of spermatogenesis between BSB and NBS testis.

## Sheet: somatic
gene_id	BSB	NBS	log2FoldChange	pvalue	padj	name	stage
EOBAG000260113991	2089.06	10.2335	7.66807	2.54e-112	5.82e-110	Fbxo39	somatic
EOBAG000860021994	8987.76	83.7122	6.74868	8.81e-111	1.95e-108	Samd4	somatic
EOBAG000050311991	54.4203	0.515404	6.72364	4.26e-09	1.88e-08	Cbln4	somatic
EOBAG002930005894	3114.75	72.666	5.42391	1.18e-84	1.18e-82	Hmga2	somatic
EOBAG005760001892	1466.95	39.4328	5.21947	1.76e-56	8.1e-55	Pcdh7	somatic
EOBAG000600069991	1473.13	45.3658	5.02132	5.06e-60	2.64e-58	Spsb1	somatic
EOBAG002100005991	3122.26	121.258	4.68614	8.95e-87	9.39e-85	Bcat1	somatic
EOBAG000620004991	2661.57	115.639	4.52697	1.06e-63	6.14e-62	Lpp	somatic
EOBAG002450020882	505.663	26.7535	4.24803	2.82e-31	5.64e-30	Ccdc24	somatic
EOBAG000740052991	765.237	44.4242	4.10268	2.31e-59	1.16e-57	Tnc	somatic
EOBAG001920061991	2653.73	158.642	4.06358	2.96e-35	6.91e-34	Prkar2a	somatic
EOBAG000090048992	2197.61	137.092	4.00355	3.54e-31	7.04e-30	Gsto1	somatic
EOBAG000900110894	58.3704	4.18877	3.80991	1.15e-08	4.79e-08	Luzp1	somatic
EOBAG000490015994	2527.37	182.813	3.78978	1.95e-64	1.16e-62	Tes	somatic
EOBAG000250034892	255.202	18.6117	3.77251	3.68e-25	5.64e-24	Ephb6	somatic
EOBAG000680130994	1127.9	93.2606	3.59394	7.92e-44	2.44e-42	Tmeff1	somatic
EOBAG000810118991	1203.46	99.9014	3.58959	4.9e-46	1.62e-44	Fkbp10	somatic
EOBAG005190002994	172.292	15.4778	3.48037	3.18e-06	9.72e-06	Cdkn2b	somatic
EOBAG001790047991	3467.01	323.741	3.4218	3.21e-43	9.69e-42	Emp2	somatic
EOBAG000680119991	662.578	62.8055	3.39679	4.86e-16	4.17e-15	Tgfbr1	somatic
EOBAG001800022992	502.831	54.1506	3.21398	9.36e-33	1.98e-31	S100a16	somatic
EOBAG005640012994	353.278	38.8579	3.18684	3.81e-20	4.38e-19	Tubb3	somatic
EOBAG001410012884	2119.65	256.335	3.04782	5.05e-45	1.62e-43	0610010F05Rik	somatic
EOBAG001770003991	4171.65	512.696	3.02426	9.65e-28	1.67e-26	Zfand3	somatic
EOBAG000090020991	1216.87	153.259	2.99057	3.19e-31	6.36e-30	Acsl5	somatic
EOBAG002370013994	8643.03	1140.23	2.92229	7.71e-17	7.03e-16	Cyp51	somatic
EOBAG003950005991	3207.31	437.468	2.87412	4.36e-45	1.4e-43	Prkaa1	somatic
EOBAG002810030991	1114.11	163.239	2.77298	4.95e-14	3.62e-13	Pck2	somatic
EOBAG000080109992	3571.33	527.581	2.7594	3.24e-26	5.23e-25	Ell2	somatic
EOBAG001200060994	3376.07	500.499	2.75368	1.52e-15	1.26e-14	Rhou	somatic
EOBAG000310149994	358.353	53.7081	2.74353	5.1e-15	4.05e-14	Krt18	somatic
EOBAG001440021991	1806.55	284.072	2.66888	2.67e-08	1.06e-07	Amotl1	somatic
EOBAG000050108994	612.614	102.764	2.57404	6.51e-10	3.15e-09	Trp53inp2	somatic
EOBAG002890003992	2365.12	419.518	2.49502	3.2e-08	1.26e-07	Hmgcs1	somatic
EOBAG001100039992	1182.52	216.809	2.44766	1.82e-16	1.62e-15	Tubb2b	somatic
EOBAG000520126994	2395.96	446.33	2.42404	1.57e-13	1.1e-12	5031439G07Rik	somatic
EOBAG000040128884	93.1993	17.3776	2.4196	1.6e-05	4.43e-05	Tmem135	somatic
EOBAG000510041991	1814.66	343.527	2.40074	1.9e-23	2.65e-22	Mapre2	somatic
EOBAG000740021694	791.787	150.302	2.39902	5.16e-23	7.03e-22	Ggta1	somatic
EOBAG000110008994	3445.96	657.008	2.39059	5.27e-10	2.57e-09	Cmtm3	somatic
EOBAG000130029994	254.672	49.2778	2.36658	8.61e-08	3.22e-07	Ppm1l	somatic
EOBAG000120143991	737.13	146.162	2.33531	1.44e-20	1.72e-19	Tnfaip2	somatic
EOBAG000320101991	417.093	85.0119	2.29209	5.23e-15	4.14e-14	Cdr2l	somatic
EOBAG001620016892	368.242	75.9694	2.27665	2.26e-08	9.06e-08	Bcl2	somatic
EOBAG001910019991	1681.39	357.066	2.23511	1.47e-11	8.44e-11	Clasp1	somatic
EOBAG002510017893	256.007	55.3243	2.20754	4.62e-13	3.09e-12	Ece2	somatic
EOBAG000170113994	3264.96	717.481	2.18658	2.59e-18	2.64e-17	Fem1b	somatic
EOBAG000050039893	308.674	70.5531	2.13245	1.48e-14	1.13e-13	Hck	somatic
EOBAG001800093991	2739.35	628.3	2.12446	2.9e-12	1.79e-11	Lmna	somatic
EOBAG000010079994	114.497	26.3428	2.11617	7.01e-08	2.65e-07	Tmem45a	somatic
EOBAG001900003991	546.123	129.646	2.07392	5.47e-17	5.06e-16	Emp3	somatic
EOBAG000020018991	1609.74	384.852	2.06406	6.52e-05	0.000163257	Slc30a4	somatic
EOBAG000640001991	143.61	34.6191	2.05066	9.36e-11	4.95e-10	Runx1	somatic
EOBAG000670014994	20.0124	4.89409	2.03254	0.00640189	0.0114837	Mrap	somatic
EOBAG000220055991	636.464	160.528	1.98581	9.33e-14	6.67e-13	Ptpn14	somatic
EOBAG000190096892	339.796	86.1413	1.97842	2.41e-09	1.09e-08	Runx2	somatic
EOBAG002160012992	3814.07	983.371	1.95586	4.58e-13	3.06e-12	Sdcbp	somatic
EOBAG002650013992	4523.6	1182.83	1.93528	1.45e-14	1.1e-13	Phgdh	somatic
EOBAG003050025994	378.826	100.648	1.912	3.67e-11	2.03e-10	Ccng1	somatic
EOBAG002890013994	354.367	94.341	1.9084	5.8e-05	0.000146728	AW549877	somatic
EOBAG000080112994	3185.58	881.967	1.85262	2.54e-13	1.74e-12	Cast	somatic
EOBAG003910008894	147.515	40.9172	1.85163	6.73e-05	0.000168135	Cpne8	somatic
EOBAG000180018394	289.089	83.4422	1.79175	6.47e-13	4.26e-12	Clca2	somatic
EOBAG000900132991	5284.62	1551.35	1.76817	2.16e-06	6.74e-06	Ece1	somatic
EOBAG000240046794	1184.32	350.07	1.75814	1.87e-05	5.12e-05	Sema5a	somatic
EOBAG007510002992	160.164	47.5967	1.75245	1.91e-07	6.84e-07	Perp	somatic
EOBAG000270060991	2941.88	880.815	1.74006	8.65e-19	9.12e-18	Spag9	somatic
EOBAG002860012992	1206.47	362.095	1.73613	8.51e-09	3.61e-08	Sh2b2	somatic
EOBAG000230031994	1654.76	500.02	1.72614	5.2e-15	4.12e-14	Tsc22d1	somatic
EOBAG001340013994	146.445	44.5827	1.71424	0.00138178	0.00278736	Idi1	somatic
EOBAG003360029991	2396.2	744.855	1.68559	1.19e-05	3.34e-05	Amfr	somatic
EOBAG001180033991	292.918	91.7585	1.67681	6.42e-09	2.77e-08	Dynlt3	somatic
EOBAG000340019991	403.941	127.445	1.6631	1.21e-06	3.91e-06	E2f3	somatic
EOBAG001240010993	1106.21	349.681	1.6612	0.000108345	0.000262022	Rab31	somatic
EOBAG000200053994	2668.6	844.428	1.66031	9.44e-10	4.48e-09	Aff1	somatic
EOBAG000180065994	930.861	296.986	1.64744	6.24e-07	2.1e-06	Zzz3	somatic
EOBAG003400013991	689.978	223.177	1.62935	2.36e-12	1.47e-11	Dpagt1	somatic
EOBAG000980017991	2828.73	945.064	1.58163	2.77e-14	2.06e-13	Cyld	somatic
EOBAG000170152993	1411.23	485.186	1.5401	8.66e-10	4.13e-09	Rbpms2	somatic
EOBAG000710012994	305.807	105.431	1.539	1.47e-05	4.09e-05	Traf3ip2	somatic
EOBAG001040008991	1531.26	546.772	1.48611	9.08e-08	3.39e-07	Usp25	somatic
EOBAG003720007991	30.44	10.9672	1.46806	0.0113068	0.0192795	Asb5	somatic
EOBAG000020033894	965.609	349.221	1.46744	0.00162765	0.00324455	Shc4	somatic
EOBAG000710044991	686.463	255.246	1.42767	1.37e-07	5.01e-07	Ostm1	somatic
EOBAG001800078684	2929.9	1097.33	1.41712	5.46e-11	2.96e-10	Fdps	somatic
EOBAG001740017991	1673.79	631.773	1.40544	9.18e-08	3.43e-07	Wwp1	somatic
EOBAG000140006991	1212.67	458.728	1.40225	1.13e-05	3.2e-05	Derl1	somatic
EOBAG000770004991	37.1101	14.4032	1.37614	0.0191925	0.0313207	Cryab	somatic
EOBAG000110072991	210.883	81.4033	1.37088	4.31e-05	0.000111626	Slc7a6	somatic
EOBAG000990027991	161.009	62.8462	1.35737	0.00010068	0.000244698	Irak2	somatic
EOBAG000250066991	147.496	57.8751	1.34598	0.000371342	0.00082696	Tpk1	somatic
EOBAG000490039991	596.356	235.749	1.33789	1.89e-06	5.95e-06	Aass	somatic
EOBAG000900127994	3775.97	1507.31	1.32483	8.03e-05	0.000198287	Hspg2	somatic
EOBAG000520101893	544.607	218.909	1.31471	6.63e-06	1.93e-05	Pacsin2	somatic
EOBAG006620005694	462.563	186.451	1.31258	0.00144121	0.00289836	Gbp2	somatic
EOBAG000230083991	446.332	182.818	1.28658	0.000395587	0.000876299	Zdhhc20	somatic
EOBAG002890014991	917.498	388.471	1.24022	1.58e-07	5.71e-07	Oxct1	somatic
EOBAG000520074991	676.23	287.477	1.23471	0.000230136	0.000529734	Pmm1	somatic
EOBAG000820013894	685.557	291.212	1.2347	0.00370164	0.00695422	Txnrd1	somatic
EOBAG002470040991	92.308	39.2686	1.2307	0.0166972	0.027545	Synpo	somatic
EOBAG000820014991	256.617	111.668	1.20073	9.73e-05	0.000237028	Chst11	somatic
EOBAG000370054994	1019	452.207	1.17251	1.19e-07	4.38e-07	Nars	somatic
EOBAG000900030993	393.447	184.386	1.09279	0.00721558	0.0128029	Wasf2	somatic
EOBAG000290069894	138.227	65.5258	1.07523	0.00151694	0.0030392	Arhgdig	somatic
EOBAG000700078992	514.473	245.499	1.06859	0.000141787	0.000336977	Xbp1	somatic
EOBAG000020165991	2336.23	1117.43	1.06428	3.23e-06	9.86e-06	Bicd2	somatic
EOBAG000360009992	399.883	191.588	1.06041	8.81e-06	2.53e-05	Fzd7	somatic
EOBAG000520024991	183.012	88.1107	1.05302	0.00839933	0.0146677	Tmem184b	somatic
EOBAG001450044994	446.118	215.374	1.05166	1.33e-05	3.71e-05	Rbm7	somatic
EOBAG000070179991	1019.8	496.554	1.03804	0.0056924	0.0103054	Ssh1	somatic
EOBAG000830151994	347.734	170.451	1.03033	0.0020611	0.00404133	Cnn2	somatic
EOBAG001200015991	2667.52	1320.23	1.01497	5.47e-05	0.00013896	Tomm20	somatic
EOBAG000230047991	538.993	268.114	1.00833	0.000173057	0.000405832	Lrch1	somatic
EOBAG002390016992	478.675	960.122	-1.00388	0.000125289	0.000299891	Stat1	somatic
EOBAG000360003991	798.469	1602.81	-1.00555	8.98e-06	2.58e-05	Trak2	somatic
EOBAG002450010991	769.132	1555.08	-1.01565	0.00148343	0.00297606	Ptprf	somatic
EOBAG001690016991	1177.39	2386.26	-1.01895	5.54e-07	1.87e-06	Pdcd6ip	somatic
EOBAG001870053892	450.526	913.519	-1.01981	0.000102545	0.000248983	Rufy1	somatic
EOBAG000190045991	393.872	798.535	-1.02014	0.000219651	0.000506859	Ubr2	somatic
EOBAG003580033991	919.59	1867.95	-1.02256	4.7e-05	0.000121166	Slc44a2	somatic
EOBAG001790036993	137.077	278.883	-1.02537	0.0208204	0.0337557	Litaf	somatic
EOBAG003510012991	439.488	897.191	-1.02984	6.87e-05	0.000171465	Zmiz1	somatic
EOBAG000590082991	992.146	2027.4	-1.03091	1.94e-06	6.1e-06	Ap3m1	somatic
EOBAG001310027894	66.2094	135.472	-1.03143	0.0050318	0.00921135	Pip4k2a	somatic
EOBAG000610043992	564.458	1158.22	-1.03668	4.33e-05	0.000111981	Golph3	somatic
EOBAG000050136994	486.791	999.038	-1.03689	0.000291024	0.000659535	1110008F13Rik	somatic
EOBAG001690003992	71.5978	147.972	-1.04659	0.0150562	0.025052	Cmtm7	somatic
EOBAG000600174991	419.948	867.702	-1.04787	0.00132118	0.00267617	Agrn	somatic
EOBAG001820010991	234.137	486.272	-1.05476	4.28e-05	0.000110752	Araf	somatic
EOBAG001110011994	247.251	515.556	-1.05937	5.63e-05	0.000142578	Arfip1	somatic
EOBAG000200002991	699.472	1464.52	-1.0663	1.26e-06	4.07e-06	Ccng2	somatic
EOBAG000790006991	20.6032	43.4614	-1.08014	0.0295509	0.0464099	Tnfrsf11b	somatic
EOBAG002140014794	427.531	906.029	-1.08374	7.24e-05	0.000179972	Hook3	somatic
EOBAG000220093892	148.795	315.763	-1.08526	5.13e-05	0.000131073	Disp1	somatic
EOBAG003930022991	61.7137	131.254	-1.08598	0.00804922	0.0141224	Tmem160	somatic
EOBAG000170068991	1204.33	2566.3	-1.09145	0.00378693	0.00710052	Sema7a	somatic
EOBAG002290008894	5119.93	10926.5	-1.09365	0.000106827	0.000258515	Trf	somatic
EOBAG000130061991	1217.44	2601.25	-1.09539	0.00143262	0.00288296	Cldn11	somatic
EOBAG004280004993	1383.89	2962.41	-1.0982	1.72e-07	6.19e-07	Lama1	somatic
EOBAG000460021991	113.208	242.52	-1.09992	0.020633	0.0334902	Cat	somatic
EOBAG002830029992	72.4282	154.925	-1.10047	0.00296742	0.00565923	Ecm1	somatic
EOBAG001140048894	26.3036	56.2855	-1.1011	0.0185123	0.0302881	Scel	somatic
EOBAG001070032991	229.016	491.761	-1.1014	5.57e-06	1.65e-05	Scara3	somatic
EOBAG000100066991	214.693	461.175	-1.10343	8.73e-07	2.88e-06	Mthfd1l	somatic
EOBAG000150154991	93.888	202.629	-1.10919	0.000308091	0.000695395	Zbtb1	somatic
EOBAG000310193991	85.5518	184.799	-1.11179	0.000685651	0.00145622	Itga5	somatic
EOBAG001740026994	225.953	491.416	-1.12036	1.05e-06	3.42e-06	Ripk2	somatic
EOBAG000660019994	1319.15	2873.02	-1.12285	1.24e-06	4.01e-06	Rab7	somatic
EOBAG002140026892	389.276	849.193	-1.12517	0.00157959	0.00315554	Fgfr1	somatic
EOBAG001180010991	115.695	252.977	-1.12898	0.000205818	0.000476908	Med14	somatic
EOBAG000110256991	466.481	1021.2	-1.12997	0.000138313	0.000329214	Mvd	somatic
EOBAG000630087991	288.572	632.725	-1.13208	0.000583342	0.00125552	Cttn	somatic
EOBAG004240005994	221.833	488.547	-1.13996	0.000185838	0.000433757	Tpp1	somatic
EOBAG001930003994	219.174	483.791	-1.1422	2.31e-06	7.18e-06	Sc5d	somatic
EOBAG000940010991	104.714	231.296	-1.14342	0.0182096	0.0298291	Parva	somatic
EOBAG005560011894	312.123	692.018	-1.14842	0.000750977	0.00158319	Phldb1	somatic
EOBAG001290009993	2095.75	4648.58	-1.14922	1.2e-08	5e-08	Arpc1b	somatic
EOBAG000090173992	865.169	1923.06	-1.1524	4.53e-07	1.55e-06	Sorbs1	somatic
EOBAG000170013991	236.501	527.953	-1.15775	9.83e-07	3.22e-06	Idh3a	somatic
EOBAG002740037991	108.698	244.539	-1.1705	0.000168019	0.000394809	Wdr13	somatic
EOBAG002110005991	476.192	1072.52	-1.17108	4.68e-06	1.4e-05	Syngr2	somatic
EOBAG000180024991	241.012	543.596	-1.17291	0.000199903	0.000464001	Bcl10	somatic
EOBAG002810063991	2354.3	5313.75	-1.17445	1.24e-07	4.55e-07	Lrp10	somatic
EOBAG000170071991	166.388	375.847	-1.17578	0.000421874	0.000930765	Stra6	somatic
EOBAG001870050992	259.019	585.331	-1.17644	0.000968198	0.00200506	Maml1	somatic
EOBAG002560005994	25.3432	57.7244	-1.18317	0.0129209	0.021769	Cdh11	somatic
EOBAG002950002991	256.536	583.334	-1.18466	0.000910929	0.00189435	Cflar	somatic
EOBAG000750025894	73.9941	169.405	-1.19282	0.000746629	0.00157479	Vamp8	somatic
EOBAG003460004992	207.569	475.372	-1.19516	4.73e-06	1.41e-05	Sri	somatic
EOBAG001090087991	698.284	1609.44	-1.20433	2.91e-08	1.15e-07	Sars	somatic
EOBAG001560002994	30.1368	69.4603	-1.20515	0.0114232	0.0194594	Cnn3	somatic
EOBAG000190099991	954.946	2205.31	-1.20755	0.00570084	0.01032	Enpp5	somatic
EOBAG001840022991	100.828	233.003	-1.20836	0.00942114	0.0163183	Pip5k1b	somatic
EOBAG000120165893	650.801	1506.15	-1.21053	1.95e-07	6.98e-07	Akt1	somatic
EOBAG001640011991	739.833	1715.06	-1.21302	5.77e-11	3.12e-10	Plaa	somatic
EOBAG000140030991	148.869	345.554	-1.21489	6.51e-05	0.000163182	Trib1	somatic
EOBAG000130102794	56.3585	131.291	-1.21818	0.000670744	0.00142761	Gnb4	somatic
EOBAG000820009991	199.803	466.115	-1.22143	2.25e-07	8e-07	Tdg	somatic
EOBAG001320064893	1345.28	3143.61	-1.2244	5.14e-09	2.24e-08	Actn4	somatic
EOBAG000390162992	621.02	1459.47	-1.23233	0.000310836	0.000701	Marcksl1	somatic
EOBAG001560042991	352.477	828.27	-1.23264	3.54e-06	1.07e-05	Lrrc8c	somatic
EOBAG001390025991	314.583	742.388	-1.23849	1.81e-07	6.5e-07	Atp11a	somatic
EOBAG003300004992	490.302	1157.4	-1.23853	0.0010543	0.0021668	Rbp1	somatic
EOBAG002350011992	137.207	323.799	-1.23923	3.94e-06	1.19e-05	Slc35e3	somatic
EOBAG000630205991	192.386	454.48	-1.23959	1.65e-07	5.94e-07	Ltbp3	somatic
EOBAG000120150994	295.909	706.579	-1.25522	2.4e-06	7.44e-06	Klc1	somatic
EOBAG000830253991	106.089	253.322	-1.25621	2.41e-06	7.48e-06	Il17ra	somatic
EOBAG001920091794	27.7181	66.4079	-1.26049	0.00688018	0.0122589	Nradd	somatic
EOBAG000800020894	129.977	312.005	-1.2617	1.39e-06	4.46e-06	Ahr	somatic
EOBAG001320114994	365.468	880.138	-1.26723	0.000132958	0.000317201	Aplp1	somatic
EOBAG002450050994	2112.74	5100.67	-1.27148	3.99e-11	2.19e-10	Prdx1	somatic
EOBAG002860021991	1105.6	2675.51	-1.27481	6.83e-10	3.29e-09	Ywhag	somatic
EOBAG000750029991	329.793	799.387	-1.27653	1.84e-07	6.58e-07	Capg	somatic
EOBAG000150063991	503.549	1222.39	-1.27944	2.84e-06	8.74e-06	Npc2	somatic
EOBAG001630003991	1898.53	4627.24	-1.28537	5.08e-05	0.000130121	Fat1	somatic
EOBAG003160039991	237.195	580.171	-1.28995	1.14e-06	3.69e-06	Irak1	somatic
EOBAG000520027991	1281.87	3135.56	-1.29051	2.25e-05	6.08e-05	Kdelr3	somatic
EOBAG000040132991	67.7693	165.941	-1.29342	8.82e-05	0.000216304	Prss23	somatic
EOBAG000630139991	17.5368	43.1331	-1.29849	0.0096772	0.0167262	Clcf1	somatic
EOBAG004360003991	1219.48	3005.49	-1.30138	6.92e-05	0.000172628	Emb	somatic
EOBAG004040017991	54.8358	134.864	-1.30147	0.001408	0.00283597	Pkp2	somatic
EOBAG000520098991	735.025	1812.49	-1.30204	3.02e-10	1.52e-09	Cyb5r3	somatic
EOBAG000190085991	201.72	497.305	-1.30271	6.63e-05	0.000165782	Slc35b2	somatic
EOBAG000470005994	780.717	1930.75	-1.30614	2.15e-08	8.65e-08	Rbpj	somatic
EOBAG003160051991	503.96	1251.98	-1.31269	1e-09	4.74e-09	Bcap31	somatic
EOBAG000630149991	189.859	478.586	-1.33306	2.35e-06	7.29e-06	Lrfn4	somatic
EOBAG000090142774	40.9312	103.068	-1.33509	0.00591784	0.0106876	Marveld1	somatic
EOBAG002660008992	355.314	896.783	-1.33598	1.56e-08	6.38e-08	Cd99l2	somatic
EOBAG000730064991	1776.1	4491.41	-1.33852	0.000256545	0.000586198	Abca1	somatic
EOBAG000630079894	620.228	1571.21	-1.34119	2.43e-08	9.72e-08	Dhcr7	somatic
EOBAG009450002991	191.088	485.079	-1.34362	3.51e-07	1.22e-06	Ripk1	somatic
EOBAG000030084991	260.118	662.723	-1.34924	9.57e-08	3.57e-07	Ltbp1	somatic
EOBAG000320072894	1802.27	4595.18	-1.35026	7.66e-09	3.27e-08	Sox9	somatic
EOBAG003160035991	2205.61	5634.14	-1.35306	6.49e-07	2.18e-06	Flna	somatic
EOBAG000630036994	135.837	347.991	-1.35656	0.000259001	0.000591307	Tspan4	somatic
EOBAG000010180992	533.065	1365.1	-1.35657	2.44e-08	9.74e-08	Lrrc58	somatic
EOBAG003490029884	46.4257	118.901	-1.35787	0.000471025	0.00102872	Slc43a3	somatic
EOBAG000290166991	299.726	769.943	-1.36165	1.57e-07	5.68e-07	Abca3	somatic
EOBAG000330005991	69.8347	179.594	-1.36282	0.000623964	0.00133524	Elk3	somatic
EOBAG000670002884	32.5555	84.1896	-1.36612	0.000929797	0.00193108	Il10rb	somatic
EOBAG001110040991	48.0072	123.982	-1.3689	0.000474946	0.00103686	Pdgfc	somatic
EOBAG001630014994	171.94	444.025	-1.36972	3.53e-07	1.22e-06	Mtus1	somatic
EOBAG000020147991	159.509	413.269	-1.37214	0.00176505	0.00349557	Gadd45g	somatic
EOBAG000870011991	164.835	426.986	-1.37236	3.34e-07	1.16e-06	Pcyt1b	somatic
EOBAG000090007991	53.1769	138.56	-1.37793	0.000167038	0.00039278	Afap1l2	somatic
EOBAG004490020993	82.233	214.665	-1.3837	0.000540936	0.00117074	Slc35e1	somatic
EOBAG000490016994	43.4967	113.866	-1.38743	0.00210907	0.00412756	Cav2	somatic
EOBAG000730042882	301.198	790.38	-1.39207	3.76e-08	1.47e-07	Ctnnal1	somatic
EOBAG003000003991	216.678	569.708	-1.39415	1.22e-10	6.36e-10	Gadd45a	somatic
EOBAG002940029994	622.065	1643.36	-1.40124	2.01e-09	9.2e-09	Dpp7	somatic
EOBAG000080132991	385.253	1021.64	-1.40722	1.2e-05	3.37e-05	Pam	somatic
EOBAG000860004994	102.57	272.691	-1.40959	7.16e-07	2.39e-06	Ero1l	somatic
EOBAG000890005991	17.0354	45.4586	-1.41262	0.0139877	0.0234267	Pcdh19	somatic
EOBAG000300014991	182.355	486.033	-1.41423	1.01e-07	3.75e-07	Stard4	somatic
EOBAG001820030991	107.544	287.053	-1.41466	5.18e-06	1.54e-05	Fundc1	somatic
EOBAG002050011991	338.376	905.144	-1.41893	8.17e-08	3.07e-07	Fzd6	somatic
EOBAG006150006884	2586.32	6939.44	-1.42387	2.1e-08	8.46e-08	Fasn	somatic
EOBAG002740022893	116.309	312.803	-1.42549	2.03e-06	6.36e-06	Wdr45	somatic
EOBAG000970012994	452.87	1223.72	-1.43437	3.92e-05	0.000101999	Lepr	somatic
EOBAG000040231991	907.207	2454.12	-1.43567	4.73e-09	2.08e-08	Inppl1	somatic
EOBAG002760001991	22.9976	62.2342	-1.43826	0.00442798	0.00819018	Vldlr	somatic
EOBAG000870028991	40.6131	109.959	-1.43874	0.000728356	0.00153949	Mbtps2	somatic
EOBAG000240019994	438.46	1190.18	-1.44065	1.35e-07	4.94e-07	Ank	somatic
EOBAG000760043991	417.385	1135.31	-1.44344	4.29e-07	1.47e-06	Jak2	somatic
EOBAG000040216991	71.6166	195.317	-1.44965	3.83e-06	1.16e-05	Plekhb1	somatic
EOBAG000070126991	283.095	775.566	-1.45319	1.19e-07	4.36e-07	Taok3	somatic
EOBAG000580102991	15.2948	42.0793	-1.45596	0.00761525	0.0134366	Chac1	somatic
EOBAG002940031993	216.16	593.198	-1.45628	7.21e-10	3.47e-09	Npdc1	somatic
EOBAG000500002991	39.4591	108.226	-1.45693	6.04e-05	0.000152133	Fst	somatic
EOBAG001840020991	541.942	1489.06	-1.45804	1.65e-07	5.96e-07	Tjp2	somatic
EOBAG001420001991	428.667	1178.44	-1.45925	5.62e-05	0.000142491	Psat1	somatic
EOBAG001220010991	199.186	548.092	-1.45963	5.42e-11	2.94e-10	Slc35f5	somatic
EOBAG005130006894	40.2875	110.925	-1.46386	0.00563633	0.0102115	C1qtnf6	somatic
EOBAG001960022991	658.728	1820.33	-1.46629	3.26e-08	1.28e-07	Tagln	somatic
EOBAG000310316991	169.79	469.022	-1.46688	2.16e-10	1.1e-09	Shmt2	somatic
EOBAG000570031893	416.641	1156.44	-1.47271	1.56e-07	5.63e-07	Col5a1	somatic
EOBAG000410055991	85.7297	237.789	-1.47274	3.27e-07	1.14e-06	Rnf128	somatic
EOBAG000750026991	135.017	374.809	-1.47343	6.6e-06	1.93e-05	Ggcx	somatic
EOBAG000320147991	59.0622	164.064	-1.47627	1.06e-05	3.02e-05	Rhbdf2	somatic
EOBAG003970058991	213.245	594.166	-1.47797	7.08e-10	3.41e-09	Bckdk	somatic
EOBAG005720001994	295.637	826.628	-1.4834	2.67e-05	7.13e-05	Dlg5	somatic
EOBAG001800055991	214.946	606.248	-1.49488	1.49e-09	6.92e-09	Pmvk	somatic
EOBAG000410089894	68.2498	192.295	-1.49548	1.83e-06	5.75e-06	Bex2	somatic
EOBAG002590016991	112.911	318.911	-1.49753	6.14e-09	2.65e-08	Anxa4	somatic
EOBAG003150014991	12.7332	35.8021	-1.50097	0.0316731	0.0494483	Plaur	somatic
EOBAG002120010994	244.194	692.268	-1.50295	6.49e-06	1.9e-05	Dlc1	somatic
EOBAG000030004991	130.753	371.594	-1.50545	4.61e-06	1.38e-05	Socs5	somatic
EOBAG002200009991	406.025	1155.01	-1.50809	2.68e-07	9.42e-07	Nek7	somatic
EOBAG000410054892	68.8582	196.517	-1.51271	3.54e-06	1.07e-05	Tbc1d8b	somatic
EOBAG001860057991	304.261	874.549	-1.5223	2.76e-07	9.71e-07	Anxa6	somatic
EOBAG000010165992	79.2058	229.144	-1.5307	1.35e-05	3.76e-05	B4galt4	somatic
EOBAG001820009991	2431.75	7032.1	-1.53193	4.69e-06	1.4e-05	Timp1	somatic
EOBAG000420001991	86.7843	251.194	-1.5328	9.29e-06	2.66e-05	Ets1	somatic
EOBAG001530070992	380.248	1105.48	-1.53968	3.77e-15	3.03e-14	Comt	somatic
EOBAG000810063991	170.971	499.457	-1.54685	1.03e-10	5.44e-10	Dusp3	somatic
EOBAG001800041894	773.337	2261.12	-1.5476	6.16e-14	4.47e-13	Tpm3	somatic
EOBAG001320141994	618.667	1808.93	-1.54769	6.99e-13	4.58e-12	Lsr	somatic
EOBAG000060052993	822.529	2409.18	-1.55052	4.03e-13	2.71e-12	Atp8a1	somatic
EOBAG000710008991	166.148	488.724	-1.55732	1.41e-05	3.92e-05	Lama4	somatic
EOBAG000820041991	271.359	799.224	-1.5583	1.26e-05	3.53e-05	Timp3	somatic
EOBAG000340070991	115.97	343.677	-1.56551	6.24e-08	2.38e-07	Nedd9	somatic
EOBAG001440016991	151.952	453.038	-1.57511	1.27e-07	4.66e-07	Endod1	somatic
EOBAG000820017991	23.225	69.1474	-1.57834	0.00018597	0.000434026	Aldh1l2	somatic
EOBAG000680118994	157.657	472.159	-1.58299	0.000248587	0.000569226	Col15a1	somatic
EOBAG000810046991	481.352	1444.41	-1.58526	4.42e-09	1.94e-08	Grn	somatic
EOBAG000320045892	48.789	146.556	-1.58837	2.37e-05	6.38e-05	Prkca	somatic
EOBAG002390013991	261.145	786.224	-1.58951	3.52e-10	1.75e-09	Nab1	somatic
EOBAG000640050991	53.7747	162.26	-1.59175	9.31e-05	0.000227352	Abcg1	somatic
EOBAG000020226991	119.122	359.583	-1.59408	6.98e-11	3.74e-10	Sumf1	somatic
EOBAG000290056992	145.537	439.915	-1.59443	1.24e-08	5.13e-08	Polr3k	somatic
EOBAG001680003991	31.4313	95.059	-1.59674	0.000455633	0.000998434	Efnb2	somatic
EOBAG000140123993	31.6046	95.8906	-1.60061	3.77e-05	9.83e-05	Gsdmd	somatic
EOBAG003160038991	449.94	1368.82	-1.60474	1.46e-11	8.4e-11	Mecp2	somatic
EOBAG001670003991	754.899	2300.11	-1.60725	2.23e-12	1.39e-11	Farp1	somatic
EOBAG000020182991	497.056	1515.01	-1.6079	4.99e-07	1.7e-06	Lrig1	somatic
EOBAG001220009991	676.071	2066.37	-1.61167	2.45e-12	1.53e-11	Actr3	somatic
EOBAG000210020894	60.848	186.117	-1.61275	1.3e-06	4.2e-06	Arl5a	somatic
EOBAG003180016991	316.59	968.874	-1.61361	4.75e-10	2.33e-09	Gnl3l	somatic
EOBAG000690050992	197.95	606.393	-1.61377	3e-09	1.34e-08	Snx12	somatic
EOBAG000020101991	379.609	1162.27	-1.61411	8.65e-11	4.59e-10	Tspan17	somatic
EOBAG000310313991	160.156	490.787	-1.61699	3e-08	1.18e-07	Stat6	somatic
EOBAG000050239991	613.901	1888.28	-1.62083	5.55e-14	4.05e-13	Ctsa	somatic
EOBAG004240013991	100.779	310.996	-1.62338	3.77e-09	1.67e-08	Trim3	somatic
EOBAG003150010991	315.727	974.281	-1.62607	8.74e-13	5.68e-12	Irgq	somatic
EOBAG000510054991	116.304	359.937	-1.62819	9.84e-07	3.22e-06	B4galt6	somatic
EOBAG000200009892	88.5952	275.493	-1.63706	1.91e-07	6.84e-07	Anxa3	somatic
EOBAG001560005992	98.1823	305.429	-1.63766	1.39e-06	4.46e-06	F3	somatic
EOBAG000320144991	286.063	892.588	-1.641	2.16e-07	7.67e-07	Sphk1	somatic
EOBAG000480037892	398.156	1247.05	-1.64706	1.78e-15	1.47e-14	Pxdn	somatic
EOBAG002870007893	804.946	2537.7	-1.65631	1.62e-16	1.44e-15	Atp6v1b2	somatic
EOBAG000560002991	431.806	1363.39	-1.65895	2.31e-10	1.17e-09	Olfml2b	somatic
EOBAG006110002991	216.022	681.668	-1.65921	3.2e-09	1.43e-08	Slc40a1	somatic
EOBAG005130012893	280.484	886.392	-1.65939	4.1e-06	1.23e-05	Card10	somatic
EOBAG000330042991	570.792	1803.93	-1.66007	7.62e-13	4.98e-12	Atp2b1	somatic
EOBAG000570187991	159.207	503.414	-1.66035	7.15e-08	2.71e-07	Pdcl	somatic
EOBAG000140041991	38.0102	120.299	-1.66052	0.000350857	0.000784467	Myc	somatic
EOBAG081650001991	11.107	35.3037	-1.66808	0.00223381	0.00435168	Hfe	somatic
EOBAG000630304884	774.517	2466.91	-1.67141	1.41e-05	3.92e-05	Ahnak	somatic
EOBAG003040014994	325.929	1038.39	-1.67222	1.07e-05	3.04e-05	Ctps2	somatic
EOBAG001180002992	73.8911	235.892	-1.67351	3.37e-07	1.17e-06	Cask	somatic
EOBAG000090174991	488.134	1577.89	-1.69241	2.57e-08	1.03e-07	Pdlim1	somatic
EOBAG000400039992	271.356	877.769	-1.69343	7.49e-14	5.4e-13	Socs6	somatic
EOBAG000900047991	100.664	325.936	-1.69437	1.32e-09	6.16e-09	Zdhhc18	somatic
EOBAG003160011894	164.968	535.585	-1.69877	1.43e-09	6.63e-09	Fundc2	somatic
EOBAG002830056991	1246.08	4077.99	-1.71036	0.000145378	0.0003449	Cgn	somatic
EOBAG000040141992	93.8408	308.559	-1.71635	3.39e-06	1.03e-05	Tmem126a	somatic
EOBAG000680058794	274.467	902.846	-1.71722	3.92e-07	1.35e-06	Tpm2	somatic
EOBAG000410032894	34.9587	114.965	-1.71854	5.34e-06	1.58e-05	Nxt2	somatic
EOBAG003160029793	269.051	886.679	-1.71995	3.18e-12	1.96e-11	Gdi1	somatic
EOBAG002460010991	103.203	340.074	-1.72032	1.79e-08	7.29e-08	Bicc1	somatic
EOBAG001890013991	446.214	1471.46	-1.72139	2.29e-06	7.11e-06	Cgnl1	somatic
EOBAG001500043991	30.5185	100.593	-1.72155	0.00042894	0.000944725	Oma1	somatic
EOBAG000620012991	31.6791	104.747	-1.72697	1.08e-05	3.06e-05	Il1rap	somatic
EOBAG000020169992	504.235	1670.93	-1.72852	9.63e-15	7.46e-14	Ninj1	somatic
EOBAG001210007991	69.8179	231.792	-1.73182	2.17e-07	7.7e-07	Mfhas1	somatic
EOBAG000140005893	138.556	461.3	-1.73461	1.59e-10	8.21e-10	Zhx2	somatic
EOBAG000570095991	11.3168	37.6639	-1.74168	0.0205082	0.0333017	Ptges	somatic
EOBAG003490032994	1254.22	4203.23	-1.74451	3.37e-10	1.68e-09	Tnks1bp1	somatic
EOBAG000710032991	54.8817	184.67	-1.74881	4.62e-07	1.58e-06	Mical1	somatic
EOBAG000360051693	100.562	338.673	-1.75225	6.12e-08	2.33e-07	Idh1	somatic
EOBAG000170009894	59.0397	199.176	-1.7541	1e-07	3.72e-07	Adamts7	somatic
EOBAG000630214991	117.304	395.792	-1.75434	1.23e-06	3.96e-06	Capn1	somatic
EOBAG000030094991	21.0426	70.9396	-1.75624	0.0037613	0.00705593	Xdh	somatic
EOBAG001800017794	112.612	381.456	-1.7591	0.000357582	0.000798705	S100a6	somatic
EOBAG000270042494	299.24	1013.07	-1.75971	7.14e-07	2.38e-06	Col1a1	somatic
EOBAG000180013994	192.972	656.006	-1.76485	1.11e-14	8.53e-14	Hs2st1	somatic
EOBAG002650019994	169.702	577.078	-1.766	3.92e-13	2.64e-12	Pde4dip	somatic
EOBAG000670062991	2287.18	7782.19	-1.76653	2.09e-16	1.85e-15	App	somatic
EOBAG003990002893	120.047	414.778	-1.78783	1.79e-10	9.2e-10	Gulp1	somatic
EOBAG003150029494	76.3429	265.148	-1.79316	6.85e-07	2.29e-06	Pvr	somatic
EOBAG003190005991	371.566	1288.86	-1.79411	1.6e-12	1.02e-11	Cdh2	somatic
EOBAG000580060991	209.305	727.772	-1.79769	1.37e-10	7.1e-10	Spred1	somatic
EOBAG000450037992	220.82	770.413	-1.8018	1.12e-13	7.95e-13	Gata6	somatic
EOBAG000170031991	125.99	440.442	-1.80412	1.2e-09	5.61e-09	Commd4	somatic
EOBAG000830167991	140.109	490.757	-1.80789	2.1e-07	7.47e-07	Fstl3	somatic
EOBAG000020085991	150.314	526.627	-1.80914	1.55e-11	8.91e-11	Pdlim7	somatic
EOBAG002020011991	45.2042	158.991	-1.81726	4.84e-07	1.65e-06	Efemp1	somatic
EOBAG003640004992	446.787	1580.31	-1.82216	2.47e-09	1.12e-08	Hebp1	somatic
EOBAG001470079991	130.889	463.598	-1.82376	1.18e-06	3.82e-06	Ccnd2	somatic
EOBAG000530038993	92.3206	328.847	-1.83032	1.19e-08	4.93e-08	Pdcl3	somatic
EOBAG001900061991	110.235	394.109	-1.837	7.53e-07	2.5e-06	Rras	somatic
EOBAG004340003994	76.6414	274.716	-1.83925	2.09e-06	6.53e-06	Cd109	somatic
EOBAG000070027991	81.6522	292.808	-1.84103	3.33e-12	2.04e-11	Abhd6	somatic
EOBAG000110025994	207.481	744.305	-1.84174	6.65e-12	3.96e-11	Cbfb	somatic
EOBAG000570124994	6.39063	23.2119	-1.85788	0.00662338	0.0118446	Lcn2	somatic
EOBAG000030075991	451.428	1637.06	-1.85837	3.08e-10	1.54e-09	Fez2	somatic
EOBAG000160009892	82.9524	301.973	-1.86278	2.72e-10	1.37e-09	Bin1	somatic
EOBAG000370056991	44.7271	162.251	-1.86298	1.04e-07	3.85e-07	Nedd4l	somatic
EOBAG003720009991	8.44865	31.0287	-1.86781	0.00346342	0.00653963	Vegfc	somatic
EOBAG003400021991	158.981	582.656	-1.87338	5.24e-07	1.78e-06	Mcam	somatic
EOBAG003340044991	32.1081	118.156	-1.87664	3.25e-06	9.93e-06	Pgpep1	somatic
EOBAG000580120991	91.0064	335.156	-1.87933	3.68e-12	2.25e-11	Ehd4	somatic
EOBAG002470029991	206.014	759.291	-1.8814	9.39e-10	4.46e-09	Pdgfrb	somatic
EOBAG001140049994	327.954	1210.74	-1.88475	4.5e-17	4.2e-16	Slain1	somatic
EOBAG003930040991	36.3772	134.734	-1.88637	1.34e-05	3.73e-05	Ehd2	somatic
EOBAG000360027992	203.463	752.838	-1.88837	4.02e-08	1.56e-07	Pard3b	somatic
EOBAG005930003882	102.033	378.629	-1.89029	6.69e-12	3.98e-11	Vamp7	somatic
EOBAG001460013894	64.2115	238.752	-1.89379	7.41e-12	4.39e-11	Speg	somatic
EOBAG001890007991	926.056	3448.08	-1.8966	1.98e-20	2.33e-19	Adam10	somatic
EOBAG006290002991	312.327	1164.23	-1.89815	9.04e-10	4.3e-09	Anxa5	somatic
EOBAG000220072994	111.531	416.48	-1.89978	1.46e-06	4.66e-06	Tgfb2	somatic
EOBAG000300021892	193.691	725.714	-1.90591	5.64e-15	4.45e-14	Reep5	somatic
EOBAG004190009993	993.684	3735.3	-1.91024	1.3e-17	1.26e-16	Atp6v1e1	somatic
EOBAG000250088994	19.3099	72.4589	-1.91162	0.000423925	0.000934907	Atp6v0e	somatic
EOBAG000310314991	1608.47	6062.96	-1.91438	4.05e-23	5.54e-22	Lrp1	somatic
EOBAG003150006991	289.538	1094.42	-1.91839	7.91e-21	9.55e-20	Ethe1	somatic
EOBAG001180013994	35.316	133.06	-1.91903	1.93e-07	6.89e-07	1810030O07Rik	somatic
EOBAG003530009892	306.988	1161.98	-1.92026	1.14e-13	8.08e-13	Megf10	somatic
EOBAG000320129991	30.8372	116.748	-1.92067	1.56e-05	4.31e-05	Trim47	somatic
EOBAG000370017994	176.566	669.534	-1.92157	6.15e-10	2.98e-09	Smad7	somatic
EOBAG000560120991	92.0521	349.693	-1.92404	3.54e-10	1.76e-09	Psen2	somatic
EOBAG001860055991	305.177	1160.17	-1.92607	1.16e-09	5.43e-09	Tnip1	somatic
EOBAG001490020991	163.514	622.057	-1.92786	3.01e-11	1.68e-10	Scrn1	somatic
EOBAG004180013991	221.443	843.56	-1.92939	8.5e-07	2.8e-06	Scarb2	somatic
EOBAG000060017991	257.005	985.639	-1.93872	2.83e-14	2.11e-13	Klf3	somatic
EOBAG000830097991	55.2471	212.84	-1.9428	8.56e-05	0.000210406	Gadd45b	somatic
EOBAG001050010991	882.691	3400.81	-1.94582	1.28e-09	5.99e-09	Serinc1	somatic
EOBAG002000005994	238.602	923.296	-1.95119	1.12e-09	5.25e-09	Efhd2	somatic
EOBAG000790008991	67.6102	262.136	-1.95332	7.41e-11	3.96e-10	Ext1	somatic
EOBAG000630289992	81.0392	314.076	-1.95393	1.63e-09	7.54e-09	Ttc9c	somatic
EOBAG000520073991	44.7845	173.701	-1.95402	1.09e-05	3.08e-05	Csdc2	somatic
EOBAG000870037994	59.6841	232.352	-1.963	1.39e-06	4.45e-06	Pdha1	somatic
EOBAG000890029991	372.188	1451.94	-1.96339	1.32e-12	8.41e-12	Armcx3	somatic
EOBAG004570006991	139.335	544.063	-1.96482	8.26e-12	4.87e-11	Lix1l	somatic
EOBAG003120006991	604.114	2364.49	-1.9685	1.06e-17	1.03e-16	Tpd52	somatic
EOBAG000200018991	43.14	169.001	-1.97074	3.43e-05	9.01e-05	Antxr2	somatic
EOBAG000280001994	31.0612	122.022	-1.97375	0.00103867	0.0021378	Cobll1	somatic
EOBAG005030006991	48.6561	191.818	-1.97425	7.94e-07	2.63e-06	Stxbp6	somatic
EOBAG000410030991	850.153	3350.14	-1.97827	3.87e-20	4.45e-19	Acsl4	somatic
EOBAG000170167894	23.9606	95.2205	-1.98428	0.000149452	0.000353908	Inhba	somatic
EOBAG001420010993	243.216	963.219	-1.98529	3.5e-17	3.29e-16	Rfk	somatic
EOBAG000040193991	139.67	553.716	-1.98629	2.15e-11	1.22e-10	Serpinh1	somatic
EOBAG004410039991	260.723	1035.38	-1.98844	9.95e-10	4.71e-09	Ddr1	somatic
EOBAG000190076994	92.8553	368.792	-1.98961	6.18e-10	2.99e-09	Vegfa	somatic
EOBAG000210016994	44.7006	177.805	-1.98989	1.13e-07	4.17e-07	Nmi	somatic
EOBAG006050002694	75.1668	298.777	-1.99039	1.14e-08	4.74e-08	Prkx	somatic
EOBAG000110214991	314.569	1258.91	-2.00044	1.11e-12	7.13e-12	Cotl1	somatic
EOBAG000210064991	759.823	3040.97	-2.00079	1.74e-20	2.05e-19	Gca	somatic
EOBAG000920085991	110.644	443.324	-2.00361	2.43e-11	1.37e-10	Nav1	somatic
EOBAG003130044991	114.035	458.131	-2.00743	0.000123741	0.000296449	Angptl4	somatic
EOBAG000040247991	68.2363	275.523	-2.01267	7.93e-09	3.38e-08	Rhog	somatic
EOBAG003480001991	142.989	578.147	-2.01438	2.64e-09	1.19e-08	Tgfbr2	somatic
EOBAG001800019991	7.33541	29.5472	-2.0154	0.00237952	0.0046161	S100a4	somatic
EOBAG003380004991	243.354	984.637	-2.01626	6.01e-08	2.29e-07	Cald1	somatic
EOBAG000170077991	103.361	418.372	-2.0168	2.06e-14	1.56e-13	Loxl1	somatic
EOBAG001090068994	19.3072	78.5515	-2.02569	0.00173137	0.00343496	Csf1	somatic
EOBAG001420004991	172.528	702.181	-2.02593	2.05e-12	1.28e-11	Gnaq	somatic
EOBAG000590028991	92.5953	380.686	-2.03823	1.42e-12	9.03e-12	Tspan15	somatic
EOBAG002290006893	26.1588	107.44	-2.04122	5.73e-06	1.69e-05	Slco2a1	somatic
EOBAG000540072991	67.146	277.702	-2.05007	6.05e-13	4e-12	Tmem55a	somatic
EOBAG001200051894	689.435	2872.52	-2.0585	2.04e-21	2.53e-20	Galnt2	somatic
EOBAG000190110992	329.418	1373.17	-2.05937	1.06e-21	1.35e-20	Cd2ap	somatic
EOBAG000630051994	1984.17	8272.86	-2.05981	4.3e-25	6.57e-24	Ctsd	somatic
EOBAG001900031991	219.753	918.473	-2.06258	4.28e-14	3.15e-13	Bax	somatic
EOBAG000520005894	173.018	723.238	-2.0636	9.48e-17	8.59e-16	Lgals1	somatic
EOBAG000310092892	13.996	58.7798	-2.06698	7.46e-05	0.000185	Aqp5	somatic
EOBAG005670001991	240.332	1007.55	-2.06756	1.42e-11	8.2e-11	Got2	somatic
EOBAG000330010991	167.351	709.093	-2.08268	3.84e-17	3.6e-16	Ntn4	somatic
EOBAG001420013991	237.969	1012.82	-2.08901	5.48e-13	3.63e-12	Ostf1	somatic
EOBAG002680025991	178.781	761.596	-2.09036	2.18e-21	2.7e-20	Swap70	somatic
EOBAG002440057991	79.6715	338.964	-2.09111	4.06e-10	2e-09	Stx3	somatic
EOBAG004700001991	104.678	447.684	-2.09653	2.16e-11	1.22e-10	Sh3d19	somatic
EOBAG000010173991	36.1078	154.244	-2.09729	1.38e-07	5.03e-07	Pla1a	somatic
EOBAG000010203991	34.5749	148.818	-2.10536	7.64e-07	2.54e-06	Parp9	somatic
EOBAG000700111991	63.2147	272.172	-2.10613	2.09e-12	1.31e-11	Tcn2	somatic
EOBAG000600071991	622.887	2683.74	-2.10729	1.31e-08	5.42e-08	H6pd	somatic
EOBAG000770002884	3.36347	14.7025	-2.11517	0.0226265	0.0363806	2310030G06Rik	somatic
EOBAG000010223894	627.011	2719.55	-2.1166	7.41e-21	8.96e-20	Itgb5	somatic
EOBAG000570176991	27.7823	121.449	-2.12146	1.37e-07	5e-07	Nek6	somatic
EOBAG000690021991	338.149	1484.86	-2.13386	7.93e-14	5.7e-13	Msn	somatic
EOBAG000150170991	582.31	2558.68	-2.13531	6.43e-20	7.28e-19	Hif1a	somatic
EOBAG000460062894	122.463	538.532	-2.13722	1.16e-15	9.67e-15	Lgr4	somatic
EOBAG000360001894	27.5306	121.015	-2.14018	2.61e-08	1.04e-07	Casp8	somatic
EOBAG000250127991	641.859	2847.52	-2.14908	9.37e-28	1.62e-26	Slc4a2	somatic
EOBAG001720023894	78.3863	348.649	-2.15292	1.05e-13	7.47e-13	Shroom2	somatic
EOBAG000420064893	97.2658	432.519	-2.15357	5.52e-13	3.66e-12	Stard3nl	somatic
EOBAG001660024991	57.3933	255.222	-2.15404	3.12e-11	1.73e-10	Slc38a1	somatic
EOBAG000090112994	944.69	4212.09	-2.15665	4.13e-19	4.45e-18	Scd2	somatic
EOBAG003400032991	65.4886	293.522	-2.16251	1.94e-13	1.35e-12	Oaf	somatic
EOBAG001940023991	11.8481	52.7279	-2.16343	0.00244203	0.00472779	Gpnmb	somatic
EOBAG005190003994	97.6915	437.726	-2.16487	2.97e-15	2.4e-14	Mtap	somatic
EOBAG004930007991	18.3408	82.6104	-2.17126	3.95e-07	1.36e-06	Plekhf1	somatic
EOBAG000700144991	61.4672	277.156	-2.17326	1.54e-12	9.76e-12	Mmp11	somatic
EOBAG000610004991	195.744	885.896	-2.17841	1.02e-13	7.23e-13	Osmr	somatic
EOBAG001860042991	276.531	1253.53	-2.17971	2.55e-15	2.08e-14	Pdlim4	somatic
EOBAG000170128991	145.808	662.24	-2.18204	1.24e-13	8.77e-13	Map2k1	somatic
EOBAG000200068991	322.181	1469.12	-2.18909	1.3e-16	1.17e-15	Pdlim5	somatic
EOBAG003160057991	158.495	731.999	-2.2076	1.67e-13	1.16e-12	Bgn	somatic
EOBAG000100002992	35.2226	163.402	-2.21572	1.01e-07	3.76e-07	Hebp2	somatic
EOBAG001950006892	161.02	751.73	-2.22194	4.31e-18	4.32e-17	Camk2d	somatic
EOBAG000700069893	205.206	958.376	-2.22319	1.85e-14	1.4e-13	Aebp1	somatic
EOBAG003280016991	261.345	1222.3	-2.22517	4.45e-21	5.44e-20	Tm7sf3	somatic
EOBAG002740006994	49.9482	233.511	-2.22545	6.51e-13	4.29e-12	Shroom4	somatic
EOBAG000020197991	75.5597	352.986	-2.2273	3.46e-10	1.72e-09	Frmd4b	somatic
EOBAG004810006991	85.9031	404.106	-2.23419	4.83e-16	4.14e-15	Eif2ak3	somatic
EOBAG002740023892	37.7814	178.36	-2.2362	4.58e-07	1.56e-06	Praf2	somatic
EOBAG004030003991	589.609	2784.79	-2.23976	5.45e-23	7.41e-22	Itgav	somatic
EOBAG001530009991	946.889	4483.78	-2.24335	2.51e-10	1.27e-09	Igfbp3	somatic
EOBAG000010101994	32.6285	155.368	-2.24845	3.37e-07	1.17e-06	Alcam	somatic
EOBAG001320159991	144.73	689.687	-2.25231	4.07e-20	4.66e-19	Kctd15	somatic
EOBAG000890021993	124.64	594.274	-2.25334	2.29e-19	2.51e-18	Gla	somatic
EOBAG003160014894	88.8696	425.405	-2.25887	8.55e-08	3.2e-07	Mpp1	somatic
EOBAG005100008991	687.183	3293.49	-2.26097	1.79e-31	3.61e-30	Cds2	somatic
EOBAG000810098991	398.636	1934	-2.27826	1.7e-15	1.4e-14	Atp6v0a1	somatic
EOBAG001130011991	81.0697	393.395	-2.27995	1.57e-13	1.1e-12	Satb1	somatic
EOBAG000920088792	15.7056	76.4792	-2.28086	5.14e-06	1.52e-05	Phlda3	somatic
EOBAG002070009694	269.483	1310.31	-2.28143	1.87e-21	2.33e-20	Klf13	somatic
EOBAG000050286991	187.886	921.256	-2.2943	6.65e-25	1.01e-23	Pard6b	somatic
EOBAG001900161994	1128.07	5537.72	-2.29518	1.59e-21	2e-20	Ppp2r1a	somatic
EOBAG002550017991	22.0421	108.568	-2.2977	5.31e-05	0.000135175	Slc16a2	somatic
EOBAG001210020991	104.562	516.284	-2.30253	6.19e-13	4.08e-12	Rbpms	somatic
EOBAG003320019991	125.216	620.866	-2.31021	1.6e-17	1.54e-16	Igf2bp2	somatic
EOBAG000860022991	32.6814	163.99	-2.32365	9.71e-09	4.08e-08	Gch1	somatic
EOBAG001470044554	372.673	1867.12	-2.32464	4.76e-17	4.42e-16	PTMS	somatic
EOBAG000880004991	20.6479	103.62	-2.33124	3.77e-06	1.14e-05	Col11a1	somatic
EOBAG002880016991	13.2219	66.6026	-2.33162	3.22e-05	8.48e-05	Snx10	somatic
EOBAG000570133991	48.9256	246.919	-2.33887	2.54e-13	1.74e-12	St6galnac4	somatic
EOBAG000050217991	583.772	2954	-2.33899	5.46e-17	5.06e-16	Sdc4	somatic
EOBAG005980002992	111.373	564.716	-2.34079	3.73e-19	4.03e-18	Prrg1	somatic
EOBAG000290141991	13.1921	66.8934	-2.34195	6.38e-07	2.14e-06	Slc9a3r2	somatic
EOBAG001080039893	355.677	1809.97	-2.34794	2.31e-18	2.36e-17	Hexb	somatic
EOBAG002530011991	41.4576	212.35	-2.35879	4.81e-07	1.64e-06	Cfi	somatic
EOBAG000290027991	12.2594	63.2191	-2.35968	7.25e-06	2.11e-05	Kcnmb1	somatic
EOBAG000490013991	81.4987	420.54	-2.3669	8.12e-15	6.32e-14	Mdfic	somatic
EOBAG003640017991	91.2853	481.939	-2.40045	5.2e-20	5.93e-19	Etv6	somatic
EOBAG002140003894	174.961	927.674	-2.40539	1.97e-14	1.49e-13	Eif4ebp1	somatic
EOBAG001070041991	480.455	2564.99	-2.41599	2.14e-19	2.35e-18	Trim35	somatic
EOBAG000830025991	737.813	3943.45	-2.41773	3.28e-21	4.05e-20	Lonp1	somatic
EOBAG000810075894	1145.24	6193.75	-2.43495	1.52e-29	2.84e-28	Vat1	somatic
EOBAG000640068992	118.938	643.084	-2.43523	6.96e-17	6.37e-16	Cstb	somatic
EOBAG000020108991	156.072	846.24	-2.43777	2.12e-13	1.46e-12	Cltb	somatic
EOBAG001900195992	48.4952	263.082	-2.43813	1.2e-15	1e-14	Myadm	somatic
EOBAG005410010991	38.2464	210.184	-2.45724	2.55e-08	1.02e-07	Crym	somatic
EOBAG001840007991	270.199	1495.01	-2.4673	6.24e-28	1.09e-26	Tmem2	somatic
EOBAG001470064991	92.7667	514.897	-2.47052	6.67e-14	4.83e-13	Cd9	somatic
EOBAG000390065994	1340.26	7430.33	-2.47075	7.54e-38	1.93e-36	Pabpc4	somatic
EOBAG000870017994	169.664	941.009	-2.47079	1.81e-13	1.26e-12	Eif2s3x	somatic
EOBAG000180022991	53.7368	298.386	-2.47351	1.65e-05	4.54e-05	Cyr61	somatic
EOBAG004750008994	77.8957	433.058	-2.4767	2.18e-12	1.36e-11	Gyg	somatic
EOBAG001590034992	55.1131	306.879	-2.47845	1.42e-12	9.05e-12	Rin2	somatic
EOBAG000340074994	224.91	1261.06	-2.48749	1.05e-22	1.4e-21	Tmem14c	somatic
EOBAG000080010991	567.1	3185.27	-2.48977	2.81e-24	4.1e-23	F2r	somatic
EOBAG004010002991	199.492	1125.42	-2.49619	3.57e-25	5.49e-24	Prss35	somatic
EOBAG000670044991	112.454	636.168	-2.4995	9.24e-18	9.06e-17	Bach1	somatic
EOBAG000070133893	156.436	885.356	-2.5005	1.05e-06	3.42e-06	Hspb8	somatic
EOBAG000760009991	148.789	849.065	-2.51176	1.53e-19	1.7e-18	Lipa	somatic
EOBAG000080050992	134.339	770.257	-2.51916	8.23e-21	9.94e-20	Zcchc9	somatic
EOBAG000060086991	47.5653	274.271	-2.52575	3.05e-12	1.88e-11	Rasl11b	somatic
EOBAG001510052992	33.2248	192.138	-2.5302	9.61e-13	6.22e-12	Mcts1	somatic
EOBAG005080005994	57.6408	335.076	-2.53638	3.29e-14	2.44e-13	Nbl1	somatic
EOBAG000710064991	193.547	1132.68	-2.54962	1.57e-32	3.29e-31	Prep	somatic
EOBAG000120162993	86.114	505.17	-2.55155	2.01e-16	1.77e-15	Inf2	somatic
EOBAG001910015991	577.257	3432	-2.57128	1.92e-27	3.27e-26	Ralb	somatic
EOBAG000300070991	191.056	1137.42	-2.57229	1.04e-17	1.02e-16	Dnd1	somatic
EOBAG000460040991	290.594	1749.16	-2.58891	2e-15	1.64e-14	Rcn1	somatic
EOBAG001420018994	50.9024	306.133	-2.58906	3.56e-16	3.08e-15	Anxa1	somatic
EOBAG005000001992	623.35	3787.62	-2.60314	4.42e-41	1.26e-39	Nt5e	somatic
EOBAG000920055991	287.469	1749.85	-2.60549	2.08e-13	1.43e-12	Prelp	somatic
EOBAG001040012994	177.094	1082.57	-2.6114	2.18e-18	2.23e-17	Cxadr	somatic
EOBAG000520025694	205.034	1254.9	-2.61336	1e-23	1.42e-22	Csnk1e	somatic
EOBAG000360075994	107.382	661.125	-2.62078	3.56e-24	5.16e-23	Fn1	somatic
EOBAG003860016994	73.6645	453.628	-2.62141	6.35e-16	5.39e-15	Casp3	somatic
EOBAG001450029991	221.042	1362.23	-2.62376	1.02e-22	1.37e-21	Ncam1	somatic
EOBAG001420005991	115.331	713.056	-2.62736	4.93e-17	4.58e-16	Gna14	somatic
EOBAG000870021992	51.2774	316.957	-2.62948	2.23e-08	8.96e-08	Sat1	somatic
EOBAG000130047991	96.6681	602.166	-2.63701	7.38e-21	8.92e-20	Golim4	somatic
EOBAG001390011991	128.647	801.804	-2.6396	4.98e-09	2.18e-08	Col4a2	somatic
EOBAG004720006893	403.352	2516.2	-2.64078	7.17e-28	1.25e-26	Plod2	somatic
EOBAG000050274991	178.626	1115.09	-2.64132	4.81e-19	5.14e-18	Ptgis	somatic
EOBAG004660006991	50.4673	315.859	-2.64645	7.87e-16	6.65e-15	Dse	somatic
EOBAG000810112991	41.2018	259.938	-2.65666	3.49e-10	1.74e-09	Cnp	somatic
EOBAG004160001991	39.0714	247.232	-2.66443	6.23e-13	4.1e-12	Sfrp1	somatic
EOBAG001190034991	64.3754	409.982	-2.6709	7.42e-19	7.84e-18	Emp1	somatic
EOBAG005770006991	59.7978	382.369	-2.68006	1.62e-18	1.68e-17	Tgfb1i1	somatic
EOBAG001390010892	188.965	1225.63	-2.69774	1.81e-15	1.49e-14	Col4a1	somatic
EOBAG000810206991	616.317	4012.4	-2.70264	1.74e-25	2.71e-24	Lasp1	somatic
EOBAG001030014694	418.337	2738.2	-2.71012	1.39e-24	2.07e-23	4930550L24Rik	somatic
EOBAG000120070994	102.219	669.828	-2.71307	3.56e-14	2.64e-13	Serpina3n	somatic
EOBAG002770010991	613.295	4027.48	-2.71523	4.32e-26	6.95e-25	Anxa2	somatic
EOBAG000250064991	17.5423	115.297	-2.719	1.12e-11	6.51e-11	Arhgef5	somatic
EOBAG000840027894	190.821	1258.62	-2.7217	1.62e-31	3.27e-30	Slc25a13	somatic
EOBAG000520107991	49.6931	327.674	-2.72234	9.08e-17	8.24e-16	Tspo	somatic
EOBAG001320168991	24.3748	161.337	-2.72848	2.31e-07	8.19e-07	Rhpn2	somatic
EOBAG000920032992	72.5322	483.733	-2.73805	1.45e-23	2.03e-22	Nuak2	somatic
EOBAG004770003991	1.70408	11.4589	-2.7432	0.0180293	0.0295519	Ankrd1	somatic
EOBAG002870004893	13.387	90.0248	-2.75393	6.13e-05	0.000154208	Lpl	somatic
EOBAG000080073991	172.58	1166.88	-2.75652	2.3e-24	3.37e-23	Mef2c	somatic
EOBAG004590006994	38.2504	264.034	-2.78525	4.95e-16	4.23e-15	Rassf8	somatic
EOBAG001350024894	130.847	902.666	-2.78692	1.73e-29	3.21e-28	Cln8	somatic
EOBAG003120008994	125.712	867.511	-2.78815	1.71e-24	2.51e-23	Zfp704	somatic
EOBAG003120012994	372.407	2588.53	-2.79686	4.38e-19	4.69e-18	Fabp5	somatic
EOBAG000010107991	133.85	932.587	-2.8031	2.03e-13	1.4e-12	Cd47	somatic
EOBAG001300048991	101.116	706.533	-2.80342	6.1e-18	6.05e-17	Mybpc3	somatic
EOBAG000200064991	144.914	1013.36	-2.80547	5.51e-16	4.7e-15	Pkd2	somatic
EOBAG004240015991	57.2951	403.165	-2.81255	3.36e-18	3.39e-17	Smpd1	somatic
EOBAG000350077991	269.137	1923.21	-2.83646	2.28e-32	4.78e-31	Srebf1	somatic
EOBAG001080038991	106.807	768.087	-2.84571	1.28e-18	1.34e-17	Enc1	somatic
EOBAG000050114883	1.74605	12.4933	-2.85747	0.0108236	0.0185156	Procr	somatic
EOBAG002430003991	168.162	1219.1	-2.85772	5.01e-18	4.99e-17	Klf6	somatic
EOBAG000100027991	53.2521	390.592	-2.87394	5.48e-23	7.45e-22	Fuca2	somatic
EOBAG001150009992	26.8816	197.61	-2.87775	8.13e-15	6.33e-14	Apool	somatic
EOBAG000960002992	27.9772	207.228	-2.88508	1.11e-11	6.46e-11	Mospd1	somatic
EOBAG001110035991	46.1766	345.248	-2.90279	2.69e-18	2.73e-17	Gucy1b3	somatic
EOBAG000050282894	71.763	537.849	-2.90473	2.27e-10	1.16e-09	Cebpb	somatic
EOBAG000050156894	133.348	1000.06	-2.90671	3.74e-14	2.76e-13	Tgm2	somatic
EOBAG000640108991	802.05	6036.85	-2.91193	2.46e-14	1.85e-13	Col18a1	somatic
EOBAG000010138991	56.9777	431.188	-2.91959	2.96e-08	1.17e-07	Ccdc80	somatic
EOBAG004650018893	73.8047	559.085	-2.91961	2.24e-22	2.95e-21	Neu1	somatic
EOBAG002520031694	45.6311	346.592	-2.92202	1.28e-13	9e-13	Zfp579	somatic
EOBAG000940008992	361.324	2825.19	-2.96653	6.65e-44	2.06e-42	Mical2	somatic
EOBAG000900122892	16.3844	128.332	-2.97634	4.07e-10	2.01e-09	Wnt4	somatic
EOBAG000260034991	23.309	182.697	-2.97811	1.77e-12	1.12e-11	Chrnb1	somatic
EOBAG000130017991	67.9527	545.251	-3.00539	1.23e-23	1.73e-22	Mfsd1	somatic
EOBAG001590008694	15.6974	126.376	-3.00885	1.35e-06	4.33e-06	8030411F24Rik	somatic
EOBAG003580061894	40.3674	324.695	-3.01029	5.91e-12	3.52e-11	Col5a3	somatic
EOBAG000440017991	113.786	928.138	-3.02622	3.62e-20	4.16e-19	Serpine2	somatic
EOBAG002170001994	268.965	2365.88	-3.13674	5.18e-18	5.16e-17	1190002N15Rik	somatic
EOBAG002480007991	18.2055	164.83	-3.17477	1.33e-15	1.11e-14	Tpbg	somatic
EOBAG000630187991	50.9195	468.139	-3.20557	1.12e-22	1.5e-21	Efemp2	somatic
EOBAG000020068991	4.60261	43.1015	-3.21371	1.85e-05	5.07e-05	Cxcl14	somatic
EOBAG001070040991	20.0029	197.62	-3.30247	1.14e-18	1.19e-17	Ptk2b	somatic
EOBAG000700098991	7.59052	77.3221	-3.33799	2.63e-09	1.18e-08	Lif	somatic
EOBAG002530008991	19.1503	194.703	-3.34367	3.13e-16	2.72e-15	Elovl6	somatic
EOBAG000150085894	29.6095	305.071	-3.3608	2.88e-16	2.52e-15	Acot2	somatic
EOBAG002860018991	2.67321	26.9876	-3.37372	0.000320955	0.000722002	Upk3b	somatic
EOBAG000270082884	98.6454	1057.39	-3.42413	1.14e-23	1.62e-22	Scpep1	somatic
EOBAG002740020994	26.7326	290.776	-3.44005	1.66e-17	1.6e-16	Plp2	somatic
EOBAG000290190884	20.9775	229.209	-3.45053	4.08e-12	2.48e-11	Tnfrsf12a	somatic
EOBAG000030101991	120.376	1321.71	-3.45612	9.11e-31	1.78e-29	Lbh	somatic
EOBAG000810076991	11.9827	131.502	-3.45686	4.34e-12	2.62e-11	Ifi35	somatic
EOBAG000350023991	7.78273	86.4353	-3.48607	1.3e-10	6.76e-10	Postn	somatic
EOBAG000340064991	34.3861	390.962	-3.50946	1.06e-16	9.61e-16	Edn1	somatic
EOBAG004410038882	6.10845	69.057	-3.51517	5.55e-08	2.13e-07	Ier3	somatic
EOBAG000570034793	11.9231	138.258	-3.53329	1.14e-13	8.09e-13	Olfm1	somatic
EOBAG006620007294	11.1611	130.485	-3.55157	2.8e-12	1.74e-11	Gbp1	somatic
EOBAG000770065774	234.554	2776.16	-3.56503	4.51e-45	1.44e-43	Tmem123	somatic
EOBAG001370021894	29.0844	346.315	-3.5758	2.94e-18	2.98e-17	Col6a3	somatic
EOBAG000550003991	30.1733	367.982	-3.60645	3.07e-31	6.12e-30	Pkia	somatic
EOBAG000560049992	84.3519	1041.95	-3.62873	1.09e-49	4.01e-48	Tagln2	somatic
EOBAG006350003893	62.9738	826.55	-3.71331	5.67e-41	1.61e-39	Slc1a6	somatic
EOBAG000900019991	4.74341	64.3905	-3.77431	1.43e-08	5.9e-08	Smpdl3b	somatic
EOBAG002300025894	28.4902	391.257	-3.78608	1.23e-25	1.93e-24	Serpinb9	somatic
EOBAG005130013991	41.2857	589.297	-3.8345	9.19e-28	1.59e-26	Cdc42ep1	somatic
EOBAG001470062991	58.7813	894.556	-3.9297	8.67e-33	1.84e-31	Tnfrsf1a	somatic
EOBAG002890011991	28.7128	438.639	-3.93529	1.12e-23	1.59e-22	Ghr	somatic
EOBAG007200004994	12.7089	200.834	-3.99218	1.91e-09	8.77e-09	Nupr1	somatic
EOBAG000810043991	21.0593	336.544	-3.99251	7.66e-20	8.62e-19	Fzd2	somatic
EOBAG000310061991	60.126	985.67	-4.03294	8.36e-27	1.38e-25	Cacnb3	somatic
EOBAG000630168893	5.44856	91.2916	-4.0561	5.61e-08	2.15e-07	Cd248	somatic
EOBAG000100023991	7.33269	128.411	-4.14172	1.83e-17	1.76e-16	Aig1	somatic
EOBAG002500017991	0.40808	8.18599	-4.1628	0.0112891	0.0192518	Bag2	somatic
EOBAG000120147893	34.5113	638.843	-4.20962	4.92e-34	1.09e-32	Ckb	somatic
EOBAG005250009991	126.546	2456.59	-4.27816	9.25e-36	2.2e-34	Tgfb1	somatic
EOBAG001990027793	0.40808	9.30706	-4.34221	0.00563016	0.0102017	C1ql3	somatic
EOBAG000040126992	47.451	1012.49	-4.41634	7.59e-43	2.26e-41	Ctsc	somatic
EOBAG001180036991	0.40808	11.0521	-4.59106	0.00234072	0.00454906	Lancl3	somatic
EOBAG001990026991	3.40544	84.1641	-4.62532	1.18e-12	7.6e-12	Pter	somatic
EOBAG003030002992	2.61635	65.2686	-4.66532	4.54e-10	2.23e-09	Frzb	somatic
EOBAG000020141991	9.68779	286.914	-4.88165	8.48e-14	6.08e-13	Nxnl2	somatic
EOBAG001200026894	0.422978	15.5002	-5.07616	0.000452925	0.000992824	Kcnk1	somatic
EOBAG000840032991	0	7.98652	-5.08376	0.00264745	0.00509718	Pon3	somatic
EOBAG001020028994	9.44485	337.532	-5.16476	1.14e-28	2.05e-27	1700025G04Rik	somatic
EOBAG003740003991	1.25404	51.6358	-5.33778	4.22e-08	1.64e-07	Sema3d	somatic
EOBAG002860023991	27.9861	1143.96	-5.35412	6.84e-09	2.94e-08	Hspb1	somatic
EOBAG003660022994	0	17.1209	-6.18196	5.97e-05	0.000150716	Hist1h2bg	somatic
EOBAG004050005884	0.450047	144.387	-8.29801	5.14e-11	2.79e-10	Cd1d1	somatic
EOBAG001320135884	0	112.907	-8.90417	1.93e-12	1.21e-11	Dmkn	somatic
EOBAG000470044894	0.40808	2000.45	-12.0909	5.59e-23	7.6e-22	Cd38	somatic

## Sheet: Sheet2
gene_id	BSB	NBS	log2FoldChange	pvalue	padj	name	stage
EOBAG005130001991	5135.83	0.960765	12.2913	1.13e-56	5.23e-55	Tst	mitotic
EOBAG000140164994	289.34	0	10.9876	2.06e-19	2.26e-18	Fbxl6	mitotic
EOBAG002660013991	244.189	8.08846	4.90275	1.32e-27	2.27e-26	Prrg3	mitotic
EOBAG000040006894	199.224	6.88566	4.84635	2.77e-32	5.77e-31	St8sia2	mitotic
EOBAG002720004991	1489.45	55.2182	4.75014	1.36e-30	2.64e-29	Cdc14b	mitotic
EOBAG000060099991	3441.05	132.029	4.70292	2.53e-34	5.67e-33	Clock	mitotic
EOBAG001090032892	1041.18	41.1788	4.66536	8.39e-62	4.57e-60	Kcnd3	mitotic
EOBAG001810029991	1917.16	96.3716	4.31295	5.17e-45	1.65e-43	Glis2	mitotic
EOBAG002860032991	1522.67	98.7992	3.94388	2.25e-26	3.66e-25	Hip1	mitotic
EOBAG000040071991	858.584	59.1321	3.86093	1.59e-54	6.85e-53	Tm6sf1	mitotic
EOBAG000640031894	336.907	26.1409	3.68634	1.37e-25	2.15e-24	Sh3bgr	mitotic
EOBAG003150056991	100.673	8.59218	3.5732	1.31e-11	7.57e-11	Fosb	mitotic
EOBAG000210029991	256.939	23.3937	3.46748	1.12e-23	1.59e-22	Nr4a2	mitotic
EOBAG000080113991	3963.82	379.359	3.38552	4.43e-24	6.4e-23	Erap1	mitotic
EOBAG000260168991	7949.3	794.309	3.32301	1.47e-57	6.94e-56	Pafah1b1	mitotic
EOBAG000610011991	6928.08	693.612	3.31998	6.4e-37	1.58e-35	Nup155	mitotic
EOBAG000770020991	5297.21	577.167	3.19815	1.65e-19	1.82e-18	Rdx	mitotic
EOBAG000020047991	6448.97	745.666	3.11245	1.29e-34	2.93e-33	Trpm7	mitotic
EOBAG000360042991	511.914	60.3195	3.08175	4.49e-22	5.82e-21	Klf7	mitotic
EOBAG001080012994	261.004	32.8335	2.98649	2.86e-11	1.6e-10	Marveld2	mitotic
EOBAG003130010994	2694.28	340.295	2.98478	1.38e-21	1.73e-20	Arhgef18	mitotic
EOBAG000920047994	308.6	40.5828	2.92904	3.59e-16	3.11e-15	Ren1	mitotic
EOBAG002720008991	156.84	21.9077	2.84512	2.08e-14	1.57e-13	Hsd17b3	mitotic
EOBAG001200060994	3376.07	500.499	2.75368	1.52e-15	1.26e-14	Rhou	mitotic
EOBAG000180079994	2332.16	366.86	2.66857	8.24e-41	2.31e-39	Cryz	mitotic
EOBAG000920066991	1637.8	280.393	2.54701	1.73e-33	3.74e-32	Cyb5r1	mitotic
EOBAG000210048991	4214.78	748.962	2.49269	4.62e-37	1.14e-35	Baz2b	mitotic
EOBAG002500005894	1010.63	181.644	2.47639	2.5e-17	2.37e-16	Arhgef4	mitotic
EOBAG000170016991	2603.28	475.229	2.45389	1.24e-28	2.22e-27	Wdr61	mitotic
EOBAG003460005991	146.112	26.9887	2.43874	3.38e-10	1.69e-09	Steap4	mitotic
EOBAG000130030991	642.228	120.9	2.41101	4.89e-22	6.31e-21	B3galnt1	mitotic
EOBAG001540007994	146.821	27.7512	2.40319	4.36e-10	2.15e-09	Tex261	mitotic
EOBAG000510041991	1814.66	343.527	2.40074	1.9e-23	2.65e-22	Mapre2	mitotic
EOBAG000290038991	501.459	95.7975	2.38772	3.1e-09	1.39e-08	Ubtd2	mitotic
EOBAG002570005992	2840.27	551.515	2.36503	3.43e-21	4.21e-20	Lypla1	mitotic
EOBAG000200096991	175.046	34.1108	2.35593	1.41e-07	5.15e-07	Ddit4l	mitotic
EOBAG000460024993	5964.76	1181.69	2.33552	8.9e-11	4.72e-10	Caprin1	mitotic
EOBAG001770018992	2232.51	476.894	2.22713	3.52e-24	5.11e-23	Ppil1	mitotic
EOBAG000650057991	388.176	84.6284	2.1967	2.71e-08	1.07e-07	Afap1	mitotic
EOBAG000090006991	963.288	210.519	2.19411	8.63e-11	4.58e-10	Ablim1	mitotic
EOBAG000180097991	1600.03	366.483	2.12588	2.28e-17	2.17e-16	Ankrd13c	mitotic
EOBAG000430024994	1698.45	391.347	2.1178	1.22e-16	1.1e-15	Sypl	mitotic
EOBAG000940024994	3028.51	701.389	2.11046	8.08e-26	1.29e-24	Psma1	mitotic
EOBAG000670020991	3905.45	933.468	2.06473	9.92e-09	4.17e-08	Tiam1	mitotic
EOBAG000420055991	976.117	236.358	2.04487	8.84e-11	4.69e-10	Anln	mitotic
EOBAG000370032993	1900.36	465.816	2.02797	2.52e-14	1.89e-13	Mex3c	mitotic
EOBAG001280049774	1414.86	347.582	2.02424	7.99e-06	2.31e-05	Mki67	mitotic
EOBAG000020202991	1453.84	357.625	2.02412	3.2e-17	3.01e-16	Foxp1	mitotic
EOBAG001480017991	50.9851	12.4812	2.01806	0.000269763	0.00061436	Smoc2	mitotic
EOBAG000700012994	5795.56	1440.22	2.00868	2.28e-23	3.16e-22	Glud1	mitotic
EOBAG001590007394	1710.57	425.221	2.00785	1.61e-08	6.59e-08	Cst12	mitotic
EOBAG000370007994	4016.45	1022.06	1.97426	1.53e-15	1.27e-14	Pias2	mitotic
EOBAG005260002893	1820.47	471.313	1.95006	5.64e-20	6.41e-19	Manea	mitotic
EOBAG000340032991	7242.53	1884.11	1.94255	1.68e-10	8.67e-10	Kif13a	mitotic
EOBAG002650013992	4523.6	1182.83	1.93528	1.45e-14	1.1e-13	Phgdh	mitotic
EOBAG003790006991	1428.26	380.569	1.9083	5.65e-16	4.81e-15	Nsmce4a	mitotic
EOBAG000290017992	742.029	202.222	1.87474	2.05e-17	1.96e-16	Slit3	mitotic
EOBAG004040015991	143.678	39.3108	1.86577	0.000133916	0.000319401	Dnm1l	mitotic
EOBAG000100072991	81.9576	22.4586	1.86543	0.00491501	0.00901661	Esr1	mitotic
EOBAG000100026991	841.869	244.562	1.78427	2.22e-11	1.26e-10	Pex3	mitotic
EOBAG000920068991	478.226	139.196	1.77915	1.02e-07	3.79e-07	Rabif	mitotic
EOBAG000070177991	1841.01	539.445	1.77063	2.4e-14	1.8e-13	Coro1c	mitotic
EOBAG000070227991	7749.6	2276.48	1.76747	1.17e-10	6.13e-10	Ppp1cc	mitotic
EOBAG000770027991	1405.26	417.141	1.75204	7.28e-08	2.75e-07	Kdelc2	mitotic
EOBAG000630158991	3142.44	941.085	1.73968	2.06e-10	1.05e-09	Ctsf	mitotic
EOBAG003350013893	584.624	176.861	1.72415	8.94e-06	2.56e-05	Slc12a7	mitotic
EOBAG001280008991	148.431	45.1069	1.71347	7.39e-06	2.14e-05	Ikzf5	mitotic
EOBAG001360030991	477.08	146.078	1.70874	1.37e-05	3.82e-05	Rgs5	mitotic
EOBAG000840040892	483.209	149.007	1.69889	1.33e-10	6.9e-10	Bet1	mitotic
EOBAG000050166991	71.2911	22.0884	1.68725	0.000780418	0.00163946	Ppp1r16b	mitotic
EOBAG001240010993	1106.21	349.681	1.6612	0.000108345	0.000262022	Rab31	mitotic
EOBAG002850007991	3142.72	1007.94	1.64066	6.05e-12	3.61e-11	Rnf20	mitotic
EOBAG000260173994	453.819	148.159	1.61519	4.27e-07	1.47e-06	Tsr1	mitotic
EOBAG000870024991	4086.46	1344.67	1.60352	6.37e-15	5e-14	Prdx4	mitotic
EOBAG000970017991	2611.57	864.946	1.59417	5.99e-08	2.29e-07	Jak1	mitotic
EOBAG000270093991	2391.16	794.392	1.58968	1.22e-11	7.05e-11	Dynll2	mitotic
EOBAG000300018992	3873.59	1290.78	1.58544	5.66e-17	5.23e-16	Apc	mitotic
EOBAG000110242991	6818.61	2274.88	1.58378	1.11e-10	5.84e-10	Zcchc14	mitotic
EOBAG000020097991	4103.49	1386.29	1.56553	1.44e-08	5.93e-08	Nsd1	mitotic
EOBAG000310268991	976.641	330.338	1.56303	5.06e-08	1.95e-07	Cdk2	mitotic
EOBAG000300043991	2396.47	812.675	1.56027	6.68e-13	4.39e-12	Paip2	mitotic
EOBAG000830242991	1407.55	481.305	1.54784	6.69e-05	0.000167334	Adipor2	mitotic
EOBAG002440013991	776.075	266.155	1.54342	2.92e-07	1.02e-06	Fen1	mitotic
EOBAG000910013991	880.549	302.651	1.54014	5.21e-10	2.55e-09	E2f7	mitotic
EOBAG000590083992	1346.02	465.875	1.53119	5.29e-09	2.3e-08	Adk	mitotic
EOBAG001510014994	519.255	179.703	1.53035	3.12e-08	1.23e-07	Lonrf3	mitotic
EOBAG001530027894	1124.28	390.744	1.5246	9.18e-10	4.37e-09	Ube2l3	mitotic
EOBAG000770030991	1521.73	529.403	1.52372	6.27e-11	3.38e-10	Acat1	mitotic
EOBAG002470038991	520.677	181.559	1.51985	4.46e-05	0.000115357	Ndst1	mitotic
EOBAG003070013893	1128.33	395.213	1.51296	2.61e-07	9.19e-07	Ipo8	mitotic
EOBAG002620006994	1820.77	656.959	1.47073	1.72e-10	8.88e-10	Rbm27	mitotic
EOBAG011340002884	1276.72	461.386	1.46914	2.31e-08	9.27e-08	Tmem5	mitotic
EOBAG003560011992	453.195	163.99	1.46555	6.59e-07	2.21e-06	Phkb	mitotic
EOBAG000170052991	532.745	193.688	1.45858	0.000401252	0.000887968	Scamp5	mitotic
EOBAG002340002992	3803.61	1385.78	1.45668	1.96e-11	1.12e-10	Sec23a	mitotic
EOBAG000710033994	717.373	269.145	1.41453	3.48e-08	1.36e-07	Smpd2	mitotic
EOBAG000110041893	121.144	45.8022	1.40291	2.6e-05	6.95e-05	Tppp3	mitotic
EOBAG000140006991	1212.67	458.728	1.40225	1.13e-05	3.2e-05	Derl1	mitotic
EOBAG002320015994	983.451	372.338	1.40061	1.83e-07	6.56e-07	Tpd52l2	mitotic
EOBAG002590019991	3996.57	1516.98	1.39777	1.76e-10	9.04e-10	Gfpt1	mitotic
EOBAG001020004991	11746.9	4539.64	1.37166	6.87e-06	2e-05	Glul	mitotic
EOBAG001990013991	1790.77	695.744	1.36381	7.7e-08	2.9e-07	Hspa14	mitotic
EOBAG000010202991	892.428	347.679	1.36075	1.02e-08	4.28e-08	Kpna1	mitotic
EOBAG000680117994	519.364	202.428	1.35827	0.000338817	0.000759381	Galnt12	mitotic
EOBAG000810056991	1600.08	629.033	1.34679	6.17e-10	2.99e-09	Tmem101	mitotic
EOBAG000860031991	4303.06	1726.13	1.31805	7.52e-07	2.5e-06	Ktn1	mitotic
EOBAG000580091991	680.242	275.372	1.30464	7.05e-10	3.4e-09	Rad51	mitotic
EOBAG004240006991	4195.42	1700.97	1.3026	8.79e-07	2.9e-06	Ilk	mitotic
EOBAG000020161991	134.151	55.3648	1.27207	0.00673486	0.0120279	Ogn	mitotic
EOBAG000510051991	5019.39	2088.97	1.26484	4.02e-07	1.39e-06	Rnf138	mitotic
EOBAG000130003991	492.342	204.923	1.26413	0.000900091	0.00187239	Tiparp	mitotic
EOBAG001120019991	334.176	139.438	1.26078	8.53e-05	0.000209752	Fat4	mitotic
EOBAG000250168991	564.922	237.42	1.2491	8.81e-06	2.53e-05	Ncapg2	mitotic
EOBAG002680024992	1170.09	492.188	1.24895	5.06e-08	1.94e-07	Wee1	mitotic
EOBAG000720019994	1911.52	807.114	1.24363	0.000394621	0.000874377	Calu	mitotic
EOBAG000900079991	1478.68	628.027	1.23556	1.81e-07	6.49e-07	Tmem57	mitotic
EOBAG000720046991	708.517	303.623	1.2225	4.97e-05	0.000127454	Mest	mitotic
EOBAG000200036991	744.875	322.298	1.20929	2.24e-05	6.06e-05	Coq2	mitotic
EOBAG000080052991	556.148	240.591	1.20905	3.88e-06	1.17e-05	Ssbp2	mitotic
EOBAG000800010991	92.2094	40.0695	1.20221	0.0147466	0.0245962	Etv1	mitotic
EOBAG000070194893	279.564	121.675	1.20184	3.81e-06	1.15e-05	Gltp	mitotic
EOBAG000540075992	646.119	282.645	1.1933	0.00028786	0.000652696	Tmem64	mitotic
EOBAG001280036991	293.04	128.528	1.18858	0.0219333	0.0353464	Adam12	mitotic
EOBAG000860007992	178.311	78.8752	1.17823	0.000152752	0.000361278	Gnpnat1	mitotic
EOBAG003560006994	317.465	140.361	1.17783	1.15e-05	3.25e-05	4921524J17Rik	mitotic
EOBAG000310165991	471.432	210.137	1.16541	0.00350718	0.00661528	Sp1	mitotic
EOBAG002830044992	337.058	150.181	1.16537	0.00276618	0.00530597	Gabpb2	mitotic
EOBAG001990021991	1227.28	547.536	1.16418	0.000775134	0.00162963	Nmt2	mitotic
EOBAG000200085994	107.972	48.2707	1.16167	0.00155605	0.00311268	Adh1	mitotic
EOBAG001800106991	299.956	135.934	1.14302	0.00066377	0.00141468	Bcan	mitotic
EOBAG001390016991	945.767	428.115	1.14286	2.97e-05	7.88e-05	Ankrd10	mitotic
EOBAG000100084992	319.619	145.247	1.1375	5.14e-05	0.000131441	Cnksr3	mitotic
EOBAG003530013991	1405.52	641.751	1.13119	4.77e-06	1.42e-05	Slc12a2	mitotic
EOBAG000630267991	1354.5	619.437	1.12903	1.2e-07	4.42e-07	Mark2	mitotic
EOBAG000450025991	495.645	227.022	1.12677	1.12e-06	3.65e-06	Tyms	mitotic
EOBAG000590035993	2172.52	995.854	1.12532	6.53e-07	2.19e-06	Ppa1	mitotic
EOBAG000760020991	2047.76	941.698	1.12104	1.11e-06	3.6e-06	Atad1	mitotic
EOBAG001480003894	755.45	347.696	1.12023	8.22e-06	2.37e-05	Pdcd2	mitotic
EOBAG000260098991	379.623	175.871	1.10988	0.0053359	0.00971306	Dhx33	mitotic
EOBAG000700078992	514.473	245.499	1.06859	0.000141787	0.000336977	Xbp1	mitotic
EOBAG000240015994	1589.99	764.103	1.05718	0.000153695	0.000363346	Zfp622	mitotic
EOBAG000900011991	637.904	307.292	1.05357	0.000224076	0.000516449	Phactr4	mitotic
EOBAG000860035991	1143.23	558.675	1.03283	4.73e-05	0.000121846	Exoc5	mitotic
EOBAG000740027991	120.557	59.238	1.02315	0.0308987	0.0483684	Rab14	mitotic
EOBAG000390076994	996.107	491.037	1.02104	0.00134405	0.0027192	Mycbp	mitotic
EOBAG000990046994	248.017	122.571	1.01504	0.000172011	0.000403519	Tsen2	mitotic
EOBAG000200006892	412.841	826.77	-1.0016	0.000104508	0.000253312	Cnot6l	mitotic
EOBAG001520017992	898.616	1799.63	-1.00184	0.000618857	0.00132506	Cdk4	mitotic
EOBAG000740026991	3197.62	6403.96	-1.00187	4.46e-05	0.000115165	Gsn	mitotic
EOBAG000530066994	620.52	1243.92	-1.00347	2.21e-06	6.88e-06	Cnnm3	mitotic
EOBAG000680077991	655.428	1315.15	-1.00449	2.38e-05	6.4e-05	Clta	mitotic
EOBAG002740038992	369.539	741.914	-1.00484	0.000585133	0.00125908	Rbm3	mitotic
EOBAG000310166991	411.686	826.61	-1.00598	6.23e-05	0.000156565	Amhr2	mitotic
EOBAG001720013994	127.461	256.257	-1.00614	0.000111993	0.000270297	Hccs	mitotic
EOBAG000480053991	818.651	1644.37	-1.00627	1.1e-07	4.07e-07	Rnf144a	mitotic
EOBAG000370046991	256.344	518.272	-1.01606	8.02e-05	0.000198152	Tcf4	mitotic
EOBAG000570068994	1495.78	3027.53	-1.01708	0.000965173	0.0019991	Set	mitotic
EOBAG002410010991	758.203	1536.11	-1.01841	2e-05	5.45e-05	Arf6	mitotic
EOBAG000110261991	155.284	314.5	-1.01868	0.00157923	0.00315505	Cdt1	mitotic
EOBAG000750032894	1787.02	3624.03	-1.02003	6.75e-05	0.000168659	Tgoln1	mitotic
EOBAG000190045991	393.872	798.535	-1.02014	0.000219651	0.000506859	Ubr2	mitotic
EOBAG001620014991	468.995	951.939	-1.02096	5.75e-06	1.69e-05	Vps4b	mitotic
EOBAG000230076991	390.173	792.424	-1.02161	1.99e-05	5.42e-05	Cryl1	mitotic
EOBAG003580033991	919.59	1867.95	-1.02256	4.7e-05	0.000121166	Slc44a2	mitotic
EOBAG001470045991	654.519	1330.73	-1.02337	0.00011967	0.00028739	Mlf2	mitotic
EOBAG000350012894	59.5702	121.461	-1.02521	0.00989006	0.0170613	Lhfp	mitotic
EOBAG001790036993	137.077	278.883	-1.02537	0.0208204	0.0337557	Litaf	mitotic
EOBAG003180019794	818.177	1666.96	-1.0265	3.74e-06	1.13e-05	Maged2	mitotic
EOBAG006310004991	728.611	1485.37	-1.02767	0.0148596	0.0247632	Fkbp9	mitotic
EOBAG001420011894	247.899	505.81	-1.02942	0.000116105	0.000279404	Pcsk5	mitotic
EOBAG001310027894	66.2094	135.472	-1.03143	0.0050318	0.00921135	Pip4k2a	mitotic
EOBAG000620075991	795.549	1628.18	-1.03336	6.82e-07	2.28e-06	Osbpl11	mitotic
EOBAG005270004991	205.373	420.834	-1.03451	0.00613502	0.0110463	Slc35a1	mitotic
EOBAG003680002994	301.969	619.781	-1.03667	0.000105105	0.000254692	Armc1	mitotic
EOBAG002630016991	828.798	1703.7	-1.03969	5.89e-07	1.99e-06	Mfap3	mitotic
EOBAG000090017994	208.04	428.084	-1.04054	0.000456823	0.00100072	Tcf7l2	mitotic
EOBAG002570006994	474.463	976.406	-1.04085	6.99e-06	2.03e-05	Tcea1	mitotic
EOBAG000840012994	129.774	267.395	-1.04131	0.00198312	0.00389611	Rpa3	mitotic
EOBAG004650023991	534.761	1102.8	-1.04379	0.0014812	0.00297226	Ddah2	mitotic
EOBAG001290031894	565.014	1165.81	-1.04505	4.15e-06	1.25e-05	Rac1	mitotic
EOBAG000730030994	2018.39	4169.8	-1.04674	2.12e-08	8.56e-08	AI314180	mitotic
EOBAG002510031991	395.596	817.91	-1.04827	4.97e-06	1.48e-05	Yeats2	mitotic
EOBAG004140012994	1160.8	2402.23	-1.0491	0.000114268	0.000275353	Hnrnpc	mitotic
EOBAG002930012994	916.925	1898.49	-1.04997	1.72e-05	4.72e-05	Gns	mitotic
EOBAG001310005892	305.368	632.579	-1.05086	8.58e-05	0.000210849	Abi1	mitotic
EOBAG000110211883	265.268	549.835	-1.05103	1.39e-05	3.87e-05	Wfdc1	mitotic
EOBAG000690035694	1754.85	3637.69	-1.05157	4.28e-05	0.000110769	Pja1	mitotic
EOBAG001010018894	620.165	1289.48	-1.05571	3.6e-06	1.09e-05	Nipa2	mitotic
EOBAG001590002992	4176.79	8691.87	-1.05724	1.69e-06	5.36e-06	Cst3	mitotic
EOBAG001040004994	123.917	257.749	-1.05783	0.000565905	0.00122064	Nrip1	mitotic
EOBAG000700056892	690.826	1439.87	-1.05919	9.58e-07	3.14e-06	Purb	mitotic
EOBAG000280070992	733.145	1528.05	-1.05932	3.5e-07	1.21e-06	Atp5g3	mitotic
EOBAG001900064893	1270.31	2648.29	-1.05969	6.02e-06	1.77e-05	Prmt1	mitotic
EOBAG006300006894	1094.92	2283.54	-1.0605	0.000694859	0.00147403	Ttyh1	mitotic
EOBAG000410087894	173.395	362.59	-1.06336	3.24e-05	8.54e-05	Bex4	mitotic
EOBAG000900022991	331.99	694.639	-1.06507	1.91e-07	6.84e-07	Ppp1r8	mitotic
EOBAG000080121892	470.181	984.108	-1.06536	4.2e-06	1.26e-05	Rgmb	mitotic
EOBAG000130002991	965.48	2021.92	-1.06624	0.000130031	0.00031066	Ssr3	mitotic
EOBAG000750012992	220.284	461.084	-1.06633	0.00506643	0.0092659	Reep1	mitotic
EOBAG003850005991	1161.13	2435.16	-1.0684	8.21e-07	2.71e-06	Ythdf3	mitotic
EOBAG000140138694	157.437	330.516	-1.06861	0.0128025	0.0216006	Nrbp2	mitotic
EOBAG000780052893	604.498	1267.78	-1.06869	0.000279933	0.000635957	Lama2	mitotic
EOBAG001310019994	801.884	1685.23	-1.0718	2.05e-06	6.4e-06	Etl4	mitotic
EOBAG000550008991	111.137	233.721	-1.07199	5.85e-05	0.000147843	Pex2	mitotic
EOBAG002480002991	242.413	510.815	-1.07456	2.18e-05	5.91e-05	Pgm3	mitotic
EOBAG002530007991	230.642	485.867	-1.07497	0.0289943	0.0456455	Enpep	mitotic
EOBAG001590035991	149.989	315.969	-1.07536	0.00255224	0.00492483	Slc24a3	mitotic
EOBAG001350010991	289.683	612.563	-1.08038	3.49e-05	9.14e-05	Agpat5	mitotic
EOBAG004080001993	883.978	1872.39	-1.08273	1.45e-06	4.63e-06	Ifngr2	mitotic
EOBAG002140014794	427.531	906.029	-1.08374	7.24e-05	0.000179972	Hook3	mitotic
EOBAG000080028991	45.7138	96.8744	-1.08506	0.0300912	0.0472118	Arsb	mitotic
EOBAG000280030994	894.385	1899.41	-1.08634	0.000469486	0.00102561	Ssb	mitotic
EOBAG000040177893	2503.21	5315.68	-1.08649	0.000340867	0.000763592	Myo7a	mitotic
EOBAG000630216991	90.0632	191.602	-1.09059	0.0012724	0.0025836	Mrpl49	mitotic
EOBAG001320107991	382.948	815.532	-1.0908	2.13e-06	6.63e-06	Clip3	mitotic
EOBAG000930012993	130.149	277.89	-1.09507	0.012629	0.0213321	Abcc4	mitotic
EOBAG001400020991	109.407	233.506	-1.09562	0.0196165	0.0319582	Mbnl1	mitotic
EOBAG000710002991	837.149	1789.72	-1.09598	8.66e-07	2.85e-06	Hdac2	mitotic
EOBAG000460021991	113.208	242.52	-1.09992	0.020633	0.0334902	Cat	mitotic
EOBAG000600137993	744.222	1599.74	-1.10379	0.000111928	0.0002702	Ski	mitotic
EOBAG002260007994	994.193	2137.37	-1.10403	0.000436074	0.000958627	Pnn	mitotic
EOBAG002320032991	952.869	2048.61	-1.10405	8.22e-08	3.08e-07	Ythdf1	mitotic
EOBAG001320017994	62.4478	135.14	-1.11124	0.00130428	0.00264452	Blvrb	mitotic
EOBAG000410028991	461.964	997.807	-1.11128	5.36e-06	1.59e-05	Tmem164	mitotic
EOBAG001670004991	313.39	678.183	-1.11396	0.000296978	0.000671667	Stk24	mitotic
EOBAG000260261991	634.708	1377.8	-1.11819	3.4e-07	1.18e-06	Wsb1	mitotic
EOBAG003210002991	1415.64	3080.31	-1.1214	1.71e-07	6.14e-07	Abcc1	mitotic
EOBAG000700135994	1003.2	2183.57	-1.12204	1.52e-06	4.83e-06	Ywhah	mitotic
EOBAG000660019994	1319.15	2873.02	-1.12285	1.24e-06	4.01e-06	Rab7	mitotic
EOBAG000350056992	541.488	1179.69	-1.12345	0.000353697	0.000790553	Usp22	mitotic
EOBAG003860011991	793.394	1728.96	-1.12351	3.1e-06	9.48e-06	Slc25a4	mitotic
EOBAG001560022694	499.269	1091.2	-1.12778	1.34e-06	4.29e-06	Evi5	mitotic
EOBAG001390023991	412.443	902.057	-1.1286	7.31e-07	2.43e-06	Tubgcp3	mitotic
EOBAG000410079784	124.284	272.196	-1.12945	0.00378754	0.00710117	Tceal1	mitotic
EOBAG000010182991	509.395	1116.17	-1.13182	1.47e-06	4.69e-06	Fstl1	mitotic
EOBAG000630087991	288.572	632.725	-1.13208	0.000583342	0.00125552	Cttn	mitotic
EOBAG000040222991	355.074	778.369	-1.13238	1.06e-05	3.02e-05	Fchsd2	mitotic
EOBAG001510027894	172.783	379.316	-1.13323	0.00369955	0.00695078	Upf3b	mitotic
EOBAG000690001994	2359.89	5176.82	-1.13333	1.93e-06	6.06e-06	Maged1	mitotic
EOBAG000600059991	642.151	1410.56	-1.13538	9.65e-06	2.75e-05	Ube4b	mitotic
EOBAG001770053994	3023.52	6650.28	-1.13718	7.78e-06	2.25e-05	D17Wsu92e	mitotic
EOBAG000100130994	1019.02	2247.34	-1.14099	0.0002478	0.00056752	Map3k4	mitotic
EOBAG000640028992	724.63	1600.52	-1.14291	0.00236751	0.00459514	Hmgn1	mitotic
EOBAG000310010991	418.634	924.923	-1.14327	6.08e-07	2.05e-06	Echs1	mitotic
EOBAG000460009991	31.1397	68.7587	-1.14443	0.024812	0.0396192	Ldlrad3	mitotic
EOBAG000400005991	205.382	454.81	-1.14605	3.79e-06	1.14e-05	Txnl4a	mitotic
EOBAG003560007894	569.845	1262.45	-1.1477	4.88e-09	2.14e-08	Gpt2	mitotic
EOBAG000020210991	937.69	2080.73	-1.14973	0.00055639	0.00120185	Ppp4r2	mitotic
EOBAG000690007894	75.6223	168.332	-1.15213	0.00622033	0.0111834	Zxdb	mitotic
EOBAG002650018991	429.104	954.94	-1.15352	3.07e-07	1.07e-06	Sec22b	mitotic
EOBAG003220009991	522.439	1162.64	-1.15354	2.52e-07	8.9e-07	Pkn1	mitotic
EOBAG002330015794	148.35	331.465	-1.15847	0.000179177	0.000419231	Itm2a	mitotic
EOBAG000170157991	1378.96	3082.73	-1.16045	1.19e-05	3.34e-05	Ppib	mitotic
EOBAG000300063991	138.332	309.019	-1.16117	3.35e-05	8.82e-05	Slc35a4	mitotic
EOBAG000250043992	115.126	257.496	-1.16196	0.0115036	0.0195843	Casp2	mitotic
EOBAG000270069992	95.0697	212.598	-1.16222	0.000175398	0.00041089	Stxbp4	mitotic
EOBAG000260242991	977.568	2188.63	-1.16273	5.22e-07	1.77e-06	Unc119	mitotic
EOBAG001000014991	1580.81	3539.38	-1.16276	9.88e-06	2.82e-05	Nr0b1	mitotic
EOBAG002690011991	99.9451	223.659	-1.16328	0.00256183	0.00494156	Ttf2	mitotic
EOBAG000810190991	107.399	240.562	-1.16335	1.13e-05	3.18e-05	Erbb2	mitotic
EOBAG001420020294	592.063	1328.77	-1.16606	7.9e-07	2.62e-06	Aldh1a7	mitotic
EOBAG002880014991	2450.65	5514.47	-1.16994	1.78e-05	4.89e-05	Hnrnpa2b1	mitotic
EOBAG000060064991	213.602	480.97	-1.17033	0.000164554	0.000387313	Commd8	mitotic
EOBAG002110005991	476.192	1072.52	-1.17108	4.68e-06	1.4e-05	Syngr2	mitotic
EOBAG002440010991	2419.62	5453.12	-1.17229	4.72e-10	2.32e-09	Fads2	mitotic
EOBAG000010137991	479.426	1085.3	-1.1783	1.59e-05	4.38e-05	Slc35a5	mitotic
EOBAG000400049991	60.7067	137.305	-1.17965	0.000611799	0.0013111	Dsel	mitotic
EOBAG001780017994	1102.09	2498.03	-1.18067	2.33e-08	9.35e-08	Fbxo18	mitotic
EOBAG000470002992	364.963	827.708	-1.18139	4.13e-08	1.61e-07	Stim2	mitotic
EOBAG000810178993	372.141	844.97	-1.18328	8.48e-08	3.18e-07	Thra	mitotic
EOBAG001660025894	872.363	1986.1	-1.18675	4.21e-05	0.000109244	Slc38a2	mitotic
EOBAG002940002994	654.844	1491.32	-1.18737	1.35e-08	5.57e-08	Ehmt1	mitotic
EOBAG000410061994	768.143	1750.51	-1.18844	0.0012596	0.00255955	Nrk	mitotic
EOBAG000830070894	122.67	279.636	-1.18863	0.0130214	0.021926	Nfic	mitotic
EOBAG000640123893	53.9065	123.184	-1.19155	0.00701196	0.0124746	S100b	mitotic
EOBAG000520047991	1151.8	2631.96	-1.19207	0.000104547	0.000253385	Atf4	mitotic
EOBAG005000003992	891.493	2042.88	-1.19612	6.6e-08	2.51e-07	Syncrip	mitotic
EOBAG000980005894	49.1381	112.717	-1.19753	0.00172632	0.00342571	Cbln1	mitotic
EOBAG000700139994	664.739	1525.65	-1.19879	5.44e-10	2.65e-09	Zfp280b	mitotic
EOBAG000580045794	161.964	371.746	-1.1996	3.15e-06	9.63e-06	Zfp770	mitotic
EOBAG000760012892	778.252	1790.66	-1.20225	0.000220849	0.000509537	Acta2	mitotic
EOBAG004060002991	829.488	1910.55	-1.2037	0.000216697	0.000500603	Mrc1	mitotic
EOBAG000440036991	122.123	281.441	-1.20461	0.00277336	0.00531824	Pid1	mitotic
EOBAG000260191991	484.187	1116.5	-1.20514	2.4e-09	1.09e-08	Crk	mitotic
EOBAG001560002994	30.1368	69.4603	-1.20515	0.0114232	0.0194594	Cnn3	mitotic
EOBAG006040002894	551.796	1272.64	-1.20588	6.56e-06	1.92e-05	Zrsr2	mitotic
EOBAG001320126993	623.106	1440.39	-1.20869	6.33e-05	0.000158821	Cox6b1	mitotic
EOBAG004730003794	40.6536	93.7802	-1.20874	0.00438468	0.00811528	Ppp3r1	mitotic
EOBAG000310122991	34.8422	80.677	-1.20893	0.000996873	0.0020584	Grasp	mitotic
EOBAG001140046992	73.414	170	-1.20921	6.07e-05	0.000152846	Slc25a15	mitotic
EOBAG000120165893	650.801	1506.15	-1.21053	1.95e-07	6.98e-07	Akt1	mitotic
EOBAG004160002991	1055.84	2443.78	-1.21053	6.47e-08	2.46e-07	Golga7	mitotic
EOBAG001640011991	739.833	1715.06	-1.21302	5.77e-11	3.12e-10	Plaa	mitotic
EOBAG004270004994	555.607	1292.24	-1.21801	6.62e-06	1.93e-05	Rapgef2	mitotic
EOBAG000130102794	56.3585	131.291	-1.21818	0.000670744	0.00142761	Gnb4	mitotic
EOBAG000820012991	155.028	361.262	-1.21959	0.000113354	0.000273346	Nfyb	mitotic
EOBAG006310002991	380.355	886.463	-1.2205	5.53e-07	1.87e-06	Kbtbd2	mitotic
EOBAG000690056992	502.326	1174.68	-1.22559	5.69e-08	2.18e-07	Zmym3	mitotic
EOBAG003140007994	372.035	870.833	-1.22668	1.08e-08	4.53e-08	Ids	mitotic
EOBAG004530007991	276.482	647.475	-1.227	7.28e-07	2.43e-06	Gclc	mitotic
EOBAG002210026992	229.583	537.995	-1.22783	8.11e-06	2.34e-05	Hs6st1	mitotic
EOBAG003080006991	55.8848	130.92	-1.22805	0.000400354	0.0008862	Tshz3	mitotic
EOBAG000350061991	105.557	248.142	-1.23149	7.5e-06	2.17e-05	Tmem11	mitotic
EOBAG000280053894	69.7015	163.508	-1.23157	0.00290137	0.00554548	Pdk1	mitotic
EOBAG001230018991	71.166	166.785	-1.23217	0.000943538	0.00195671	Bnc2	mitotic
EOBAG000390162992	621.02	1459.47	-1.23233	0.000310836	0.000701	Marcksl1	mitotic
EOBAG002140022993	775.549	1825.01	-1.23451	6.15e-10	2.98e-09	Ddhd2	mitotic
EOBAG004300002991	341.205	803.852	-1.23618	9.49e-07	3.11e-06	Tm2d3	mitotic
EOBAG000090151992	200.796	473.362	-1.23647	7.07e-08	2.68e-07	Zdhhc16	mitotic
EOBAG003160015994	114.683	270.341	-1.23692	0.000233855	0.000537557	Dkc1	mitotic
EOBAG001320033991	768.912	1813.67	-1.23778	1.05e-05	2.98e-05	Fbl	mitotic
EOBAG000260267991	206.517	488.113	-1.23973	3.14e-07	1.09e-06	Utp6	mitotic
EOBAG000550021992	217.194	514.81	-1.2447	1.14e-06	3.68e-06	Stau2	mitotic
EOBAG000380042793	150.442	358.05	-1.25114	0.000103723	0.000251593	Pmp22	mitotic
EOBAG001560035991	237.977	566.369	-1.25154	2.16e-08	8.68e-08	Cdc7	mitotic
EOBAG000070152991	47.5876	113.343	-1.25326	0.000518815	0.00112649	Pop5	mitotic
EOBAG003530010991	415.126	991.443	-1.25564	5.38e-10	2.62e-09	Prrc1	mitotic
EOBAG000070184994	308.167	736.961	-1.25759	5.97e-05	0.000150716	Ung	mitotic
EOBAG000160039992	170.002	406.399	-1.25809	0.0072807	0.0129065	Tbc1d4	mitotic
EOBAG001210017893	87.2863	209.099	-1.25891	1.39e-05	3.88e-05	Leprotl1	mitotic
EOBAG000170027991	290.494	694.949	-1.25898	2.05e-07	7.31e-07	Etfa	mitotic
EOBAG002180005991	357.737	858.339	-1.26241	4.05e-07	1.39e-06	Tmem19	mitotic
EOBAG001900055894	148.39	356.192	-1.26273	8.52e-05	0.000209586	Fcgrt	mitotic
EOBAG000810167994	328.595	789.09	-1.26341	2.56e-05	6.86e-05	Igfbp4	mitotic
EOBAG002320055991	484.476	1164.67	-1.26491	1.91e-06	5.99e-06	Psma7	mitotic
EOBAG002240021991	237.61	572.84	-1.26948	0.000382635	0.000850134	Ednra	mitotic
EOBAG000810213991	313.035	754.662	-1.27003	3.16e-06	9.66e-06	Mllt6	mitotic
EOBAG002450050994	2112.74	5100.67	-1.27148	3.99e-11	2.19e-10	Prdx1	mitotic
EOBAG002860021991	1105.6	2675.51	-1.27481	6.83e-10	3.29e-09	Ywhag	mitotic
EOBAG002490004991	597.968	1449.61	-1.27738	8.46e-06	2.43e-05	Atp1b1	mitotic
EOBAG000560025992	290.996	706.002	-1.27776	0.000776771	0.00163269	Pfdn2	mitotic
EOBAG004650003793	153.592	372.875	-1.27862	0.000107196	0.000259348	Pbx2	mitotic
EOBAG000110183994	85.5506	207.718	-1.27985	3.77e-05	9.85e-05	Gcsh	mitotic
EOBAG004330016991	1705.97	4145.56	-1.28091	8.5e-10	4.05e-09	Gprc5b	mitotic
EOBAG000560019991	13.207	32.1711	-1.28256	0.0277536	0.0438569	Adamts4	mitotic
EOBAG002820025894	3037.36	7404.34	-1.28559	1.94e-10	9.93e-10	Tmem184a	mitotic
EOBAG000070290991	1855.47	4527.92	-1.28697	7.98e-09	3.4e-08	Ncor2	mitotic
EOBAG001080036991	109.941	268.746	-1.28854	1.9e-06	5.96e-06	Utp15	mitotic
EOBAG000630065894	2308.82	5640.36	-1.28857	2.57e-09	1.16e-08	Cd81	mitotic
EOBAG001300030892	96.7352	236.715	-1.28872	0.000341983	0.000765965	Mdk	mitotic
EOBAG000700148882	636.64	1558.21	-1.29107	9.5e-08	3.54e-07	Mif	mitotic
EOBAG004800002991	706.573	1731.25	-1.29307	3.9e-11	2.14e-10	Brms1l	mitotic
EOBAG001820017994	326.3	800.719	-1.29421	1.4e-06	4.48e-06	Ndufb11	mitotic
EOBAG002440061991	191.505	470.959	-1.29872	8.64e-09	3.66e-08	Patl1	mitotic
EOBAG000110090994	138.175	341.467	-1.30531	2.03e-07	7.25e-07	Nip7	mitotic
EOBAG000470005994	780.717	1930.75	-1.30614	2.15e-08	8.65e-08	Rbpj	mitotic
EOBAG001320077992	54.004	133.97	-1.30752	0.000747239	0.00157583	Ppp1r14a	mitotic
EOBAG003610011894	254.097	629.785	-1.31033	1.05e-07	3.88e-07	Slc20a2	mitotic
EOBAG000410058991	512.155	1273.5	-1.31424	0.000499536	0.0010878	Mum1l1	mitotic
EOBAG005610005991	243.864	608.66	-1.31873	5.62e-09	2.44e-08	Tmem86a	mitotic
EOBAG000680046892	265.571	663.415	-1.32091	1.09e-09	5.13e-09	Stoml2	mitotic
EOBAG000070074991	406.649	1016.49	-1.32187	5.8e-08	2.22e-07	Ptpn11	mitotic
EOBAG004660005993	269.581	674.493	-1.32249	5.04e-07	1.72e-06	Tspyl1	mitotic
EOBAG001800089991	487.983	1223.5	-1.32583	2.37e-09	1.07e-08	Ssr2	mitotic
EOBAG000970004991	647.403	1625.23	-1.32757	2.39e-08	9.57e-08	Mier1	mitotic
EOBAG000210068991	574.572	1445.36	-1.33091	3.03e-10	1.52e-09	Grb14	mitotic
EOBAG000890009991	16.2734	40.9124	-1.33382	0.0192452	0.0314049	Sytl4	mitotic
EOBAG002660008992	355.314	896.783	-1.33598	1.56e-08	6.38e-08	Cd99l2	mitotic
EOBAG000050127991	1371.19	3464.38	-1.3371	7.83e-08	2.95e-07	Rbm39	mitotic
EOBAG003220039994	110.85	279.811	-1.33735	0.00293538	0.0056045	Nfix	mitotic
EOBAG000730064991	1776.1	4491.41	-1.33852	0.000256545	0.000586198	Abca1	mitotic
EOBAG000330044991	134.936	341.519	-1.33855	4.56e-07	1.56e-06	Dusp6	mitotic
EOBAG001910014894	377.203	954.808	-1.34005	2.6e-07	9.15e-07	Tmem185b	mitotic
EOBAG000830064893	1350.47	3422.43	-1.34138	9.67e-07	3.17e-06	Aes	mitotic
EOBAG000160021991	162.821	412.946	-1.34191	1.97e-06	6.17e-06	Polr2d	mitotic
EOBAG002270015994	709.946	1802.48	-1.34376	5.39e-07	1.83e-06	Med17	mitotic
EOBAG000070083992	629.79	1600.87	-1.34553	7.1e-07	2.37e-06	Ddx54	mitotic
EOBAG000080024991	537.072	1365.16	-1.34578	3.41e-07	1.18e-06	Scamp1	mitotic
EOBAG001070033992	15892.8	40438.5	-1.34734	8.96e-08	3.35e-07	Clu	mitotic
EOBAG001410023992	228.672	581.861	-1.34783	3.66e-07	1.26e-06	B3gnt2	mitotic
EOBAG000540023994	114.74	292.094	-1.34871	0.000526943	0.00114266	Stk3	mitotic
EOBAG001210023992	165.642	422.37	-1.35026	6.49e-05	0.000162505	Gsr	mitotic
EOBAG000350068991	347.232	885.389	-1.35036	0.00010345	0.000250975	Llgl1	mitotic
EOBAG001140030994	108.175	276.543	-1.35408	6.11e-06	1.79e-05	Rnaseh2b	mitotic
EOBAG000110246991	1788.13	4582.82	-1.35775	3.62e-06	1.1e-05	Slc7a5	mitotic
EOBAG000620067991	463.474	1195.01	-1.36611	3e-09	1.34e-08	Tnk2	mitotic
EOBAG000500056991	236.122	608.414	-1.36616	2.63e-08	1.05e-07	Nln	mitotic
EOBAG003160010994	82.8529	213.612	-1.368	0.000711709	0.00150658	Brcc3	mitotic
EOBAG000700090892	163.076	420.961	-1.36817	4.19e-09	1.85e-08	Nipsnap1	mitotic
EOBAG000300035893	122.691	317.049	-1.37113	0.000731065	0.00154497	Egr1	mitotic
EOBAG000410045994	795.751	2063.09	-1.37448	5.17e-07	1.76e-06	Tsc22d3	mitotic
EOBAG003220054893	257.002	667.372	-1.37575	0.000290606	0.000658644	Junb	mitotic
EOBAG000890041894	1975.6	5149.75	-1.38208	1.32e-06	4.26e-06	Gprasp1	mitotic
EOBAG000170043991	368.26	961.062	-1.38394	2.83e-09	1.27e-08	Hmg20a	mitotic
EOBAG000020177991	227.905	595.456	-1.38625	1.53e-05	4.25e-05	Prickle2	mitotic
EOBAG003160009991	95.1372	249.003	-1.38701	0.000105612	0.00025585	Mtcp1	mitotic
EOBAG003160062994	112.057	293.252	-1.38779	4.03e-05	0.000104779	Zfp275	mitotic
EOBAG000960022992	48.3171	126.537	-1.38874	0.000348488	0.000779624	Rbmx2	mitotic
EOBAG000270024991	347.75	912.525	-1.39128	2.24e-09	1.02e-08	Phb	mitotic
EOBAG001930009892	6161.32	16173.5	-1.39229	1.18e-11	6.84e-11	Hspa8	mitotic
EOBAG000340028992	156.639	412.33	-1.39651	3.85e-07	1.33e-06	Dek	mitotic
EOBAG000430054991	205.814	541.96	-1.39761	6.73e-10	3.25e-09	Phtf2	mitotic
EOBAG000690003892	90.8697	239.314	-1.39813	4.28e-06	1.29e-05	Gspt2	mitotic
EOBAG000570144991	365.819	965.736	-1.40108	5.47e-10	2.67e-09	Stxbp1	mitotic
EOBAG000810038991	195.397	516.366	-1.40184	1.2e-06	3.89e-06	Gjc1	mitotic
EOBAG001730046991	826.029	2185.66	-1.40356	8.29e-08	3.11e-07	Uso1	mitotic
EOBAG001530042993	573.274	1517.06	-1.40427	1.05e-10	5.5e-10	Slc7a4	mitotic
EOBAG001010006894	220.039	582.263	-1.40428	1.6e-08	6.52e-08	Ccnt2	mitotic
EOBAG000860004994	102.57	272.691	-1.40959	7.16e-07	2.39e-06	Ero1l	mitotic
EOBAG000980041991	263.909	701.565	-1.4114	1.93e-05	5.28e-05	Mmp2	mitotic
EOBAG000840037991	266.469	710.264	-1.4139	1.86e-07	6.66e-07	Sgce	mitotic
EOBAG001820030991	107.544	287.053	-1.41466	5.18e-06	1.54e-05	Fundc1	mitotic
EOBAG003870004991	351.235	938.156	-1.4173	2.75e-05	7.32e-05	Prpf39	mitotic
EOBAG000890011991	184.181	492.353	-1.41865	2.51e-05	6.72e-05	Cstf2	mitotic
EOBAG000060114993	139.111	372.251	-1.41985	4.98e-08	1.92e-07	Igfbp7	mitotic
EOBAG000480054892	134.846	361.081	-1.41988	0.000363049	0.000809972	Id2	mitotic
EOBAG000830217992	89.542	239.803	-1.42136	0.00819285	0.0143491	Cxcl12	mitotic
EOBAG000660135991	191.048	512.159	-1.42209	2.23e-05	6.04e-05	Itga9	mitotic
EOBAG000710026994	294.388	792.182	-1.42758	2.26e-08	9.09e-08	Cdc40	mitotic
EOBAG001450012991	509.219	1372.73	-1.43032	6.13e-08	2.34e-07	Fbxo11	mitotic
EOBAG000120164884	1307.4	3529.85	-1.43275	9.44e-10	4.48e-09	Siva1	mitotic
EOBAG000160036892	32.9183	88.9515	-1.4331	0.00068095	0.00144738	Commd6	mitotic
EOBAG000970012994	452.87	1223.72	-1.43437	3.92e-05	0.000101999	Lepr	mitotic
EOBAG001670001894	101.231	274.096	-1.43552	1.72e-07	6.18e-07	Rap2a	mitotic
EOBAG000110134991	102.902	278.55	-1.43624	0.000383902	0.000852597	St3gal2	mitotic
EOBAG000390041994	598.93	1621.39	-1.43691	1.12e-11	6.54e-11	Ctps	mitotic
EOBAG000870028991	40.6131	109.959	-1.43874	0.000728356	0.00153949	Mbtps2	mitotic
EOBAG000060093991	426.003	1156.39	-1.44091	5.98e-07	2.02e-06	Pdgfra	mitotic
EOBAG000550012991	43.6232	119.328	-1.44888	5.15e-05	0.000131634	Crispld1	mitotic
EOBAG000190057991	833.359	2276.75	-1.44968	2.6e-11	1.46e-10	Cul7	mitotic
EOBAG000960026994	456.856	1248.37	-1.44989	1.76e-10	9.08e-10	Aifm1	mitotic
EOBAG002300022992	649.855	1779.05	-1.45273	9.59e-10	4.55e-09	Wrnip1	mitotic
EOBAG000180023991	309.089	847.744	-1.45492	2.15e-09	9.78e-09	Ddah1	mitotic
EOBAG000490002992	337.529	926.186	-1.45624	5.42e-05	0.000137846	Tmem106b	mitotic
EOBAG000300038991	889.415	2443.15	-1.45767	2.02e-11	1.15e-10	Ctnna1	mitotic
EOBAG001420001991	428.667	1178.44	-1.45925	5.62e-05	0.000142491	Psat1	mitotic
EOBAG000620053993	137.237	377.883	-1.46015	7.81e-05	0.000193194	Pigx	mitotic
EOBAG001320158991	1246.56	3430.71	-1.4603	3.02e-08	1.19e-07	Lsm14a	mitotic
EOBAG001110034894	60.9042	167.987	-1.46206	0.00111985	0.00229329	Gucy1a3	mitotic
EOBAG000310316991	169.79	469.022	-1.46688	2.16e-10	1.1e-09	Shmt2	mitotic
EOBAG001770071991	518.269	1436.88	-1.4707	1.88e-06	5.9e-06	Cuta	mitotic
EOBAG003070006994	411.037	1140.61	-1.47262	2.07e-10	1.05e-09	2810474O19Rik	mitotic
EOBAG001550026991	231.922	645.351	-1.47529	2.23e-08	8.95e-08	Apaf1	mitotic
EOBAG001250011794	145.242	404.264	-1.47553	1.5e-09	6.98e-09	Ube2e2	mitotic
EOBAG000650054991	417.719	1162.12	-1.47672	2.15e-09	9.79e-09	Htra3	mitotic
EOBAG001460045991	1113.57	3100.24	-1.47699	7.62e-14	5.48e-13	Pnkd	mitotic
EOBAG000280081892	39.2811	109.775	-1.47913	0.00379511	0.00711486	Hoxd9	mitotic
EOBAG000020118994	103.246	288.372	-1.48009	1.07e-06	3.48e-06	Sfxn1	mitotic
EOBAG001240007991	129.739	364.329	-1.48798	3.66e-07	1.27e-06	Twsg1	mitotic
EOBAG002110030991	123.335	347.298	-1.49199	1.07e-05	3.03e-05	Cbx4	mitotic
EOBAG002470043991	249.449	702.016	-1.4921	2.77e-08	1.1e-07	Rbm22	mitotic
EOBAG000280052991	219.863	619.105	-1.49368	0.000688111	0.00146098	Itga6	mitotic
EOBAG000870016994	959.615	2703.6	-1.49433	1.42e-11	8.2e-11	Zfx	mitotic
EOBAG000110217794	37.5425	105.764	-1.49457	0.0255872	0.0407817	Crispld2	mitotic
EOBAG000710011991	388.57	1098.25	-1.49838	8.13e-12	4.8e-11	Fyn	mitotic
EOBAG000060111994	429.329	1216.31	-1.50184	1.16e-07	4.28e-07	Rest	mitotic
EOBAG000300130991	1009.57	2862.68	-1.50351	2.23e-05	6.02e-05	Ndfip1	mitotic
EOBAG004060007893	1960.68	5565.52	-1.5051	1.1e-07	4.08e-07	Vim	mitotic
EOBAG002200009991	406.025	1155.01	-1.50809	2.68e-07	9.42e-07	Nek7	mitotic
EOBAG001700009991	681.197	1945.75	-1.51388	1.52e-09	7.05e-09	St3gal4	mitotic
EOBAG002830053994	446.036	1275.14	-1.51531	9.11e-05	0.000222834	Selenbp2	mitotic
EOBAG001380022993	449.062	1284.44	-1.51582	3.1e-07	1.08e-06	Pnrc1	mitotic
EOBAG003320016991	542.723	1553.03	-1.51636	2.06e-09	9.4e-09	Etv5	mitotic
EOBAG003140002991	329.25	942.353	-1.51665	1.62e-13	1.13e-12	Fmr1	mitotic
EOBAG001020022991	198.732	568.743	-1.51682	2.4e-07	8.5e-07	Arpc5	mitotic
EOBAG000020167994	736.201	2109.79	-1.51887	6.02e-07	2.03e-06	Susd3	mitotic
EOBAG002740029994	182.488	524.531	-1.52205	1.04e-06	3.39e-06	Pqbp1	mitotic
EOBAG002980011991	305.206	876.781	-1.52241	2.08e-05	5.64e-05	Prdx3	mitotic
EOBAG001320042993	172.26	495.844	-1.52596	8.23e-09	3.5e-08	Zfp36	mitotic
EOBAG000230048991	365.66	1060.59	-1.53576	3.76e-07	1.3e-06	Esd	mitotic
EOBAG004350003991	293.906	853.188	-1.53688	5.51e-05	0.000139751	Trip6	mitotic
EOBAG002720002994	1207.97	3505.48	-1.5369	2.79e-10	1.41e-09	Ctsl	mitotic
EOBAG002380007793	169.721	493.952	-1.54019	3.48e-08	1.36e-07	Cenpb	mitotic
EOBAG000370003894	211.001	614.631	-1.54221	2.3e-08	9.22e-08	8030462N17Rik	mitotic
EOBAG000070139991	69.7987	203.589	-1.54294	6.14e-06	1.8e-05	Rab35	mitotic
EOBAG001870044992	356.551	1039.78	-1.54365	4.29e-10	2.11e-09	Rnf130	mitotic
EOBAG000150162991	405.159	1182.9	-1.54522	8.63e-07	2.85e-06	Sgpp1	mitotic
EOBAG000370065893	609.526	1781.88	-1.54724	0.000701915	0.00148723	Lman1	mitotic
EOBAG000830136992	460.112	1348.48	-1.55128	4.11e-09	1.82e-08	Gamt	mitotic
EOBAG001070046992	1503.43	4407.76	-1.55166	1.56e-10	8.06e-10	Bnip3l	mitotic
EOBAG000950017991	344.42	1010.27	-1.55261	7.22e-09	3.09e-08	Cpe	mitotic
EOBAG000390142994	103.146	302.938	-1.55401	2.25e-09	1.02e-08	Zfp362	mitotic
EOBAG000320115991	781.913	2302.79	-1.55812	3.88e-13	2.62e-12	Grb2	mitotic
EOBAG000820041991	271.359	799.224	-1.5583	1.26e-05	3.53e-05	Timp3	mitotic
EOBAG000380031991	447.642	1318.7	-1.55857	3.14e-14	2.34e-13	Map2k4	mitotic
EOBAG001490012991	525.615	1560.99	-1.56995	3.86e-11	2.12e-10	Gars	mitotic
EOBAG002110012992	27.1975	81.0258	-1.57138	0.00253264	0.00489088	Socs3	mitotic
EOBAG000470049991	9.89217	29.4714	-1.57528	0.027369	0.0433078	C1qtnf7	mitotic
EOBAG001040013994	323.448	966.153	-1.57833	3.57e-09	1.59e-08	Btg3	mitotic
EOBAG000810030993	342.573	1023.41	-1.57931	1.25e-07	4.6e-07	Dcakd	mitotic
EOBAG000640113893	191.965	573.777	-1.57996	0.000154329	0.000364653	Col6a1	mitotic
EOBAG000750017991	477.409	1428.91	-1.58139	3.99e-11	2.19e-10	St3gal5	mitotic
EOBAG000900020991	136.705	409.511	-1.58223	3.59e-09	1.59e-08	Rpa2	mitotic
EOBAG000690057994	585.418	1757.97	-1.58585	4.89e-12	2.94e-11	Nono	mitotic
EOBAG000090084991	573.4	1722	-1.58637	3.81e-16	3.29e-15	Pprc1	mitotic
EOBAG000570105991	484.541	1456.69	-1.58751	7.91e-13	5.16e-12	Fubp3	mitotic
EOBAG000440048991	1822.64	5483.05	-1.58882	8.97e-12	5.27e-11	Itm2c	mitotic
EOBAG002390013991	261.145	786.224	-1.58951	3.52e-10	1.75e-09	Nab1	mitotic
EOBAG001560006991	351.058	1056.64	-1.59012	4.68e-11	2.55e-10	Abcd3	mitotic
EOBAG000050321893	939.175	2828.14	-1.59027	5e-11	2.72e-10	Bmp7	mitotic
EOBAG001130035994	1136.56	3425.08	-1.59128	5.77e-10	2.81e-09	Nt5dc2	mitotic
EOBAG003160047991	375.338	1131.98	-1.59209	1.84e-10	9.45e-10	Idh3g	mitotic
EOBAG005320002994	166.118	500.989	-1.59255	3.25e-10	1.62e-09	Snx6	mitotic
EOBAG001770040991	1471.22	4440.9	-1.59378	2.44e-06	7.56e-06	Rpl10a	mitotic
EOBAG000390088991	147.39	445.564	-1.59609	9.58e-10	4.55e-09	Inpp5b	mitotic
EOBAG000690024991	35.9427	109.015	-1.6014	6.19e-06	1.82e-05	Heph	mitotic
EOBAG002660009992	856.566	2601.24	-1.60235	1.49e-11	8.59e-11	Hmgb3	mitotic
EOBAG000290013991	584.474	1777.44	-1.60442	7.84e-13	5.12e-12	Rars	mitotic
EOBAG000020182991	497.056	1515.01	-1.6079	4.99e-07	1.7e-06	Lrig1	mitotic
EOBAG001800031991	281.8	861.143	-1.61058	4.32e-09	1.9e-08	Slc27a3	mitotic
EOBAG003680009991	135.041	413.147	-1.61165	0.000112186	0.000270701	Rrs1	mitotic
EOBAG001220009991	676.071	2066.37	-1.61167	2.45e-12	1.53e-11	Actr3	mitotic
EOBAG000030211991	76.6133	234.204	-1.61258	0.000241374	0.000553749	Osr1	mitotic
EOBAG000890042991	381.072	1170.59	-1.61869	9.33e-07	3.07e-06	Gprasp2	mitotic
EOBAG000520130991	466.418	1433.09	-1.61939	9.16e-10	4.36e-09	Fbln1	mitotic
EOBAG000300007991	551.06	1700.55	-1.62583	7.88e-12	4.65e-11	Man2a1	mitotic
EOBAG000890032991	587.501	1813.15	-1.62605	1.27e-07	4.64e-07	Zmat1	mitotic
EOBAG002940058991	578.482	1787.07	-1.62688	2.53e-07	8.94e-07	Gpsm1	mitotic
EOBAG000920048893	479.337	1481.39	-1.62766	1.6e-14	1.22e-13	Etnk2	mitotic
EOBAG000070080794	345.62	1069.44	-1.6295	1.39e-07	5.08e-07	Dtx1	mitotic
EOBAG000010087994	476.617	1475.72	-1.63013	1.2e-06	3.87e-06	Pcnp	mitotic
EOBAG000590058991	255.151	792.478	-1.63582	8.27e-11	4.4e-10	Ddit4	mitotic
EOBAG000690060991	871.785	2713.28	-1.63819	7.77e-12	4.59e-11	Ogt	mitotic
EOBAG002440012991	1320.18	4111.6	-1.63893	5.85e-20	6.64e-19	Fads1	mitotic
EOBAG000670001884	203.508	635.561	-1.64299	1.88e-11	1.07e-10	Ifnar1	mitotic
EOBAG000760021991	14.683	45.7813	-1.64301	0.00673476	0.0120279	Papss2	mitotic
EOBAG003970053994	289.908	906.211	-1.64352	8.87e-07	2.92e-06	Stx4a	mitotic
EOBAG002830022893	243.164	760.914	-1.64475	2.17e-08	8.72e-08	Anp32e	mitotic
EOBAG000400024991	354.566	1109.92	-1.64629	6.01e-09	2.6e-08	Tshz1	mitotic
EOBAG001360020991	366.59	1148.24	-1.64725	4.93e-08	1.9e-07	Tmco1	mitotic
EOBAG000050175991	483.71	1518.18	-1.65014	0.000176503	0.000413297	Emilin3	mitotic
EOBAG000170017892	187.043	588.629	-1.65361	6.39e-06	1.87e-05	Crabp1	mitotic
EOBAG001560034991	711.713	2245.19	-1.65749	7.94e-05	0.000196287	Tgfbr3	mitotic
EOBAG000050295894	61.579	194.378	-1.65798	9.9e-07	3.24e-06	Sall4	mitotic
EOBAG001330005991	212.989	673.1	-1.66018	1.57e-07	5.66e-07	Stag2	mitotic
EOBAG000570187991	159.207	503.414	-1.66035	7.15e-08	2.71e-07	Pdcl	mitotic
EOBAG001820016991	545.283	1724.05	-1.66035	1.51e-13	1.06e-12	Rbm10	mitotic
EOBAG000140130894	206.648	657.139	-1.6696	1.48e-10	7.68e-10	Zfp623	mitotic
EOBAG000460038994	856.215	2743.6	-1.68007	2.68e-14	2e-13	Wt1	mitotic
EOBAG002000035992	1805.91	5793.01	-1.68147	7.97e-10	3.82e-09	Rcc2	mitotic
EOBAG002090014994	88.8773	285.532	-1.68334	5.15e-07	1.75e-06	Tmem68	mitotic
EOBAG000310031991	347.572	1119.03	-1.68691	7.42e-07	2.47e-06	Bnip3	mitotic
EOBAG000520067892	220.913	712.457	-1.68908	7.57e-13	4.95e-12	Zc3h7b	mitotic
EOBAG001480021991	95.3926	307.577	-1.69067	9.72e-06	2.77e-05	Rps6ka2	mitotic
EOBAG000400039992	271.356	877.769	-1.69343	7.49e-14	5.4e-13	Socs6	mitotic
EOBAG000040196994	2611.87	8481.43	-1.69915	5.24e-08	2.01e-07	Rps3	mitotic
EOBAG001770037991	507.145	1650.36	-1.70239	6.34e-19	6.73e-18	Fkbp5	mitotic
EOBAG000270016992	56.0256	182.367	-1.70424	7.07e-05	0.000176097	Igf2bp1	mitotic
EOBAG002460013994	236.084	769.677	-1.7047	1.71e-10	8.79e-10	Ube2d1	mitotic
EOBAG000060095991	359.059	1173.97	-1.70907	1.25e-05	3.49e-05	Kit	mitotic
EOBAG000370059994	165.738	542.865	-1.71239	1.72e-11	9.83e-11	Zfp532	mitotic
EOBAG000260117991	962.926	3156.19	-1.71247	3.57e-13	2.41e-12	Mybbp1a	mitotic
EOBAG002590035994	86.9027	285.151	-1.71568	3.93e-07	1.35e-06	2210016F16Rik	mitotic
EOBAG000070028774	45.5277	149.795	-1.71797	2.48e-06	7.67e-06	Rpp14	mitotic
EOBAG000900123992	1430.56	4712.74	-1.71982	1.13e-12	7.28e-12	Cdc42	mitotic
EOBAG000260067994	131.363	434.004	-1.72275	3.53e-06	1.07e-05	0610010K14Rik	mitotic
EOBAG000290117894	120.009	396.187	-1.72368	1.78e-10	9.16e-10	Unkl	mitotic
EOBAG000170069991	312.976	1034.64	-1.72511	0.00289291	0.00553049	Cyp11a1	mitotic
EOBAG000110204991	710.127	2348.23	-1.72574	1.01e-13	7.2e-13	Mbtps1	mitotic
EOBAG001590014894	35.5934	117.452	-1.726	0.00717291	0.0127348	Cd93	mitotic
EOBAG000500024991	879.233	2911	-1.72708	1.38e-13	9.69e-13	Map3k1	mitotic
EOBAG000150157991	204.8	678.883	-1.7283	6.3e-10	3.05e-09	Mthfd1	mitotic
EOBAG004780005991	174.55	578.991	-1.72867	5.2e-08	2e-07	Sap30l	mitotic
EOBAG000870010991	153.628	509.716	-1.73079	3.02e-12	1.86e-11	Pola1	mitotic
EOBAG000070183991	146.516	487.744	-1.7338	8.04e-08	3.02e-07	Alkbh2	mitotic
EOBAG006340001794	248.525	828.496	-1.73715	8.03e-13	5.23e-12	Klhl9	mitotic
EOBAG001180006994	2855.69	9538.78	-1.74003	1.58e-15	1.31e-14	Ddx3x	mitotic
EOBAG004530006991	933.177	3134.67	-1.74808	5.61e-13	3.72e-12	Elovl5	mitotic
EOBAG000900103991	56.6319	190.522	-1.74865	1.29e-06	4.16e-06	Id3	mitotic
EOBAG000630058992	127.936	431.277	-1.75342	5.48e-05	0.000139099	Igf2	mitotic
EOBAG003160046994	176.123	596.887	-1.76078	2.67e-08	1.06e-07	Ssr4	mitotic
EOBAG000170085991	881.014	2988.15	-1.76198	8.47e-15	6.58e-14	Neo1	mitotic
EOBAG001200017894	338.734	1150.35	-1.76369	8.36e-12	4.93e-11	Irf2bp2	mitotic
EOBAG000670062991	2287.18	7782.19	-1.76653	2.09e-16	1.85e-15	App	mitotic
EOBAG000100078894	77.9788	265.829	-1.76715	6.68e-07	2.24e-06	Mtrf1l	mitotic
EOBAG002530013992	192.175	654.724	-1.76842	8.88e-09	3.76e-08	Casp6	mitotic
EOBAG001050005994	772.603	2637.81	-1.77149	9.64e-12	5.65e-11	Gja1	mitotic
EOBAG002300023994	65.3832	224.413	-1.78023	6.09e-06	1.79e-05	Serpinb1a	mitotic
EOBAG001770015992	2440.09	8383.5	-1.7805	5.97e-17	5.5e-16	Mtch1	mitotic
EOBAG005360003993	448.014	1540.54	-1.78169	3.87e-18	3.89e-17	Mcfd2	mitotic
EOBAG001770083991	320.734	1106.74	-1.78621	2.88e-12	1.78e-11	Slc39a7	mitotic
EOBAG003040011994	837.236	2888.38	-1.78652	2.34e-13	1.6e-12	Rbbp7	mitotic
EOBAG000300098991	187.616	647.781	-1.78693	1.02e-08	4.29e-08	Taf7	mitotic
EOBAG000690033893	119.223	412.01	-1.78785	1.24e-10	6.5e-10	Efnb1	mitotic
EOBAG003160008992	110.505	382.717	-1.79061	1.27e-11	7.35e-11	Vbp1	mitotic
EOBAG000400002893	85.7635	296.862	-1.7922	1.78e-08	7.25e-08	Pard6g	mitotic
EOBAG000370028991	289.131	1001.27	-1.79228	3.18e-10	1.59e-09	Mro	mitotic
EOBAG000110057991	255.108	885.976	-1.7955	1.79e-08	7.26e-08	Thap11	mitotic
EOBAG000010072991	76.7486	266.598	-1.79554	1.42e-07	5.18e-07	Nit2	mitotic
EOBAG000790002991	663.476	2305.97	-1.79709	1.6e-18	1.66e-17	Taf2	mitotic
EOBAG000580060991	209.305	727.772	-1.79769	1.37e-10	7.1e-10	Spred1	mitotic
EOBAG001730025991	30.9624	107.783	-1.79876	1.12e-05	3.15e-05	Dck	mitotic
EOBAG000250126991	106.787	371.545	-1.79916	3.55e-11	1.96e-10	Cdk5	mitotic
EOBAG000040140991	373.781	1304.16	-1.80236	1.57e-12	9.94e-12	Crebzf	mitotic
EOBAG000570173991	993.507	3468.93	-1.80381	1.01e-19	1.13e-18	Nr5a1	mitotic
EOBAG000140019991	140.144	489.313	-1.80457	2.86e-11	1.6e-10	Tmem65	mitotic
EOBAG001920050991	630.216	2204.15	-1.80607	1.55e-14	1.18e-13	Lamb2	mitotic
EOBAG004410015991	110.451	386.793	-1.80613	5.49e-07	1.86e-06	Trim26	mitotic
EOBAG000590052494	3656.67	12864.2	-1.81475	1.04e-10	5.48e-10	Psap	mitotic
EOBAG000170072991	39.7948	140.202	-1.81516	5.11e-05	0.000130628	Islr	mitotic
EOBAG001980009991	110.45	388.906	-1.81555	7.72e-10	3.7e-09	Nudt5	mitotic
EOBAG002230001991	414.79	1461.32	-1.8168	1.63e-19	1.8e-18	Tle4	mitotic
EOBAG000370021991	217.772	768.863	-1.81951	4.75e-11	2.59e-10	Acaa2	mitotic
EOBAG000250046694	581.03	2051.99	-1.82037	1.08e-15	9.05e-15	Zyx	mitotic
EOBAG001200050993	208.644	738.838	-1.82398	2.32e-12	1.45e-11	Pgbd5	mitotic
EOBAG001100017991	332.634	1178.73	-1.82497	7.71e-13	5.04e-12	Rreb1	mitotic
EOBAG000630126994	1072.35	3813.11	-1.83016	1.33e-12	8.5e-12	Gstp1	mitotic
EOBAG000810101994	112.575	400.179	-1.8302	1.28e-10	6.69e-10	Stat5b	mitotic
EOBAG002380038994	164.944	587.352	-1.83119	5.81e-14	4.23e-13	Sirpa	mitotic
EOBAG003340067993	132.457	472.729	-1.83547	1.55e-10	8e-10	Tmem161a	mitotic
EOBAG000040022993	670.361	2395.41	-1.83716	3.42e-09	1.52e-08	Mfge8	mitotic
EOBAG000680120991	134.882	483.36	-1.8417	5.21e-10	2.55e-09	Alg2	mitotic
EOBAG000590045991	1273.19	4576.06	-1.84557	1.05e-20	1.26e-19	Sgpl1	mitotic
EOBAG002650014991	650.023	2339.97	-1.84811	1.17e-06	3.77e-06	Hmgcs2	mitotic
EOBAG001410030991	874.314	3147.69	-1.84815	3.14e-18	3.17e-17	Mdh1	mitotic
EOBAG000020015991	3587.18	12925.3	-1.84926	6.04e-11	3.26e-10	Gatm	mitotic
EOBAG002390015991	312.573	1127.36	-1.85024	1.63e-13	1.14e-12	Gls	mitotic
EOBAG003710004991	371.549	1340.87	-1.85162	7.84e-08	2.95e-07	Hadh	mitotic
EOBAG000200056892	140.126	505.348	-1.8517	4.43e-12	2.68e-11	Hsd17b11	mitotic
EOBAG000820028991	241.813	872.871	-1.85215	3.74e-15	3.01e-14	Ric8b	mitotic
EOBAG001750010994	726.337	2623.76	-1.85305	8.96e-20	1e-18	Phf3	mitotic
EOBAG000070073992	3362.48	12165.7	-1.85519	3.44e-06	1.04e-05	Rpl6	mitotic
EOBAG000120033991	80.2988	291.02	-1.85806	1.46e-12	9.31e-12	Fbln5	mitotic
EOBAG000660124991	255.503	929.143	-1.86205	1.15e-12	7.38e-12	Acvr2b	mitotic
EOBAG001460067991	139.294	506.455	-1.86265	1.4e-10	7.29e-10	Pecr	mitotic
EOBAG000400026994	124.789	454.909	-1.86596	8.98e-11	4.75e-10	Zadh2	mitotic
EOBAG001340008991	588.733	2147.17	-1.86666	7.38e-12	4.37e-11	Zmynd11	mitotic
EOBAG000760022992	204.083	745.501	-1.86816	1.7e-11	9.71e-11	Minpp1	mitotic
EOBAG002100022991	941.981	3441.99	-1.86945	1.47e-08	6.04e-08	Ldhb	mitotic
EOBAG000090085991	654.514	2398.9	-1.87366	1.1e-10	5.75e-10	Ldb1	mitotic
EOBAG000170110994	45.9728	169.031	-1.87456	9.33e-05	0.000227788	Anp32a	mitotic
EOBAG000840003992	637.451	2339.99	-1.87607	2.45e-19	2.68e-18	Ndufa4	mitotic
EOBAG000710060992	120.912	444.017	-1.87607	2.14e-11	1.21e-10	Atg5	mitotic
EOBAG000140058991	214.423	787.506	-1.87654	6.43e-07	2.16e-06	Ndrg1	mitotic
EOBAG003530002991	197.677	728.69	-1.88247	1.58e-13	1.1e-12	Aldh7a1	mitotic
EOBAG000630034884	717.202	2648.29	-1.88445	2.02e-16	1.78e-15	Polr2l	mitotic
EOBAG002980006992	189.034	698.346	-1.88509	2.64e-14	1.97e-13	Inpp5f	mitotic
EOBAG001540037894	164.33	608.262	-1.88746	3.2e-08	1.26e-07	Dguok	mitotic
EOBAG000610031694	4.19453	15.7191	-1.89489	0.0286326	0.045137	C1qtnf3	mitotic
EOBAG000850002992	463.808	1727	-1.89602	4.92e-16	4.21e-15	Stx6	mitotic
EOBAG001890007991	926.056	3448.08	-1.8966	1.98e-20	2.33e-19	Adam10	mitotic
EOBAG000010135991	11.5299	42.961	-1.89701	0.000535961	0.00116081	Cd200	mitotic
EOBAG005430001991	106.766	399.616	-1.90404	5.54e-12	3.31e-11	Spred2	mitotic
EOBAG000640016994	1445.75	5412.15	-1.90443	2.28e-20	2.67e-19	Ttc3	mitotic
EOBAG003040004594	34.3442	128.299	-1.90466	2.51e-07	8.86e-07	SCML2	mitotic
EOBAG000050062892	151.685	570.129	-1.90954	1.13e-06	3.66e-06	Sox12	mitotic
EOBAG000790013991	565.937	2128.61	-1.91101	3.34e-12	2.05e-11	Rad21	mitotic
EOBAG002810027991	311.223	1171.5	-1.91191	1.68e-08	6.84e-08	Psme1	mitotic
EOBAG000050016991	629.966	2371.15	-1.91196	1.29e-17	1.25e-16	Acss1	mitotic
EOBAG000370053991	95.3545	359.702	-1.9138	1.38e-11	7.97e-11	Fech	mitotic
EOBAG000050203991	1105.59	4185.47	-1.92065	1.34e-18	1.4e-17	Ywhab	mitotic
EOBAG000870032991	385.363	1459.35	-1.92121	1.59e-19	1.76e-18	Rps6ka3	mitotic
EOBAG001900047991	172.706	656.99	-1.92626	4.9e-08	1.89e-07	Tead2	mitotic
EOBAG000490018991	50.4273	192.978	-1.93369	1.07e-06	3.48e-06	Met	mitotic
EOBAG002380006991	113.809	434.963	-1.93542	4.34e-09	1.91e-08	Cdc25b	mitotic
EOBAG000390143991	97.9438	377.211	-1.94399	7.76e-13	5.06e-12	Trim62	mitotic
EOBAG000270080894	357.263	1375.97	-1.94527	7.2e-14	5.2e-13	Trim25	mitotic
EOBAG000520042992	2999.08	11551.6	-1.94544	1.85e-10	9.5e-10	Rpl3	mitotic
EOBAG001690007991	91.5513	352.651	-1.94562	0.000147976	0.000350661	Trim71	mitotic
EOBAG001050010991	882.691	3400.81	-1.94582	1.28e-09	5.99e-09	Serinc1	mitotic
EOBAG000090004994	69.7562	269.277	-1.94693	3.16e-08	1.24e-07	Trub1	mitotic
EOBAG001030026994	214.18	828.263	-1.95069	7.7e-14	5.54e-13	Htatsf1	mitotic
EOBAG000190084394	5868.03	22691	-1.95114	2.63e-18	2.67e-17	HSP90AB1	mitotic
EOBAG002220017991	85.5956	332.738	-1.95805	5.13e-11	2.78e-10	Rab33b	mitotic
EOBAG000520069991	89.7537	348.842	-1.95834	1.72e-06	5.44e-06	Tob2	mitotic
EOBAG002210011993	166.524	648.254	-1.96007	1.44e-09	6.72e-09	Gnb5	mitotic
EOBAG005670006991	139.945	544.67	-1.96066	6.19e-07	2.08e-06	Ndrg4	mitotic
EOBAG001130004794	377.558	1471.07	-1.9619	1.15e-12	7.4e-12	Rab5a	mitotic
EOBAG000890029991	372.188	1451.94	-1.96339	1.32e-12	8.41e-12	Armcx3	mitotic
EOBAG003120006991	604.114	2364.49	-1.9685	1.06e-17	1.03e-16	Tpd52	mitotic
EOBAG000090052991	523.22	2050.27	-1.9699	1.93e-17	1.85e-16	Slk	mitotic
EOBAG000010208991	119.147	469.032	-1.97664	3.01e-10	1.51e-09	Dirc2	mitotic
EOBAG003580050794	22.1598	87.3953	-1.97803	1.49e-06	4.74e-06	Icam1	mitotic
EOBAG000830052991	262.696	1037.88	-1.98192	7.94e-15	6.18e-14	Mpnd	mitotic
EOBAG001510025991	1685.74	6676.41	-1.98573	1.87e-18	1.93e-17	Sept6	mitotic
EOBAG000020034992	236.83	940.689	-1.98875	1.37e-13	9.63e-13	Eid1	mitotic
EOBAG000030239991	292.876	1165.72	-1.99289	2.79e-15	2.26e-14	E2f6	mitotic
EOBAG004090002894	22.5651	90.0899	-1.99563	3.86e-07	1.33e-06	Taf9b	mitotic
EOBAG000390181991	49.3059	197.6	-2.00051	7.44e-10	3.57e-09	Fabp3	mitotic
EOBAG001680015991	244.658	979.405	-2.00161	8.2e-17	7.47e-16	Kdelc1	mitotic
EOBAG004590003991	9.58565	38.1227	-2.00315	0.00144124	0.00289836	Sspn	mitotic
EOBAG000180040991	395.325	1586.47	-2.00493	2.27e-12	1.41e-11	Prkacb	mitotic
EOBAG001490019894	54.0275	217.03	-2.00524	3.52e-07	1.22e-06	Fkbp14	mitotic
EOBAG002410022991	47.4407	191.092	-2.00654	2.48e-09	1.12e-08	Pygl	mitotic
EOBAG000220038994	132.73	534.274	-2.00821	7.3e-15	5.71e-14	Nenf	mitotic
EOBAG000510033991	549.955	2215.92	-2.01016	1.03e-22	1.39e-21	Galnt1	mitotic
EOBAG002050003991	427.193	1724.05	-2.01267	2.32e-18	2.37e-17	Klf10	mitotic
EOBAG000040169992	6.34866	25.7772	-2.01334	0.00897542	0.0155905	Kctd14	mitotic
EOBAG000890044882	78.6257	319.526	-2.0203	4.05e-11	2.22e-10	Bhlhb9	mitotic
EOBAG000090024991	302.507	1227.23	-2.02072	1.61e-06	5.11e-06	Gpam	mitotic
EOBAG000020130894	36.3237	147.716	-2.02332	4.81e-08	1.86e-07	Nfil3	mitotic
EOBAG003160033994	2235.31	9092.53	-2.02421	2.75e-06	8.47e-06	Rpl10	mitotic
EOBAG004910003992	90.7984	370.167	-2.02518	8.42e-09	3.58e-08	Sh2d4a	mitotic
EOBAG001420004991	172.528	702.181	-2.02593	2.05e-12	1.28e-11	Gnaq	mitotic
EOBAG004810007992	181.738	741.878	-2.02835	9.91e-13	6.41e-12	Rpia	mitotic
EOBAG000230037892	509.71	2079.42	-2.02871	2.46e-20	2.87e-19	Slc25a30	mitotic
EOBAG001200046994	268.311	1095.3	-2.02894	8.03e-17	7.32e-16	2310022B05Rik	mitotic
EOBAG004250005894	150.455	615.346	-2.03233	1.55e-09	7.2e-09	Ubqln2	mitotic
EOBAG000020140991	664.012	2718.57	-2.03343	5.47e-20	6.22e-19	Spin1	mitotic
EOBAG000920033991	64.9662	267.405	-2.04148	3.05e-11	1.7e-10	Tmcc2	mitotic
EOBAG000720029991	263.041	1084.1	-2.04239	2.27e-13	1.56e-12	Smo	mitotic
EOBAG000970019991	72.5824	299.414	-2.04405	6.79e-10	3.27e-09	Cachd1	mitotic
EOBAG000050030994	146.357	604.312	-2.04408	7.77e-13	5.07e-12	Dnmt3b	mitotic
EOBAG002040004994	1080.7	4470.6	-2.04829	9.3e-12	5.46e-11	Hmgb1	mitotic
EOBAG001800046993	307.784	1277.5	-2.05289	1.79e-17	1.73e-16	Atp8b2	mitotic
EOBAG002390019991	122.416	508.387	-2.05431	2.28e-16	2e-15	Myo1b	mitotic
EOBAG000260022991	466.27	1939.84	-2.05683	1.5e-18	1.56e-17	Atp1b2	mitotic
EOBAG000540022994	219.641	913.921	-2.05703	4.56e-05	0.000117612	Osr2	mitotic
EOBAG002860046792	22.13	92.2665	-2.05958	4.49e-07	1.54e-06	Stx1a	mitotic
EOBAG001450008991	172.087	720.653	-2.06641	3.12e-12	1.92e-11	Foxn2	mitotic
EOBAG002550020991	73.4425	309.818	-2.0746	3.76e-10	1.86e-09	Abcb7	mitotic
EOBAG001390041991	3973.19	16736.7	-2.07463	2.11e-13	1.46e-12	Gas6	mitotic
EOBAG000670057991	41.3994	175.562	-2.08313	3.53e-05	9.25e-05	Adamts5	mitotic
EOBAG000890018994	48.1304	204.375	-2.08495	3.89e-11	2.14e-10	Timm8a1	mitotic
EOBAG002680025991	178.781	761.596	-2.09036	2.18e-21	2.7e-20	Swap70	mitotic
EOBAG004410036794	1414.93	6032.64	-2.09197	3.14e-28	5.57e-27	Tubb5	mitotic
EOBAG000140014991	64.0465	272.754	-2.09322	5.58e-12	3.34e-11	Fbxo32	mitotic
EOBAG004700001991	104.678	447.684	-2.09653	2.16e-11	1.22e-10	Sh3d19	mitotic
EOBAG000830124991	315.067	1350.28	-2.09882	8.09e-14	5.81e-13	Tcf3	mitotic
EOBAG001920042794	202.325	868.295	-2.10062	8.54e-21	1.03e-19	Gpx1	mitotic
EOBAG000890025794	143.368	621.232	-2.11397	1.19e-12	7.62e-12	Armcx4	mitotic
EOBAG000050240992	540.787	2341.2	-2.11405	1.11e-11	6.47e-11	Pltp	mitotic
EOBAG004800006991	379.594	1644.31	-2.11469	1.15e-13	8.11e-13	Nfkbia	mitotic
EOBAG000010223894	627.011	2719.55	-2.1166	7.41e-21	8.96e-20	Itgb5	mitotic
EOBAG001910021991	776.387	3372	-2.11852	2.91e-17	2.75e-16	Tsn	mitotic
EOBAG000660031991	317.751	1394.4	-2.13333	6.33e-15	4.97e-14	Mcm2	mitotic
EOBAG000150170991	582.31	2558.68	-2.13531	6.43e-20	7.28e-19	Hif1a	mitotic
EOBAG000470048991	45.4436	199.942	-2.1398	9.77e-05	0.00023774	Cc2d2a	mitotic
EOBAG000600108994	634.963	2803.06	-2.14216	2e-06	6.28e-06	Rpl22	mitotic
EOBAG001540013991	372.601	1646.35	-2.14285	2.06e-14	1.55e-13	Cyp26b1	mitotic
EOBAG004760003892	155.181	686.205	-2.14427	2.36e-15	1.93e-14	Hpcal1	mitotic
EOBAG000120069991	2549.55	11301.3	-2.14816	5.93e-14	4.31e-13	Serpina5	mitotic
EOBAG000070280994	119.985	532.562	-2.1491	3.68e-14	2.72e-13	Rilpl1	mitotic
EOBAG001320014994	1162.03	5155.79	-2.14943	2.59e-13	1.77e-12	Ltbp4	mitotic
EOBAG001070044991	799.786	3550.49	-2.15025	7.81e-26	1.25e-24	Dpysl2	mitotic
EOBAG001900095554	485.523	2157.77	-2.15158	1.46e-18	1.52e-17	2410002F23Rik	mitotic
EOBAG000410086993	289.629	1289.79	-2.15466	2.78e-12	1.72e-11	Tceal8	mitotic
EOBAG004620006991	440.898	1964.01	-2.15488	1.2e-16	1.08e-15	Rab12	mitotic
EOBAG000220003991	76.4675	341.297	-2.15506	4.5e-13	3.01e-12	Cd34	mitotic
EOBAG001250018991	783.994	3492.49	-2.15541	2.03e-13	1.4e-12	Nr1d2	mitotic
EOBAG000090112994	944.69	4212.09	-2.15665	4.13e-19	4.45e-18	Scd2	mitotic
EOBAG000410078994	745.926	3330.01	-2.15827	3.04e-22	3.98e-21	Morf4l2	mitotic
EOBAG000430049991	35.0439	157.125	-2.16404	9.76e-05	0.000237609	Fgl2	mitotic
EOBAG000610019994	185.322	831.046	-2.16472	2.61e-14	1.96e-13	Skp2	mitotic
EOBAG005190003994	97.6915	437.726	-2.16487	2.97e-15	2.4e-14	Mtap	mitotic
EOBAG001420021994	104.701	470.5	-2.16834	1.54e-16	1.37e-15	Aldh1a1	mitotic
EOBAG003640009991	402.568	1813.32	-2.17087	2.86e-12	1.77e-11	Cdkn1b	mitotic
EOBAG000360074991	301.393	1358	-2.17121	6.23e-15	4.89e-14	Atic	mitotic
EOBAG000640076894	58.8171	265.458	-2.17334	1.18e-13	8.33e-13	Icosl	mitotic
EOBAG003970057994	229.808	1039.55	-2.17753	1.29e-19	1.43e-18	Vkorc1	mitotic
EOBAG001820035991	154.529	701.72	-2.18315	2.64e-09	1.19e-08	Maob	mitotic
EOBAG002740021991	106.288	484.211	-2.18611	3.33e-11	1.85e-10	Gpkow	mitotic
EOBAG000830210694	38.6232	176.077	-2.1863	1.8e-07	6.45e-07	Zfp422	mitotic
EOBAG000170010991	171.9	783.611	-2.18745	1.08e-15	9.02e-15	Tbc1d2b	mitotic
EOBAG000700127991	115.975	528.514	-2.18776	4.55e-19	4.87e-18	Patz1	mitotic
EOBAG000440058394	1028.38	4686.03	-2.18776	2.95e-16	2.57e-15	Ncl	mitotic
EOBAG000780049991	77.1052	352.475	-2.19173	4.7e-12	2.84e-11	L3mbtl3	mitotic
EOBAG000960011893	352.583	1614.01	-2.19425	8.04e-23	1.09e-21	Rap2c	mitotic
EOBAG002590008991	1185.21	5425.4	-2.19453	5.92e-16	5.03e-15	Pcyox1	mitotic
EOBAG000260074991	90.8237	419.345	-2.20525	1.91e-15	1.56e-14	Arrb2	mitotic
EOBAG003160057991	158.495	731.999	-2.2076	1.67e-13	1.16e-12	Bgn	mitotic
EOBAG000690067992	1449.23	6699.17	-2.20869	5.43e-08	2.08e-07	Rps4x	mitotic
EOBAG000430032991	138.787	642.998	-2.21122	1.86e-17	1.79e-16	Pus7	mitotic
EOBAG002630004893	815.229	3785.18	-2.21515	3.68e-09	1.64e-08	Sparc	mitotic
EOBAG000170024991	204.071	951.748	-2.22081	1.96e-20	2.31e-19	Fbxo22	mitotic
EOBAG000030146991	103.646	484.83	-2.2234	3.94e-15	3.15e-14	Emilin1	mitotic
EOBAG001490008991	683.631	3194.34	-2.22417	5.34e-18	5.31e-17	Aqp1	mitotic
EOBAG000660101994	2017.7	9431.47	-2.22471	6.72e-08	2.55e-07	Rpl14	mitotic
EOBAG000530032992	39.679	185.361	-2.2251	8.28e-10	3.96e-09	Rnf149	mitotic
EOBAG006310005994	127.74	603.273	-2.23822	1.98e-12	1.24e-11	Nt5c3	mitotic
EOBAG001190011991	215.155	1015.12	-2.23834	6.49e-10	3.14e-09	Mgst1	mitotic
EOBAG000570155991	209.782	1001.2	-2.25426	2.14e-24	3.15e-23	Zbtb43	mitotic
EOBAG001840002994	224.038	1070.09	-2.25529	4.53e-15	3.61e-14	Zfand5	mitotic
EOBAG002940035994	7343.99	35075	-2.25579	4.27e-25	6.52e-24	Ptgds	mitotic
EOBAG000310188994	1287.78	6158.1	-2.25739	8.74e-16	7.35e-15	Hnrnpa1	mitotic
EOBAG000690070991	114.558	549.071	-2.25933	8.14e-18	8.02e-17	Phka1	mitotic
EOBAG005100008991	687.183	3293.49	-2.26097	1.79e-31	3.61e-30	Cds2	mitotic
EOBAG000770070994	695.339	3342.15	-2.26487	6.31e-13	4.16e-12	Yap1	mitotic
EOBAG001500019892	350.616	1689.97	-2.26876	7.57e-14	5.45e-13	Ssbp3	mitotic
EOBAG003160054991	13.2909	64.1173	-2.27514	1.34e-05	3.74e-05	Dusp9	mitotic
EOBAG002970004991	86.416	420.751	-2.28277	1.58e-20	1.88e-19	Elavl2	mitotic
EOBAG004650015894	94.1846	459.47	-2.28481	1.4e-11	8.1e-11	Zbtb12	mitotic
EOBAG000640037992	632.278	3082.17	-2.28526	2.99e-25	4.6e-24	Bace2	mitotic
EOBAG000210051883	28.4902	138.666	-2.28721	1.5e-07	5.43e-07	Cd302	mitotic
EOBAG003960006992	330.114	1619.2	-2.29372	2.14e-14	1.61e-13	Snx5	mitotic
EOBAG001900161994	1128.07	5537.72	-2.29518	1.59e-21	2e-20	Ppp2r1a	mitotic
EOBAG001090071991	927.406	4553.26	-2.29565	3.25e-19	3.52e-18	Ampd2	mitotic
EOBAG002550017991	22.0421	108.568	-2.2977	5.31e-05	0.000135175	Slc16a2	mitotic
EOBAG001210020991	104.562	516.284	-2.30253	6.19e-13	4.08e-12	Rbpms	mitotic
EOBAG000540057991	225.41	1112.11	-2.30334	2.15e-12	1.34e-11	Gem	mitotic
EOBAG001110038894	105.07	520.044	-2.30872	5.87e-08	2.24e-07	Ctso	mitotic
EOBAG003320019991	125.216	620.866	-2.31021	1.6e-17	1.54e-16	Igf2bp2	mitotic
EOBAG000040039991	46.2688	229.4	-2.31158	3.38e-12	2.07e-11	Idh2	mitotic
EOBAG001460060991	285.57	1433.53	-2.32721	2.65e-09	1.2e-08	Igfbp2	mitotic
EOBAG000430062991	266.821	1344.6	-2.33399	2.88e-14	2.15e-13	Sema3c	mitotic
EOBAG002110027893	212.142	1071.29	-2.3354	1.12e-11	6.53e-11	Cbx2	mitotic
EOBAG000350008991	257.179	1301.21	-2.33863	5e-21	6.1e-20	Foxo1	mitotic
EOBAG003180002993	145.165	737.004	-2.34285	8.38e-15	6.51e-14	Tspyl2	mitotic
EOBAG000870009893	84.9098	434.642	-2.3556	5.17e-07	1.76e-06	Arx	mitotic
EOBAG001810028991	143.48	735.653	-2.35747	1.86e-18	1.92e-17	Vasn	mitotic
EOBAG000260021994	845.472	4335.39	-2.35826	3.3e-15	2.66e-14	Trp53	mitotic
EOBAG000710040994	403.284	2069.03	-2.35917	2e-18	2.05e-17	Foxo3	mitotic
EOBAG003180023991	22.5204	116.185	-2.36403	1.79e-06	5.65e-06	Alas2	mitotic
EOBAG001130027991	560.962	2890.25	-2.36507	6.01e-14	4.37e-13	Capn7	mitotic
EOBAG001510010991	83.1446	428.942	-2.36679	1.95e-16	1.72e-15	Dock11	mitotic
EOBAG000630011994	124.277	643.323	-2.37298	5.24e-12	3.15e-11	Ifitm3	mitotic
EOBAG003860004991	25.7155	133.297	-2.37645	5.92e-10	2.88e-09	Pdlim3	mitotic
EOBAG000150043991	15.6074	80.7834	-2.37796	1.2e-05	3.37e-05	Fos	mitotic
EOBAG002310015991	79.4319	414.12	-2.38397	1.45e-09	6.73e-09	Btbd3	mitotic
EOBAG000150165991	49.9442	261.45	-2.38882	1.08e-10	5.66e-10	Rhoj	mitotic
EOBAG001030001394	182.113	957.814	-2.39444	1.72e-19	1.9e-18	4933402E13Rik	mitotic
EOBAG001020012884	23.5005	124.421	-2.40402	1.44e-08	5.92e-08	Npl	mitotic
EOBAG000020029994	162.609	868.545	-2.41593	1.71e-13	1.19e-12	Dut	mitotic
EOBAG001070041991	480.455	2564.99	-2.41599	2.14e-19	2.35e-18	Trim35	mitotic
EOBAG001910016992	552.153	2952.27	-2.41841	1.17e-09	5.48e-09	Inhbb	mitotic
EOBAG001120013991	81.6835	439.329	-2.4261	8.51e-10	4.06e-09	Spry1	mitotic
EOBAG000660108994	4821.11	26021.1	-2.43223	5.17e-15	4.1e-14	Rpsa	mitotic
EOBAG003540001991	129.691	700.83	-2.43361	3.21e-15	2.59e-14	Mocs2	mitotic
EOBAG000640068992	118.938	643.084	-2.43523	6.96e-17	6.37e-16	Cstb	mitotic
EOBAG000630255992	202.494	1100.16	-2.44063	3.43e-09	1.53e-08	Fkbp2	mitotic
EOBAG005250012993	918.199	4990.41	-2.44227	3.1e-18	3.13e-17	Axl	mitotic
EOBAG005100004991	232.628	1266.03	-2.44437	4.04e-27	6.78e-26	Slc23a2	mitotic
EOBAG003710009992	20.0951	109.435	-2.4459	9.25e-07	3.04e-06	Col25a1	mitotic
EOBAG004570003892	1182.45	6466.69	-2.45123	6.17e-16	5.24e-15	Txnip	mitotic
EOBAG002270004994	282.742	1546.69	-2.4516	8.27e-15	6.43e-14	Chordc1	mitotic
EOBAG001200036794	303.128	1664.45	-2.4563	7.37e-24	1.06e-22	Egln1	mitotic
EOBAG000630269994	15.5797	85.9808	-2.45938	1.11e-05	3.14e-05	2700081O15Rik	mitotic
EOBAG002110006991	41.8075	230.169	-2.46078	1.77e-10	9.12e-10	Tk1	mitotic
EOBAG000870017994	169.664	941.009	-2.47079	1.81e-13	1.26e-12	Eif2s3x	mitotic
EOBAG000120076991	322.787	1797.71	-2.477	1.7e-24	2.51e-23	Glrx5	mitotic
EOBAG000250091991	80.9932	453.983	-2.48632	2.21e-15	1.8e-14	Rarres2	mitotic
EOBAG001010019991	135.905	764.434	-2.49249	8.84e-17	8.03e-16	Nipa1	mitotic
EOBAG002240009893	300.767	1698.99	-2.49799	8.62e-33	1.83e-31	Smad1	mitotic
EOBAG001660005991	238.865	1350.55	-2.49834	2.59e-23	3.59e-22	Prickle1	mitotic
EOBAG000050031991	182.751	1035.54	-2.50364	1.63e-20	1.93e-19	Commd7	mitotic
EOBAG003570004992	237.196	1348.86	-2.50787	3e-29	5.53e-28	Sh3bgrl2	mitotic
EOBAG000100010991	251.972	1454.13	-2.52793	1.66e-23	2.32e-22	Cited2	mitotic
EOBAG001360009994	135.105	786.983	-2.54182	7.92e-16	6.68e-15	Creg1	mitotic
EOBAG001140050991	6.82577	39.7942	-2.5424	0.00159904	0.00319154	Ednrb	mitotic
EOBAG005510027993	35.8648	210.647	-2.5503	3.16e-11	1.76e-10	Trim6	mitotic
EOBAG001300029991	572.049	3434.88	-2.58571	1.16e-17	1.13e-16	Dgkz	mitotic
EOBAG000380051991	236.433	1419.97	-2.58586	8.95e-17	8.12e-16	Rfxap	mitotic
EOBAG001200010991	671.563	4039.89	-2.5886	1.44e-21	1.81e-20	Nid1	mitotic
EOBAG001540063991	112.118	680.932	-2.60345	4.23e-14	3.11e-13	Mrpl19	mitotic
EOBAG002760010991	393.456	2403.32	-2.61031	3.19e-25	4.91e-24	Dmrt1	mitotic
EOBAG004350030991	31.3434	192.485	-2.61468	4.42e-15	3.53e-14	Cnpy4	mitotic
EOBAG004180016994	14.0116	85.5898	-2.62142	2.98e-05	7.88e-05	Cxcl10	mitotic
EOBAG000900088894	129.285	796.406	-2.62228	2.78e-28	4.94e-27	Rcan3	mitotic
EOBAG000050345894	295.423	1840.57	-2.63827	1.28e-15	1.07e-14	Gnas	mitotic
EOBAG014650001284	44.8812	280.188	-2.63942	1.55e-11	8.91e-11	Xlr4a	mitotic
EOBAG000110231893	2.47828	15.8221	-2.64801	0.0147001	0.0245279	Foxc2	mitotic
EOBAG002800006994	380.534	2392.69	-2.65216	2.27e-15	1.85e-14	Hspe1	mitotic
EOBAG000780025991	10.3598	65.2875	-2.6614	0.000168093	0.000394846	Vnn1	mitotic
EOBAG004160001991	39.0714	247.232	-2.66443	6.23e-13	4.1e-12	Sfrp1	mitotic
EOBAG000570080991	166.612	1067.97	-2.67944	1.97e-22	2.61e-21	Sh3glb2	mitotic
EOBAG000050134994	224.712	1451.16	-2.69093	8.46e-18	8.33e-17	Myl9	mitotic
EOBAG000730005991	195.871	1269.25	-2.69614	4.98e-23	6.79e-22	Alad	mitotic
EOBAG001390010892	188.965	1225.63	-2.69774	1.81e-15	1.49e-14	Col4a1	mitotic
EOBAG000890030991	144.288	937.888	-2.70035	2.27e-20	2.67e-19	Armcx2	mitotic
EOBAG000810206991	616.317	4012.4	-2.70264	1.74e-25	2.71e-24	Lasp1	mitotic
EOBAG000670058991	40.0709	262.928	-2.71307	2.19e-13	1.5e-12	Adamts1	mitotic
EOBAG001320168991	24.3748	161.337	-2.72848	2.31e-07	8.19e-07	Rhpn2	mitotic
EOBAG000560132994	139.119	922.676	-2.72953	2.19e-25	3.41e-24	Ephx1	mitotic
EOBAG004190007993	74.4071	500.989	-2.75163	3.88e-16	3.34e-15	Bid	mitotic
EOBAG003350007991	324.47	2192.4	-2.7557	6.4e-21	7.76e-20	Lpcat1	mitotic
EOBAG002940048784	148.249	1009.94	-2.76682	3.34e-16	2.9e-15	Sohlh1	mitotic
EOBAG000200059991	208.419	1428.21	-2.77659	4.58e-16	3.93e-15	Sparcl1	mitotic
EOBAG003120012994	372.407	2588.53	-2.79686	4.38e-19	4.69e-18	Fabp5	mitotic
EOBAG000710003784	86.2516	601.162	-2.79916	6.96e-15	5.45e-14	Marcks	mitotic
EOBAG002070003894	19.7755	138.373	-2.80138	1.21e-08	5.04e-08	Ndn	mitotic
EOBAG000470037991	149.577	1044.98	-2.80372	2.39e-23	3.31e-22	Qdpr	mitotic
EOBAG001790002992	550.727	3882.96	-2.81738	2.35e-24	3.43e-23	Myh11	mitotic
EOBAG001150003794	85.4894	606.714	-2.82432	7.73e-25	1.16e-23	Rps6ka6	mitotic
EOBAG000250134991	171.581	1225.1	-2.83486	1.38e-31	2.8e-30	Smarcd3	mitotic
EOBAG001380018991	42.7949	307.61	-2.84258	2.43e-17	2.31e-16	Rragd	mitotic
EOBAG001080038991	106.807	768.087	-2.84571	1.28e-18	1.34e-17	Enc1	mitotic
EOBAG000330046994	146.014	1049.76	-2.84672	5.51e-28	9.67e-27	Kitl	mitotic
EOBAG003500007794	136.307	988.267	-2.85673	2.06e-12	1.29e-11	Jun	mitotic
EOBAG002430003991	168.162	1219.1	-2.85772	5.01e-18	4.99e-17	Klf6	mitotic
EOBAG000070032991	25.4989	186.037	-2.86506	4.42e-15	3.52e-14	Kctd6	mitotic
EOBAG005140003991	6.06921	44.0926	-2.87055	2.81e-05	7.47e-05	Tnfaip8	mitotic
EOBAG001180024994	325.154	2388.8	-2.87752	2.94e-37	7.33e-36	Tspan7	mitotic
EOBAG000600062991	569.262	4248.73	-2.89948	2.3e-25	3.58e-24	Clstn1	mitotic
EOBAG000050156894	133.348	1000.06	-2.90671	3.74e-14	2.76e-13	Tgm2	mitotic
EOBAG001100010992	236.652	1774.92	-2.90684	2.09e-35	4.91e-34	Txndc5	mitotic
EOBAG000350052991	44.3278	332.567	-2.90733	4.71e-15	3.75e-14	Mfap4	mitotic
EOBAG000640108991	802.05	6036.85	-2.91193	2.46e-14	1.85e-13	Col18a1	mitotic
EOBAG000220039991	3.84059	28.9798	-2.91357	0.000986718	0.00203932	Atf3	mitotic
EOBAG000210013991	57.0948	429.883	-2.9157	4.31e-25	6.58e-24	Rnd3	mitotic
EOBAG004730007994	48.2109	368.084	-2.92886	6.2e-17	5.7e-16	C1d	mitotic
EOBAG000200024994	27.8209	211.692	-2.9295	4.15e-11	2.28e-10	Rasgef1b	mitotic
EOBAG000790011884	4949.57	38132.1	-2.94557	1.28e-30	2.48e-29	Aard	mitotic
EOBAG006300009894	86.7863	675.535	-2.95991	1.32e-12	8.44e-12	Cdc42ep5	mitotic
EOBAG000440062694	848.407	6699.45	-2.98101	1.97e-13	1.36e-12	Ptma	mitotic
EOBAG001140029772	2.90125	23.445	-2.98904	0.000631667	0.00135044	Dleu7	mitotic
EOBAG000410019991	7.62032	61.558	-3.00771	1.2e-07	4.4e-07	Capn6	mitotic
EOBAG000360060894	88.1791	711.511	-3.01308	1.11e-20	1.33e-19	Acadl	mitotic
EOBAG001180023991	25.1693	203.363	-3.01335	3.92e-13	2.64e-12	Mid1ip1	mitotic
EOBAG000610038994	68.3969	553.59	-3.01817	3.75e-12	2.29e-11	Npr3	mitotic
EOBAG002960008991	36.6384	298.144	-3.02331	7.93e-18	7.81e-17	Ppic	mitotic
EOBAG000060042991	49.0955	414.719	-3.07911	5.59e-28	9.78e-27	Uchl1	mitotic
EOBAG001540059991	592.384	5033.27	-3.08656	6.43e-44	1.99e-42	Hk2	mitotic
EOBAG000640079991	432.423	3698.6	-3.09589	4.16e-28	7.34e-27	Pfkl	mitotic
EOBAG000030234991	52.8387	453.547	-3.10079	1.86e-16	1.65e-15	Trib2	mitotic
EOBAG000810026794	256.605	2214.61	-3.10869	2.38e-17	2.26e-16	Hexim1	mitotic
EOBAG002170001994	268.965	2365.88	-3.13674	5.18e-18	5.16e-17	1190002N15Rik	mitotic
EOBAG000590031991	11.8772	104.989	-3.1404	3.23e-07	1.12e-06	Col13a1	mitotic
EOBAG001060009991	148.156	1323.73	-3.15882	1.31e-42	3.87e-41	Gab1	mitotic
EOBAG003550002991	16.6002	149.392	-3.16742	3.72e-15	2.98e-14	Rgs2	mitotic
EOBAG003570007991	58.5842	529.14	-3.17311	7.03e-25	1.06e-23	Hmgn3	mitotic
EOBAG000330037991	444.102	4068.37	-3.19554	1.29e-23	1.82e-22	Dcn	mitotic
EOBAG000540030991	293.181	2704.56	-3.20557	1.25e-37	3.18e-36	Matn2	mitotic
EOBAG000030029991	139.504	1288.41	-3.20788	2.68e-19	2.92e-18	Zfp36l2	mitotic
EOBAG002470028991	28.6465	266.31	-3.21673	7.46e-10	3.58e-09	Csf1r	mitotic
EOBAG001070027991	59.1954	555.599	-3.23049	1.08e-13	7.65e-13	Scara5	mitotic
EOBAG000020024991	18.0552	171.707	-3.23987	3.84e-13	2.59e-12	Sema6d	mitotic
EOBAG001860036994	50.8808	490.105	-3.26823	1.32e-16	1.18e-15	Irf1	mitotic
EOBAG001090074994	1453.19	14045.3	-3.27282	8.44e-21	1.02e-19	Gstm1	mitotic
EOBAG004080020994	5.87154	57.6572	-3.28154	2.47e-08	9.88e-08	Clic6	mitotic
EOBAG000780016991	74.0726	724.309	-3.28896	5.66e-11	3.06e-10	Tcf21	mitotic
EOBAG003490023991	698.156	6894.2	-3.30388	1.35e-15	1.12e-14	Serping1	mitotic
EOBAG000240012882	183.243	1834.06	-3.32238	2.48e-26	4.02e-25	Basp1	mitotic
EOBAG000820051991	42.4605	427.546	-3.33373	3.49e-19	3.77e-18	Hmox1	mitotic
EOBAG000110173694	24.3646	250.634	-3.35563	1.48e-13	1.03e-12	Maf	mitotic
EOBAG000540015991	140.592	1470.17	-3.38702	4.21e-50	1.58e-48	Ankrd46	mitotic
EOBAG000770034992	377.768	4203.38	-3.47594	3.97e-37	9.85e-36	Slc35f2	mitotic
EOBAG002100020894	17.4827	197.488	-3.49665	2.06e-14	1.55e-13	Abcc9	mitotic
EOBAG000260178991	13.123	154.134	-3.55139	5.61e-06	1.66e-05	Rtn4rl1	mitotic
EOBAG000830058794	24.8445	318.602	-3.67537	1.04e-14	8.02e-14	Ankrd24	mitotic
EOBAG000520121893	82.1971	1087.51	-3.72527	7.63e-53	3.08e-51	Prr5	mitotic
EOBAG001470016991	118.808	1582.21	-3.73561	3.85e-39	1.02e-37	Foxj2	mitotic
EOBAG000250041994	11.8839	164.37	-3.78514	3.45e-19	3.73e-18	Gstk1	mitotic
EOBAG003150036991	1060.15	14651.8	-3.78868	1.08e-22	1.44e-21	Apoe	mitotic
EOBAG002830061892	1.32307	19.2421	-3.89393	0.000546537	0.00118238	Mrpl9	mitotic
EOBAG004210054991	62.7945	936.075	-3.89892	5.3e-46	1.74e-44	Dtx4	mitotic
EOBAG009430003994	0.40808	7.17605	-3.97325	0.0187907	0.0307023	Gsta1	mitotic
EOBAG000140112893	53.3022	904.642	-4.085	4.31e-16	3.71e-15	Ly6e	mitotic
EOBAG003990003693	82.9491	1709.63	-4.36576	1.13e-20	1.35e-19	Col3a1	mitotic
EOBAG000330019991	15.487	318.058	-4.36702	1.12e-27	1.93e-26	Tmcc3	mitotic
EOBAG000130016892	5.68274	134.35	-4.56911	0.000665162	0.00141719	Rarres1	mitotic
EOBAG000250116994	0.858127	21.0383	-4.62517	0.000218529	0.000504488	Tmem176b	mitotic
EOBAG002750003991	8.83239	252.631	-4.83125	1.81e-10	9.3e-10	Bmp2	mitotic
EOBAG001030006694	2.56221	80.3502	-4.97161	3.87e-12	2.36e-11	Sox3	mitotic
EOBAG001190021663	38.494	1340.97	-5.12353	7.54e-38	1.93e-36	Mgp	mitotic
EOBAG000010119994	22.8095	842.057	-5.20199	1.18e-26	1.94e-25	Morc1	mitotic
EOBAG000800023694	6.37845	236.443	-5.20885	1.22e-18	1.27e-17	Twist1	mitotic
EOBAG000020059991	60.6999	3146.27	-5.69676	1.06e-73	7.95e-72	Tgfbi	mitotic
EOBAG000010121892	14.7216	915.164	-5.94876	2.7e-39	7.23e-38	Dppa4	mitotic

## Sheet: Sheet3
gene_id	BSB	NBS	log2FoldChange	pvalue	padj	name	stage
EOBAG001460058991	21914.4	0.69934	14.7985	5.36e-65	3.25e-63	Tnp1	meiotic
EOBAG000190124594	24378	20.0688	10.241	7.04e-24	1.01e-22	Pgk2	meiotic
EOBAG002960012294	9718.43	8.96282	10.0524	1.01e-176	1.7e-173	Gykl1	meiotic
EOBAG000810106774	3206.63	4.39422	9.45574	9.78e-96	1.4e-93	Hspb9	meiotic
EOBAG000200015494	7790.05	11.3857	9.40359	7.8e-177	1.4e-173	Gk2	meiotic
EOBAG002520015794	4771.37	8.88533	9.03378	7.51e-126	2.49e-123	Cox6b2	meiotic
EOBAG001530028894	4276.37	8.23517	8.99615	9.36e-107	1.85e-104	Rimbp3	meiotic
EOBAG003860005884	3123.76	6.21528	8.93769	1.56e-117	4.19e-115	Ccdc110	meiotic
EOBAG000170109884	4826.78	10.5022	8.81778	5.76e-75	4.45e-73	Spesp1	meiotic
EOBAG000260111991	10105.9	23.4301	8.7604	4.05e-217	2.72e-213	Slc13a5	meiotic
EOBAG004940021334	1508.74	3.87073	8.60936	1.73e-80	1.53e-78	4922502D21Rik	meiotic
EOBAG002440001991	21392.4	57.5193	8.53637	1.68e-159	1.61e-156	Asrgl1	meiotic
EOBAG000290108994	2399.58	6.83502	8.45309	5.65e-15	4.46e-14	Tekt4	meiotic
EOBAG003720006991	2011.52	6.21463	8.34506	6.44e-106	1.26e-103	Spata4	meiotic
EOBAG000080130894	2651.57	8.20023	8.33248	7.05e-124	2.2e-121	Slco6c1	meiotic
EOBAG000130078994	1960.87	6.31511	8.25836	2.16e-104	3.99e-102	Spata16	meiotic
EOBAG000230091334	75.8152	0.261425	8.09344	2.8e-10	1.41e-09	1700129C05Rik	meiotic
EOBAG001770067694	3484.77	13.3266	8.01759	6.18e-90	7.31e-88	Ggnbp1	meiotic
EOBAG001430012991	533.807	2.16742	8.00881	1.19e-43	3.64e-42	Sel1l2	meiotic
EOBAG000520137784	4256.9	16.5135	7.99121	1.8e-132	8.34e-130	Pkdrej	meiotic
EOBAG000020006991	852.536	3.48052	7.98334	1.47e-62	8.22e-61	Trim69	meiotic
EOBAG000180029991	1786.01	8.03716	7.80309	4.39e-108	8.93e-106	Wdr63	meiotic
EOBAG001770048894	82714.9	465.308	7.47301	2.69e-173	3.8e-170	Tcp11	meiotic
EOBAG000040242992	3943.96	23.2086	7.40351	1.28e-131	5.44e-129	Art5	meiotic
EOBAG000910003991	792.013	4.87111	7.39484	4.71e-56	2.13e-54	Lin7a	meiotic
EOBAG000300022991	499.883	3.15052	7.33094	1.44e-43	4.38e-42	Pkd2l2	meiotic
EOBAG000140133991	4047.88	25.4087	7.30915	5.58e-68	3.61e-66	Mapk15	meiotic
EOBAG003530012664	365.905	2.30218	7.30644	2.37e-32	4.96e-31	1700011I03Rik	meiotic
EOBAG000380047774	2775.93	17.3968	7.29717	2.65e-101	4.61e-99	Fbxw10	meiotic
EOBAG000630157884	2333.38	14.7208	7.28916	9.17e-89	1.04e-86	Ccdc87	meiotic
EOBAG002440047234	733.426	4.99309	7.16695	1.13e-62	6.34e-61	1700017D01Rik	meiotic
EOBAG000380001664	3486.51	24.1349	7.15909	1.57e-97	2.4e-95	Odf4	meiotic
EOBAG001790046991	1472.36	10.4586	7.14973	7.86e-83	7.43e-81	Tekt5	meiotic
EOBAG000700114884	3502.86	24.7719	7.13513	2.87e-99	4.64e-97	4921536K21Rik	meiotic
EOBAG000970021994	1289.06	9.08949	7.13031	2.43e-91	3.02e-89	Ube2u	meiotic
EOBAG000360070664	2097.36	15.7771	7.05862	4.34e-131	1.74e-128	Spag16	meiotic
EOBAG011870002444	138.7	1.12916	7.05687	6.02e-18	5.97e-17	BC051142	meiotic
EOBAG000320142994	22611.4	178.401	6.98423	2.95e-87	3.19e-85	Qrich2	meiotic
EOBAG001770032991	6242.58	49.2732	6.97746	4.97e-103	8.9e-101	Slc26a8	meiotic
EOBAG000770010994	639.806	5.45123	6.88413	1.85e-59	9.34e-58	4833427G06Rik	meiotic
EOBAG000390099991	480.495	4.20964	6.85661	8.42e-45	2.67e-43	Dnali1	meiotic
EOBAG000190088892	443.475	3.88479	6.77468	8.01e-44	2.47e-42	Tcte1	meiotic
EOBAG001310026991	5027.65	46.8435	6.74602	9.86e-163	1.06e-159	Armc3	meiotic
EOBAG001900097444	657.781	6.07308	6.74284	5.65e-60	2.92e-58	1700028J19Rik	meiotic
EOBAG000190081991	4032.48	38.9182	6.68583	1.68e-58	8.24e-57	Capn11	meiotic
EOBAG001120024991	16231.7	160.824	6.65752	3.86e-148	2.52e-145	Hspa4l	meiotic
EOBAG000260048893	18747.8	187.2	6.64538	1.39e-53	5.77e-52	Ybx2	meiotic
EOBAG000060110894	2452.16	24.7983	6.63549	2.36e-100	4.01e-98	Spink2	meiotic
EOBAG000140034474	1089.3	10.8777	6.63284	1.05e-69	7.08e-68	4933412E24Rik	meiotic
EOBAG003560013994	2301.71	23.2874	6.61199	2.79e-99	4.54e-97	Abcc12	meiotic
EOBAG000390114892	7757.25	79.5351	6.60789	2.07e-162	2.13e-159	Tekt2	meiotic
EOBAG000390025884	758.213	7.84708	6.55639	1.61e-54	6.91e-53	Zmynd12	meiotic
EOBAG001900005991	2729.06	29.5189	6.51835	7.24e-55	3.14e-53	Syngr4	meiotic
EOBAG004640001884	1218.68	13.5397	6.48557	2.29e-99	3.78e-97	Ptchd3	meiotic
EOBAG000040043794	8151.21	93.3215	6.44457	3.55e-71	2.5e-69	Ttll13	meiotic
EOBAG004220006991	3439.71	40.9361	6.38507	7.58e-87	8.01e-85	Nudt18	meiotic
EOBAG000070065494	126.212	1.53279	6.35492	2.73e-19	2.97e-18	Adam1b	meiotic
EOBAG000820027892	1049.84	12.9199	6.33345	1.48e-63	8.53e-62	Rfx4	meiotic
EOBAG001280035991	836.722	10.7287	6.26038	6.33e-69	4.21e-67	Fank1	meiotic
EOBAG004030005991	744.002	10.3655	6.1911	8.43e-63	4.75e-61	Zswim2	meiotic
EOBAG000110001664	1411.52	19.6813	6.16017	3.06e-91	3.77e-89	Cmtm2a	meiotic
EOBAG000020206892	367.64	5.36032	6.09141	7.74e-49	2.77e-47	Prok2	meiotic
EOBAG000040137991	903.148	13.3185	6.08	4.43e-80	3.89e-78	Ccdc83	meiotic
EOBAG000380043991	1630.32	24.4326	6.06637	1.71e-96	2.51e-94	Tekt3	meiotic
EOBAG000680066883	689.645	10.7839	5.98048	1.36e-55	6.06e-54	Spag8	meiotic
EOBAG000110040894	1836.69	29.0095	5.97198	6.76e-46	2.22e-44	Lrrc36	meiotic
EOBAG000320020694	4135.99	66.2006	5.96449	1.89e-57	8.91e-56	Tcam1	meiotic
EOBAG136180001894	121.533	2.12569	5.87161	7.47e-20	8.42e-19	Trpd52l3	meiotic
EOBAG000660038991	7324.7	125.516	5.86528	1.95e-110	4.28e-108	Txnrd3	meiotic
EOBAG001900090774	1076.08	18.9469	5.82191	9.03e-37	2.21e-35	1700008O03Rik	meiotic
EOBAG000020008993	18018.7	321.968	5.80625	1.05e-84	1.06e-82	Sord	meiotic
EOBAG000270104991	1723.2	31.2515	5.77915	9.9e-45	3.14e-43	Hsf5	meiotic
EOBAG002800002994	1370.04	25.4861	5.73979	1.11e-59	5.62e-58	Boll	meiotic
EOBAG001810016993	8817.99	164.822	5.73906	5.78e-62	3.16e-60	Sept12	meiotic
EOBAG000810225991	5078.51	98.0303	5.69581	1.3e-59	6.56e-58	Lrrc46	meiotic
EOBAG002860014991	21380.5	421.798	5.66336	1.82e-122	5.42e-120	Lrwd1	meiotic
EOBAG000700027894	1163.61	23.296	5.64629	1.37e-84	1.36e-82	Ptpn20	meiotic
EOBAG000770005774	637.146	13.0916	5.62826	2.42e-48	8.52e-47	1110032A03Rik	meiotic
EOBAG000380053991	1501.47	30.4801	5.61637	1.89e-80	1.67e-78	Ccna1	meiotic
EOBAG000120085991	1490.67	31.1013	5.57824	1.1e-87	1.2e-85	Ak7	meiotic
EOBAG000640030694	2612.78	55.6209	5.55267	1.35e-92	1.73e-90	Lca5l	meiotic
EOBAG000190139991	2976.45	63.5601	5.54462	4.11e-90	4.88e-88	Efhc1	meiotic
EOBAG000260114991	3979.34	87.465	5.51111	1.97e-66	1.23e-64	Tekt1	meiotic
EOBAG000680025794	1073.95	23.8208	5.48461	8.8e-49	3.14e-47	Dnaic1	meiotic
EOBAG001060020991	12916.6	291.176	5.47119	9.6e-132	4.22e-129	Clgn	meiotic
EOBAG000450027991	1788.6	40.5169	5.46114	1.85e-38	4.84e-37	Cetn1	meiotic
EOBAG000310064991	1959.52	45.5108	5.42307	2.6e-97	3.94e-95	Ccdc65	meiotic
EOBAG002830042994	5892.31	137.91	5.41964	1.87e-49	6.84e-48	Gm128	meiotic
EOBAG000440097694	3045.89	71.2704	5.41893	9.96e-42	2.9e-40	Dnajb3	meiotic
EOBAG000270012993	1494.04	36.368	5.36182	1.55e-88	1.74e-86	Ttll6	meiotic
EOBAG000300025892	512.481	12.6326	5.34411	4.23e-51	1.64e-49	Nme5	meiotic
EOBAG000810186992	10132	252.753	5.32487	1.93e-130	7.5e-128	Zpbp2	meiotic
EOBAG000420011991	117.282	2.98065	5.26102	5.88e-21	7.14e-20	Tmem45b	meiotic
EOBAG003220051991	9578.77	253.85	5.23832	2.47e-91	3.06e-89	Rnaseh2a	meiotic
EOBAG000370039894	2952.92	78.3612	5.23542	2.82e-115	7e-113	Stard6	meiotic
EOBAG003130025991	152.392	4.08895	5.2136	3.72e-26	6e-25	Clec4g	meiotic
EOBAG000240038991	13980.7	382.53	5.19187	1.13e-73	8.43e-72	Ropn1l	meiotic
EOBAG000340073893	1157.33	32.1174	5.17501	5.59e-88	6.23e-86	Mak	meiotic
EOBAG000170120884	1241.57	34.9667	5.14258	1.71e-77	1.41e-75	Iqch	meiotic
EOBAG001700039991	10163.5	289.098	5.1368	1.49e-51	5.85e-50	Spa17	meiotic
EOBAG000280094294	291.191	8.48041	5.12376	4.88e-34	1.08e-32	Ttc30a2	meiotic
EOBAG000440040892	546.849	15.8517	5.1144	6.68e-43	1.99e-41	Fbxo36	meiotic
EOBAG001880002994	7022.89	203.194	5.11128	3.49e-85	3.55e-83	Spata6	meiotic
EOBAG000520175991	4485.99	131.511	5.09406	9.79e-106	1.89e-103	Cpt1b	meiotic
EOBAG001810017994	492.78	14.3663	5.08669	3.48e-46	1.15e-44	4930451G09Rik	meiotic
EOBAG000830131893	3653.18	107.367	5.08538	2.04e-74	1.55e-72	Pcsk4	meiotic
EOBAG000460069294	2407.45	71.5768	5.07564	7.66e-56	3.41e-54	4930430A15Rik	meiotic
EOBAG000730008992	1820.65	54.8713	5.04647	5.56e-76	4.41e-74	Wdr31	meiotic
EOBAG000830017991	17953.3	545.668	5.03972	2.32e-73	1.72e-71	Rfx2	meiotic
EOBAG000570064991	47378.2	1453.36	5.02674	1.31e-73	9.75e-72	Odf2	meiotic
EOBAG000290178894	1720.1	52.9701	5.02673	3.26e-48	1.15e-46	Prss21	meiotic
EOBAG001450005893	5213.34	160.613	5.02191	1.4e-79	1.22e-77	Gtf2a1l	meiotic
EOBAG000720021991	21644.8	677.696	4.99706	2.88e-78	2.42e-76	Ccdc136	meiotic
EOBAG000440003991	824.683	26.3643	4.95931	4.64e-60	2.43e-58	Sgpp2	meiotic
EOBAG001130030991	2405.12	77.3379	4.95834	1.19e-105	2.26e-103	Phf7	meiotic
EOBAG000610022991	230.007	7.47111	4.9459	8.36e-30	1.58e-28	Capsl	meiotic
EOBAG000270150991	361.791	11.8909	4.94331	9.07e-34	1.98e-32	Hnf1b	meiotic
EOBAG000680023774	826.153	27.0121	4.92508	4.07e-36	9.79e-35	AI464131	meiotic
EOBAG000810108893	471.945	15.8993	4.89691	6.84e-31	1.34e-29	Dhx58	meiotic
EOBAG000010209991	2441.95	82.7659	4.88203	8.49e-75	6.53e-73	Sema5b	meiotic
EOBAG002860027994	608.572	20.7715	4.85861	2.17e-44	6.82e-43	Styxl1	meiotic
EOBAG000930014991	3016.25	103.947	4.8582	1.34e-89	1.56e-87	Dzip1	meiotic
EOBAG001900073991	5546.86	191.638	4.85492	8.39e-44	2.58e-42	Il4i1	meiotic
EOBAG000630019991	1148.71	39.584	4.85024	2.7e-33	5.81e-32	Lrrc56	meiotic
EOBAG000510043994	600.064	20.8179	4.84906	9.59e-48	3.33e-46	Nol4	meiotic
EOBAG000470043991	758.652	26.4345	4.84692	8.29e-64	4.84e-62	Prom1	meiotic
EOBAG004140011894	11682.9	407.298	4.84298	9.8e-64	5.72e-62	Rpgrip1	meiotic
EOBAG001470037991	836.922	29.6004	4.81271	2.39e-62	1.32e-60	Lrrc23	meiotic
EOBAG002790014994	7878.07	282.759	4.80122	2.09e-58	1.02e-56	Cep63	meiotic
EOBAG000220068884	986.699	35.9032	4.7824	6.43e-69	4.26e-67	Spata17	meiotic
EOBAG002320007991	5782.06	210.914	4.77744	4.92e-53	2e-51	Tcea2	meiotic
EOBAG000810085892	516.592	18.8246	4.7654	2.03e-38	5.29e-37	Cntd1	meiotic
EOBAG002440049994	385.872	14.2503	4.76346	1.99e-39	5.35e-38	Ms4a13	meiotic
EOBAG004540003994	3935.04	147.422	4.73682	7.97e-66	4.91e-64	Lypd4	meiotic
EOBAG001610007991	290.761	11.0783	4.73171	2.66e-33	5.73e-32	Dydc1	meiotic
EOBAG000360040992	395.408	15.226	4.70118	1.74e-50	6.64e-49	Mdh1b	meiotic
EOBAG000260292294	2595.47	100.267	4.69327	7.77e-92	9.7e-90	Cct6b	meiotic
EOBAG001480045884	1829.88	72.4819	4.65887	3.61e-79	3.12e-77	Pacrg	meiotic
EOBAG002240020994	964.422	40.5372	4.56904	3.2e-53	1.31e-51	Ttc29	meiotic
EOBAG000030148991	20866.3	879.296	4.56845	4.99e-61	2.68e-59	Agbl5	meiotic
EOBAG000570083991	8809.58	377.558	4.5444	1.87e-103	3.39e-101	Crat	meiotic
EOBAG000650063894	709.259	30.2519	4.54248	1.12e-24	1.67e-23	Ccdc96	meiotic
EOBAG002460006893	956.716	41.4025	4.52465	1.32e-61	7.19e-60	Phyhipl	meiotic
EOBAG000600103991	14591.2	640.609	4.50994	8.61e-65	5.19e-63	Acot7	meiotic
EOBAG000480009991	11082.9	496.625	4.4793	8.6e-48	2.99e-46	Piwil1	meiotic
EOBAG002430001894	5781.94	260.653	4.47123	3.41e-77	2.79e-75	Pfkp	meiotic
EOBAG002140033894	637.015	29.0761	4.44515	1.39e-46	4.66e-45	Adam18	meiotic
EOBAG001480040991	3248.83	149.518	4.44064	7.83e-76	6.18e-74	Pde10a	meiotic
EOBAG001090088994	5999.01	277.09	4.43673	2.61e-92	3.31e-90	5330417C22Rik	meiotic
EOBAG000140054994	1160.8	53.6121	4.43324	7.84e-73	5.77e-71	Lrrc6	meiotic
EOBAG001540026991	14783.6	685.844	4.42974	3.44e-103	6.19e-101	Alms1	meiotic
EOBAG000660096794	1341.27	62.5739	4.41972	4.68e-24	6.75e-23	Ulk4	meiotic
EOBAG001070036892	3414.92	160.551	4.41039	1.95e-34	4.38e-33	Adam2	meiotic
EOBAG001310001294	32.7118	1.60284	4.38496	1.88e-07	6.73e-07	4931423N10Rik	meiotic
EOBAG000030179991	942.955	45.1933	4.37615	9.73e-33	2.06e-31	Pfn4	meiotic
EOBAG001260024893	2625.76	127.3	4.36397	5.22e-40	1.44e-38	Sox30	meiotic
EOBAG000060038991	1484.12	72.0415	4.36044	4.2e-35	9.75e-34	Nsun7	meiotic
EOBAG001900048991	9470.39	463.971	4.35057	4.73e-25	7.2e-24	Dkkl1	meiotic
EOBAG000170090774	93.6749	4.66098	4.33387	4.36e-17	4.07e-16	Tmem202	meiotic
EOBAG001470014994	10511.8	523.508	4.32815	1.55e-80	1.37e-78	Slc2a3	meiotic
EOBAG000050044892	5664.57	288.391	4.29537	1.74e-31	3.52e-30	Dusp15	meiotic
EOBAG004270009884	316.585	16.3335	4.27324	8.47e-27	1.4e-25	4930579G24Rik	meiotic
EOBAG000530090991	4012.86	209.317	4.26099	2.08e-95	2.92e-93	Nphp1	meiotic
EOBAG002420021294	431.384	22.6339	4.25898	1.17e-45	3.81e-44	4921524L21Rik	meiotic
EOBAG002450020882	505.663	26.7535	4.24803	2.82e-31	5.64e-30	Ccdc24	meiotic
EOBAG000620072993	755.494	40.696	4.21512	1.26e-43	3.84e-42	Iqcg	meiotic
EOBAG001800040894	1592.91	88.3308	4.17546	3.47e-75	2.71e-73	Nup210l	meiotic
EOBAG001170006991	1162.3	64.8855	4.16293	1.01e-54	4.35e-53	Ttc23	meiotic
EOBAG000070252884	1210.4	68.4317	4.14561	9.73e-63	5.48e-61	Wdr66	meiotic
EOBAG000200072394	14097.5	805.252	4.13021	7.9e-49	2.82e-47	Pdha2	meiotic
EOBAG001960028991	6533.17	375.44	4.12093	5.91e-56	2.65e-54	Cep164	meiotic
EOBAG004410045991	8097.1	466.144	4.11844	1.22e-21	1.54e-20	Cchcr1	meiotic
EOBAG000030065991	1698.94	98.938	4.10553	1.37e-47	4.75e-46	Cdc42ep3	meiotic
EOBAG001270020992	1480.22	85.9631	4.10438	1.69e-55	7.51e-54	Armc4	meiotic
EOBAG004540009994	8365.83	486.86	4.1033	2.41e-59	1.21e-57	Zfp574	meiotic
EOBAG002680011991	1112.55	66.03	4.07145	5.12e-60	2.66e-58	Stk33	meiotic
EOBAG003710005991	4329.68	257.832	4.06873	1.57e-58	7.69e-57	Lef1	meiotic
EOBAG000110051884	529.304	31.7702	4.05741	1.05e-29	1.97e-28	4933405L10Rik	meiotic
EOBAG000120125991	5362.95	322.827	4.05386	3.66e-23	5.03e-22	Ppp2r5c	meiotic
EOBAG000650040794	4142.79	249.693	4.05197	2.12e-43	6.46e-42	Grk4	meiotic
EOBAG003930038994	4006.12	245.019	4.02979	1.27e-19	1.41e-18	Zfp541	meiotic
EOBAG000060103994	2988.52	184.053	4.02018	1.38e-28	2.47e-27	C530008M17Rik	meiotic
EOBAG000070035994	1424.61	87.6766	4.01827	2.53e-48	8.9e-47	Oit1	meiotic
EOBAG001730044991	4862.65	300.736	4.01483	1.07e-65	6.58e-64	Cdkl2	meiotic
EOBAG006500003893	1957.55	121.538	4.01092	1.36e-32	2.86e-31	Trim17	meiotic
EOBAG000070085991	1355.83	84.9348	3.99642	3.44e-34	7.68e-33	Iqcd	meiotic
EOBAG000630292993	8945.63	561.148	3.99489	6.82e-70	4.63e-68	Bscl2	meiotic
EOBAG000720056994	242.648	15.2901	3.99312	9.79e-33	2.07e-31	Lrguk	meiotic
EOBAG000620022994	1903.91	119.987	3.98713	6.58e-77	5.37e-75	Hrasls	meiotic
EOBAG000040174991	3975.82	255.887	3.95877	5.28e-39	1.4e-37	Aqp11	meiotic
EOBAG000360002994	356.921	23.079	3.94434	2.32e-31	4.67e-30	Als2cr12	meiotic
EOBAG002380008991	817.916	54.4327	3.91198	2.45e-25	3.8e-24	Spef1	meiotic
EOBAG001130041994	3691.51	245.206	3.91156	4.16e-58	2.02e-56	Nek4	meiotic
EOBAG000190091882	255.581	17.2303	3.9001	5.61e-32	1.15e-30	Spats1	meiotic
EOBAG000020174991	2809.61	192.081	3.8697	5.86e-63	3.33e-61	Ptpdc1	meiotic
EOBAG000260214991	3501.11	241.922	3.85473	2.88e-22	3.76e-21	Ssh2	meiotic
EOBAG000520129991	2600.75	181.169	3.84438	2.36e-24	3.44e-23	Ribc2	meiotic
EOBAG000700076394	740.746	51.9872	3.83297	1.73e-36	4.21e-35	Ankrd36	meiotic
EOBAG001740006994	5223.43	366.712	3.83172	5.81e-73	4.29e-71	Lrrcc1	meiotic
EOBAG001310033994	12765.8	897.613	3.83022	7.95e-77	6.43e-75	Mllt10	meiotic
EOBAG001100015991	2548.16	180.11	3.8227	9.85e-37	2.41e-35	Cage1	meiotic
EOBAG000220025991	4548.67	325.941	3.80208	1.74e-51	6.82e-50	Rcor3	meiotic
EOBAG000120149994	11435.2	828.64	3.7869	9.45e-57	4.36e-55	Bag5	meiotic
EOBAG001070005991	9492.72	690.435	3.78133	4.76e-64	2.81e-62	Mtmr9	meiotic
EOBAG002110034991	855.817	62.3214	3.78074	1.03e-26	1.7e-25	Ccdc40	meiotic
EOBAG000730047991	2983.05	217.266	3.78003	5.89e-27	9.82e-26	Actl7b	meiotic
EOBAG001120003991	2055.9	149.657	3.77881	2.4e-56	1.1e-54	Bbs7	meiotic
EOBAG000920012893	2401.26	175.187	3.77828	2.49e-67	1.6e-65	Dyrk3	meiotic
EOBAG000070287893	8293.42	607.143	3.77205	2.27e-46	7.58e-45	Ccdc92	meiotic
EOBAG000430029991	1771.76	130.452	3.76573	8.85e-39	2.34e-37	Atxn7l1	meiotic
EOBAG005290006894	4023.39	297.563	3.75794	3.27e-54	1.38e-52	Crem	meiotic
EOBAG000220031991	3066.04	228.927	3.74189	4.95e-35	1.14e-33	Nek2	meiotic
EOBAG000120181664	280.946	21.1826	3.71949	2.25e-16	1.98e-15	Tex22	meiotic
EOBAG001900002994	2725.26	207.921	3.71079	7.88e-24	1.13e-22	Ccdc114	meiotic
EOBAG000200049894	274.811	21.7244	3.66333	1.07e-29	2.01e-28	Mapk10	meiotic
EOBAG000260195994	638.843	50.8546	3.65412	6.79e-23	9.19e-22	1700016K19Rik	meiotic
EOBAG000030136991	12291.8	984.913	3.64151	1.5e-16	1.34e-15	Slc30a3	meiotic
EOBAG001320105994	5315.52	429.209	3.62965	3.27e-47	1.12e-45	Wdr62	meiotic
EOBAG002340001294	262.608	21.1671	3.62568	3.42e-19	3.7e-18	1700006A11Rik	meiotic
EOBAG000200054994	2337.09	190.783	3.61588	6.7e-62	3.65e-60	Klhl8	meiotic
EOBAG001480010994	367.395	29.9789	3.61405	3.14e-29	5.77e-28	Tcte3	meiotic
EOBAG000350044991	10088.5	825.219	3.61207	4.24e-65	2.58e-63	Ulk2	meiotic
EOBAG000230021994	275.338	23.2112	3.57795	1.47e-21	1.84e-20	Epsti1	meiotic
EOBAG001440012992	1901.43	160.506	3.56477	1.99e-42	5.85e-41	Cep57	meiotic
EOBAG000190138992	315.681	26.7845	3.5585	4.97e-20	5.67e-19	Paqr8	meiotic
EOBAG001130053991	308.429	26.3739	3.53707	6.12e-25	9.27e-24	Chdh	meiotic
EOBAG002390006224	147.502	12.8159	3.53532	1.57e-18	1.63e-17	1700019A02Rik	meiotic
EOBAG000310192994	2660.98	232.412	3.51615	4.36e-24	6.3e-23	Zfp385a	meiotic
EOBAG005460004991	2849.29	255.144	3.48049	4.64e-60	2.43e-58	Agtpbp1	meiotic
EOBAG000700083993	2121.27	190.135	3.47932	7.21e-39	1.91e-37	Rhbdd3	meiotic
EOBAG002140025794	1142.06	102.641	3.47756	5.27e-44	1.64e-42	Letm2	meiotic
EOBAG000850004991	4754.5	431.67	3.46191	9.62e-36	2.28e-34	Acbd6	meiotic
EOBAG004490018994	1349.28	123.045	3.45388	5.19e-48	1.81e-46	1700030K09Rik	meiotic
EOBAG000260075991	2051.11	188.246	3.44743	1.17e-15	9.75e-15	Zmynd15	meiotic
EOBAG001540018992	3223.29	299.702	3.4265	2.16e-14	1.63e-13	Rab11fip5	meiotic
EOBAG001370061991	6480.66	604.368	3.42233	1.56e-64	9.37e-63	Pask	meiotic
EOBAG000090149991	5821.82	548.874	3.40695	1.29e-37	3.27e-36	Ubtd1	meiotic
EOBAG000420054994	2293.86	217.765	3.39738	7.41e-64	4.34e-62	9530077C05Rik	meiotic
EOBAG000090169991	294.944	28.2034	3.38768	2.05e-18	2.1e-17	Entpd1	meiotic
EOBAG001140010991	4848.45	474.144	3.35461	2.66e-62	1.47e-60	Mtmr6	meiotic
EOBAG000310115991	2629.89	258.07	3.34904	4.02e-50	1.51e-48	Slc4a8	meiotic
EOBAG001930014991	1863.23	183.278	3.34512	5.89e-22	7.57e-21	Gramd1b	meiotic
EOBAG002940036991	7999.45	789.563	3.34058	5.55e-68	3.6e-66	Fbxw5	meiotic
EOBAG005040002991	558.666	55.301	3.33836	1.25e-16	1.12e-15	Ccdc113	meiotic
EOBAG001450030991	522.226	51.8496	3.3367	9.39e-36	2.23e-34	Ttc12	meiotic
EOBAG000660086992	665.104	65.7027	3.33661	2.03e-15	1.66e-14	Ccdc13	meiotic
EOBAG000310194992	3661.88	362.85	3.33565	1.77e-28	3.18e-27	Gtsf1	meiotic
EOBAG000030047892	454.863	45.2861	3.33515	1.82e-16	1.61e-15	Cdkl4	meiotic
EOBAG000090080991	8306.89	823.467	3.33429	1.73e-48	6.13e-47	Gbf1	meiotic
EOBAG000510052991	5081.03	505.085	3.33094	4.89e-57	2.27e-55	Rnf125	meiotic
EOBAG000800009994	3962.63	394.187	3.33028	4.17e-41	1.19e-39	Arl4a	meiotic
EOBAG000850021991	1925.81	191.552	3.32979	3.14e-24	4.57e-23	Ralgps2	meiotic
EOBAG001560014991	2035.82	202.651	3.32785	2.75e-32	5.74e-31	Dr1	meiotic
EOBAG000270081991	6852.87	684.109	3.32464	1.57e-52	6.28e-51	Coil	meiotic
EOBAG000250162991	6777.63	679.001	3.31953	3.18e-59	1.58e-57	Rnf32	meiotic
EOBAG000070231991	415.268	41.6548	3.31061	2.9e-21	3.58e-20	Rad9b	meiotic
EOBAG001560031894	3760.79	383.78	3.29238	3.32e-62	1.83e-60	Brdt	meiotic
EOBAG000170067991	12807.7	1311.73	3.28762	1.57e-49	5.74e-48	Ubl7	meiotic
EOBAG000770001991	2305.24	236.289	3.28575	3.43e-16	2.98e-15	Dixdc1	meiotic
EOBAG000680062991	3912.22	404.872	3.27207	3.7e-55	1.62e-53	Gba2	meiotic
EOBAG000520111994	2960.6	309.632	3.25678	7.74e-51	2.98e-49	Efcab6	meiotic
EOBAG000360062991	6575.75	693.57	3.24546	4e-49	1.45e-47	Lancl1	meiotic
EOBAG000190055992	9681.88	1025.07	3.2398	9.15e-31	1.79e-29	Mea1	meiotic
EOBAG000640055991	619.929	65.8513	3.2373	1.19e-15	9.93e-15	Rsph1	meiotic
EOBAG000260007893	546.602	58.2065	3.23387	1.22e-25	1.92e-24	Tmem107	meiotic
EOBAG003330011992	3252.07	347.028	3.22831	1.63e-34	3.67e-33	Cep70	meiotic
EOBAG001460022991	1958.14	211.124	3.21366	5.15e-27	8.61e-26	Glb1l	meiotic
EOBAG001700019991	6475.29	698.763	3.2122	2.98e-59	1.49e-57	Ddx25	meiotic
EOBAG002450016991	6024.9	650.203	3.21194	1.39e-46	4.66e-45	Ipo13	meiotic
EOBAG002060007994	613.575	66.8521	3.20031	4.2e-32	8.67e-31	1700040L02Rik	meiotic
EOBAG001200008994	1113.83	123.205	3.17575	3.07e-29	5.65e-28	Ero1lb	meiotic
EOBAG000260254991	798.261	88.7496	3.16664	5.04e-16	4.31e-15	Tmem97	meiotic
EOBAG000660116991	8683.35	967.516	3.16565	2.94e-43	8.91e-42	Wdr48	meiotic
EOBAG000810047992	11632.4	1297.3	3.16452	3.52e-59	1.75e-57	Slc25a39	meiotic
EOBAG000430011991	706.709	79.2389	3.15913	8.11e-34	1.78e-32	Bcap29	meiotic
EOBAG001190009294	2044.32	229.954	3.1525	6.62e-23	8.97e-22	Igbp1b	meiotic
EOBAG000180033994	807.497	91.3376	3.14223	3.93e-36	9.47e-35	Spata1	meiotic
EOBAG003610014992	3798.25	432.763	3.13425	8.67e-35	1.98e-33	Polb	meiotic
EOBAG001920010991	4831.09	553.871	3.12471	7.27e-50	2.69e-48	Zmynd10	meiotic
EOBAG001460037994	4432.35	513.536	3.10925	2.11e-33	4.55e-32	Stk36	meiotic
EOBAG001560016991	1049.66	121.697	3.10663	2.3e-27	3.91e-26	Ccdc18	meiotic
EOBAG001530024991	708.468	82.3984	3.10281	1.19e-16	1.08e-15	Sdf2l1	meiotic
EOBAG000270099991	97.3073	11.3687	3.09976	2.14e-10	1.09e-09	Lpo	meiotic
EOBAG001460041991	2577.45	302.106	3.09205	1.73e-17	1.67e-16	Plcd4	meiotic
EOBAG001920044994	2109.21	248.014	3.08922	1e-25	1.59e-24	1700102P08Rik	meiotic
EOBAG000680112994	1047.72	123.397	3.08352	6.73e-20	7.62e-19	Trim14	meiotic
EOBAG001880010991	1633.33	193.013	3.08194	5.94e-34	1.31e-32	Cdkn2c	meiotic
EOBAG000360077991	923.16	109.417	3.07473	4.04e-32	8.35e-31	Mreg	meiotic
EOBAG000470051994	2799.37	333.385	3.07065	2.93e-37	7.3e-36	Cpeb2	meiotic
EOBAG000390146991	12407.6	1477.65	3.06971	4.39e-30	8.35e-29	Rnf19b	meiotic
EOBAG002590032994	3351.16	401.958	3.06021	9.35e-27	1.55e-25	Gkap1	meiotic
EOBAG000030236991	5319.2	638.022	3.05996	7.54e-41	2.13e-39	Lpin1	meiotic
EOBAG000170056991	2657.06	320.046	3.05434	2.3e-24	3.37e-23	Mpi	meiotic
EOBAG001410012884	2119.65	256.335	3.04782	5.05e-45	1.62e-43	0610010F05Rik	meiotic
EOBAG000640112991	2079.12	251.749	3.04428	1.68e-24	2.47e-23	Pcbp3	meiotic
EOBAG000770054993	4905.08	596.242	3.03988	1.1e-45	3.58e-44	Dync2h1	meiotic
EOBAG000830138892	6762.44	824.055	3.03661	4.36e-26	7.01e-25	Mum1	meiotic
EOBAG000350050883	1557.32	191.349	3.02392	2.45e-35	5.74e-34	B9d1	meiotic
EOBAG000270110991	6313.43	782.163	3.01259	1.61e-24	2.38e-23	Trim37	meiotic
EOBAG001290061994	7604.18	943.379	3.01092	1.41e-52	5.64e-51	Iqce	meiotic
EOBAG000220069294	4551.65	565.234	3.00961	1.56e-29	2.92e-28	D1Pas1	meiotic
EOBAG001090017991	3824.73	474.898	3.0095	1.87e-34	4.22e-33	Phtf1	meiotic
EOBAG004220014991	2291.38	284.865	3.00827	2.26e-36	5.48e-35	Ppp3cc	meiotic
EOBAG001860016994	1378.81	171.713	3.00501	2.1e-27	3.58e-26	Cdkl3	meiotic
EOBAG000230022991	1976.65	248.305	2.99412	1.13e-21	1.43e-20	Dnajc15	meiotic
EOBAG002860041991	3140.57	404.496	2.95654	1.29e-27	2.21e-26	Tbl2	meiotic
EOBAG000310002991	1751.88	226.888	2.94855	2.38e-22	3.12e-21	Syce1	meiotic
EOBAG000680052993	3104.57	416.18	2.89861	3.6e-30	6.86e-29	Tesk1	meiotic
EOBAG000110064892	8327.35	1123.49	2.88951	6.6e-17	6.05e-16	Dpep3	meiotic
EOBAG000200045991	2229.56	302.651	2.88138	4.95e-27	8.28e-26	Cds1	meiotic
EOBAG001320036991	624.256	85.1645	2.87134	2.33e-20	2.73e-19	Dll3	meiotic
EOBAG000150049893	486.412	67.2681	2.85767	2.97e-14	2.21e-13	Acyp1	meiotic
EOBAG000500019991	7066.99	978.164	2.85281	2.38e-38	6.2e-37	Ddx4	meiotic
EOBAG005320003991	4993.16	695.094	2.84502	2.71e-44	8.5e-43	Baz1a	meiotic
EOBAG000310266994	1871.37	261.507	2.84009	8.35e-38	2.13e-36	Dgka	meiotic
EOBAG002110076992	6297.73	886.412	2.82885	9.53e-31	1.86e-29	Aspscr1	meiotic
EOBAG000010016994	1471.27	207.539	2.8252	2.13e-29	3.95e-28	4930453N24Rik	meiotic
EOBAG000070258991	3545.07	502.516	2.81801	7.52e-41	2.12e-39	Diablo	meiotic
EOBAG000630033991	5707.58	811.188	2.81524	9.86e-26	1.56e-24	Pnpla2	meiotic
EOBAG000570164991	1067.47	152.851	2.80374	2.52e-22	3.31e-21	Rabepk	meiotic
EOBAG000600036991	1672.42	240.16	2.79957	6.94e-35	1.59e-33	Mad2l2	meiotic
EOBAG002320037994	4547.25	655.689	2.79389	6.2e-25	9.37e-24	Tcfl5	meiotic
EOBAG000830122994	16225.4	2361.48	2.78039	6.55e-37	1.61e-35	Atp8b3	meiotic
EOBAG004540004992	1161.75	169.113	2.77798	5.19e-13	3.45e-12	Dmrtc2	meiotic
EOBAG000310296991	5841.12	859.291	2.76493	1.25e-08	5.19e-08	Baz2a	meiotic
EOBAG000700152994	649.495	96.0875	2.75723	4.29e-10	2.11e-09	Gstt3	meiotic
EOBAG000330048991	1802.53	267.084	2.75377	4.49e-21	5.48e-20	Cep290	meiotic
EOBAG001120025892	3646.69	542.819	2.74748	1.25e-23	1.76e-22	Plk4	meiotic
EOBAG000010149991	316.042	47.3416	2.73645	4.71e-23	6.44e-22	Gramd1c	meiotic
EOBAG000130001991	165.072	24.6303	2.73615	5.52e-12	3.3e-11	Kcnab1	meiotic
EOBAG003130028794	1878.91	284.962	2.72026	8.84e-20	9.9e-19	Evi5l	meiotic
EOBAG000310160991	2646.02	404.431	2.70932	4.34e-18	4.35e-17	Espl1	meiotic
EOBAG000780014992	4193.79	642.674	2.70642	1.88e-34	4.25e-33	Tbpl1	meiotic
EOBAG002050015992	422.728	64.7386	2.70529	3.52e-16	3.05e-15	Rims2	meiotic
EOBAG001320006994	11405.7	1760.44	2.69578	1.78e-21	2.23e-20	Egln2	meiotic
EOBAG000560109991	720.797	111.605	2.69358	7.17e-19	7.59e-18	Efcab2	meiotic
EOBAG001810039994	1318.38	204.468	2.69025	4.79e-17	4.45e-16	Cluap1	meiotic
EOBAG002060016884	1685.66	261.598	2.68739	1.56e-13	1.09e-12	Ado	meiotic
EOBAG005410005991	390.809	60.8406	2.68445	8.54e-14	6.12e-13	Lyrm1	meiotic
EOBAG000990054991	7313.66	1143.73	2.67658	9.13e-17	8.28e-16	Ift122	meiotic
EOBAG000370008991	444.806	69.7091	2.67449	2.78e-14	2.07e-13	Katnal2	meiotic
EOBAG000320083994	1632.35	255.562	2.67422	1.47e-10	7.61e-10	Dnaic2	meiotic
EOBAG000600026893	4899.3	774.048	2.66211	9.33e-46	3.05e-44	Mfn2	meiotic
EOBAG000600115994	1121.44	177.594	2.66017	2.09e-33	4.51e-32	A430005L14Rik	meiotic
EOBAG000050358994	5625.27	891.316	2.65746	2.41e-22	3.17e-21	Sycp2	meiotic
EOBAG003960004991	218.066	34.7319	2.65677	1.68e-11	9.59e-11	Ovol2	meiotic
EOBAG000260203991	1590.48	254.595	2.6435	4.41e-25	6.73e-24	Nxn	meiotic
EOBAG000560097991	408.536	65.5498	2.6379	4.59e-22	5.93e-21	Sdccag8	meiotic
EOBAG000320094991	70.2387	11.321	2.63528	4.18e-07	1.44e-06	Nat9	meiotic
EOBAG000820011993	1245.54	201.91	2.62413	1.7e-31	3.43e-30	Hcfc2	meiotic
EOBAG000770071994	373.915	60.6414	2.62117	1.29e-21	1.62e-20	9230110C19Rik	meiotic
EOBAG000450059694	1340.47	218.837	2.61404	9.1e-37	2.23e-35	PSMA8	meiotic
EOBAG000260045883	2914.65	477.873	2.60895	2.91e-20	3.38e-19	Gps2	meiotic
EOBAG001320162991	1112.68	182.65	2.607	4.17e-21	5.1e-20	Cebpg	meiotic
EOBAG000520022991	1927.89	316.937	2.60526	2.18e-27	3.72e-26	Pla2g6	meiotic
EOBAG003970055894	4242.85	701.894	2.59582	2.79e-29	5.16e-28	Zfp646	meiotic
EOBAG002410007991	374.72	62.0981	2.59468	1.34e-13	9.44e-13	Klhdc1	meiotic
EOBAG000310310991	282.279	46.7153	2.59464	1.03e-12	6.64e-12	Myo1a	meiotic
EOBAG001120012991	4432.42	740.404	2.5816	1.58e-36	3.83e-35	Spata5	meiotic
EOBAG000150153893	29693	4977.8	2.57657	6.26e-19	6.65e-18	Hspa2	meiotic
EOBAG004650031992	6153.56	1033.21	2.57454	6.53e-24	9.39e-23	Csnk2b	meiotic
EOBAG001370027883	1144.39	193.024	2.56617	1.33e-13	9.35e-13	Rbm44	meiotic
EOBAG001650002991	30.0332	5.03629	2.56251	0.000212141	0.000490838	Rbm11	meiotic
EOBAG000900037892	6787.32	1148.75	2.56249	1.91e-28	3.41e-27	Wdtc1	meiotic
EOBAG003570002991	1399.93	236.786	2.56248	4.12e-28	7.27e-27	Ttk	meiotic
EOBAG000660052994	2987.87	510.176	2.55058	2.19e-21	2.71e-20	Lztfl1	meiotic
EOBAG000290124994	2860.85	488.821	2.54906	1.42e-37	3.58e-36	Ift140	meiotic
EOBAG003050022991	17715.8	3052.62	2.53684	1.4e-38	3.67e-37	Atxn2l	meiotic
EOBAG000090156994	3278.65	565.436	2.53601	5.63e-22	7.24e-21	Arhgap19	meiotic
EOBAG002940007894	2369.42	409.094	2.53392	1.98e-39	5.34e-38	Pnpla7	meiotic
EOBAG000680102991	9761.91	1704.48	2.51793	1.09e-33	2.38e-32	Tdrd7	meiotic
EOBAG002320011991	83.0483	14.6533	2.51082	1.05e-08	4.4e-08	Samd10	meiotic
EOBAG004650005991	4752.03	838.267	2.50338	3.76e-22	4.88e-21	Agpat1	meiotic
EOBAG000280007991	3394.92	604.312	2.49007	1.03e-37	2.6e-36	Ttc21b	meiotic
EOBAG001710013991	209.112	37.265	2.48131	4.77e-12	2.87e-11	Ttc26	meiotic
EOBAG001360014991	10431.2	1872.35	2.47809	1.05e-23	1.49e-22	Mael	meiotic
EOBAG002700002884	7050.91	1271.24	2.47146	1.37e-22	1.83e-21	Golga4	meiotic
EOBAG000040061991	3182.23	576.201	2.46586	1.32e-25	2.06e-24	Pde8a	meiotic
EOBAG000170130991	2663.9	486.712	2.45309	4.04e-19	4.35e-18	Dis3l	meiotic
EOBAG003380005794	1145.62	210.214	2.44619	2.36e-14	1.78e-13	Agbl3	meiotic
EOBAG001460024994	5727.93	1052.38	2.44421	5.74e-28	1e-26	Atg9a	meiotic
EOBAG000540052991	428.049	78.9358	2.43605	2.15e-17	2.05e-16	Ccne2	meiotic
EOBAG003370006991	10114.4	1875.72	2.43082	4.24e-26	6.83e-25	Psme4	meiotic
EOBAG001590013892	2146.72	398.34	2.43071	8.99e-19	9.47e-18	Nxt1	meiotic
EOBAG000830073991	2217.63	411.575	2.42916	4.03e-16	3.47e-15	Fzr1	meiotic
EOBAG000310026894	1008.2	188.421	2.4197	3.71e-17	3.48e-16	Lrrc27	meiotic
EOBAG001920089991	804.626	150.336	2.41817	5.02e-19	5.36e-18	Kif9	meiotic
EOBAG003340059893	3309.91	620.063	2.41649	2.24e-14	1.69e-13	Comp	meiotic
EOBAG000130023991	3480.56	653.685	2.41255	3.35e-28	5.93e-27	Smc4	meiotic
EOBAG000850015994	1556.25	294.199	2.40224	1.09e-18	1.14e-17	Tdrd5	meiotic
EOBAG000390062894	44.9001	8.60175	2.39139	2.55e-05	6.83e-05	Hpcal4	meiotic
EOBAG002830068892	577.084	111.249	2.37628	5.59e-20	6.35e-19	Them4	meiotic
EOBAG000050035894	1949.85	375.912	2.37491	5.26e-20	5.99e-19	Kif3b	meiotic
EOBAG003350019894	1609.98	311.071	2.37068	4.92e-18	4.92e-17	Cep72	meiotic
EOBAG000150026991	2690.17	522.948	2.3625	1.61e-13	1.12e-12	Pomt2	meiotic
EOBAG000070195991	1475.73	287.709	2.3593	3.5e-14	2.6e-13	Tchp	meiotic
EOBAG000830092991	1611.84	317.161	2.34579	4.21e-18	4.23e-17	Slc39a3	meiotic
EOBAG002120008664	193.468	38.1678	2.34563	1.46e-06	4.65e-06	AI429214	meiotic
EOBAG000170138991	1253.89	247.721	2.33866	5.89e-16	5.01e-15	Dpp8	meiotic
EOBAG001130039991	1915.89	379.869	2.33515	3.16e-19	3.42e-18	Glt8d1	meiotic
EOBAG000560115991	8401.4	1671.83	2.32923	5.09e-26	8.15e-25	Sccpdh	meiotic
EOBAG000030129991	8470.95	1700.26	2.31676	2.87e-16	2.51e-15	Ppm1g	meiotic
EOBAG000150164893	2365.79	476.151	2.31316	1.1e-24	1.63e-23	Ppp2r5e	meiotic
EOBAG000810055991	251.427	50.5048	2.31302	2.82e-15	2.28e-14	G6pc3	meiotic
EOBAG002040022991	564.976	114.11	2.31006	7.05e-14	5.09e-13	Mtif3	meiotic
EOBAG001470004994	2537.73	516.914	2.29481	1.03e-17	1.01e-16	Phc1	meiotic
EOBAG000180015991	7757.28	1593.97	2.28308	5.42e-25	8.23e-24	Sh3glb1	meiotic
EOBAG003320020994	4087.97	840.352	2.28238	8.02e-29	1.46e-27	Senp2	meiotic
EOBAG000910026994	126.278	26.1567	2.27418	3.64e-11	2.01e-10	Caps2	meiotic
EOBAG000040147992	1182.59	244.511	2.27287	5.11e-16	4.36e-15	Ankrd42	meiotic
EOBAG004020007991	375.794	77.8955	2.27274	1.32e-14	1.01e-13	Klhl32	meiotic
EOBAG003660072991	5179.39	1072.03	2.27246	2.82e-30	5.41e-29	Trim27	meiotic
EOBAG000150040991	5513.06	1144.71	2.26759	6.61e-13	4.35e-12	Ttll5	meiotic
EOBAG000150033991	6098.67	1269.7	2.26403	1.2e-31	2.45e-30	Angel1	meiotic
EOBAG000490022991	280.914	58.3772	2.26338	3.62e-12	2.21e-11	Cftr	meiotic
EOBAG000850055892	538.551	113.511	2.24529	1.52e-21	1.91e-20	Dnm3	meiotic
EOBAG000520100991	4374.09	930.772	2.23237	4.91e-22	6.33e-21	Arfgap3	meiotic
EOBAG000970006994	823.909	175.512	2.23109	2.42e-23	3.35e-22	Wdr78	meiotic
EOBAG000140145991	6965.73	1491.85	2.22317	3.1e-21	3.82e-20	Grina	meiotic
EOBAG001890025894	228.867	49.6375	2.20848	1.87e-14	1.42e-13	Dyx1c1	meiotic
EOBAG003380012991	3833.63	836.462	2.19642	1.92e-24	2.83e-23	Nup205	meiotic
EOBAG002590014991	1464.66	320.441	2.19305	6.84e-17	6.26e-16	Mxd1	meiotic
EOBAG000810113992	840.209	184.494	2.18819	1.12e-08	4.67e-08	Ttc25	meiotic
EOBAG000170113994	3264.96	717.481	2.18658	2.59e-18	2.64e-17	Fem1b	meiotic
EOBAG001200039991	4946.33	1096.95	2.17282	1.87e-26	3.05e-25	Gnpat	meiotic
EOBAG000170101991	940.562	208.718	2.171	1.1e-20	1.32e-19	Lrrc49	meiotic
EOBAG000110125994	1995.72	443.815	2.16815	2.87e-13	1.95e-12	Hydin	meiotic
EOBAG000280006991	2416.61	538.906	2.16512	3.29e-21	4.05e-20	Galnt3	meiotic
EOBAG000570141992	1178.83	263.682	2.16119	2.13e-15	1.74e-14	Ttc16	meiotic
EOBAG000100040991	1622.02	362.807	2.16089	1.81e-23	2.53e-22	Fbxo30	meiotic
EOBAG001310014994	905.605	204.786	2.1454	6.11e-16	5.2e-15	Thnsl1	meiotic
EOBAG000090213991	3381.19	767.063	2.14026	4.36e-25	6.65e-24	Btaf1	meiotic
EOBAG000970028991	5689.59	1292.14	2.13856	3.58e-20	4.12e-19	Usp1	meiotic
EOBAG000630251991	2882.6	657.345	2.13286	4.94e-23	6.73e-22	Gpr137	meiotic
EOBAG002440011894	1563.74	360.668	2.11556	3.84e-21	4.7e-20	Tktl2	meiotic
EOBAG000880020991	670.351	155.58	2.10513	3.03e-12	1.87e-11	Sass6	meiotic
EOBAG001040014994	490.027	114.634	2.09536	1.6e-08	6.54e-08	D16Ertd472e	meiotic
EOBAG000250068794	76.5758	18.1657	2.07966	7.18e-06	2.09e-05	Cntnap2	meiotic
EOBAG001420006992	3132.24	748.052	2.06586	3.04e-15	2.46e-14	Vps13a	meiotic
EOBAG003480004991	9007.36	2160.76	2.05962	1.64e-12	1.04e-11	Stt3b	meiotic
EOBAG000050322991	212.87	51.0038	2.05523	7.41e-06	2.15e-05	Spo11	meiotic
EOBAG003660064892	536.117	129.264	2.05245	4.2e-06	1.26e-05	Nkapl	meiotic
EOBAG006230001991	2593.2	635.113	2.0301	3.3e-18	3.33e-17	Lancl2	meiotic
EOBAG000740039994	3457.86	846.821	2.02988	1.92e-18	1.97e-17	Cdk5rap2	meiotic
EOBAG000810004991	1213.46	298.389	2.02365	4.74e-12	2.86e-11	Cdc27	meiotic
EOBAG003130039993	584.06	146.628	1.99358	4.93e-20	5.63e-19	Cd320	meiotic
EOBAG001090004991	3115.09	787.258	1.98402	1.95e-18	2e-17	Sycp1	meiotic
EOBAG004490012991	2801.06	710.398	1.97897	4.17e-18	4.19e-17	Ap1m1	meiotic
EOBAG000280015892	1545.42	392.152	1.97833	2.09e-11	1.19e-10	Stk39	meiotic
EOBAG000370007994	4016.45	1022.06	1.97426	1.53e-15	1.27e-14	Pias2	meiotic
EOBAG001790022991	284.168	72.278	1.97354	6.88e-06	2e-05	Ercc4	meiotic
EOBAG003220007994	5809.33	1481.22	1.97162	1.85e-15	1.52e-14	Dnajb1	meiotic
EOBAG002940064991	1451.14	371.46	1.96638	5.13e-17	4.76e-16	Inpp5e	meiotic
EOBAG000340056991	4310.17	1103.25	1.96602	2.85e-19	3.1e-18	Ranbp9	meiotic
EOBAG003200003894	453.093	116.033	1.966	1.23e-10	6.42e-10	Zfp608	meiotic
EOBAG001430016894	18.5737	4.69738	1.96511	0.0254767	0.0406202	Macrod2	meiotic
EOBAG000140120991	271.496	70.469	1.94486	3.57e-08	1.4e-07	Rhpn1	meiotic
EOBAG002860005883	1835	482.941	1.92652	8.68e-15	6.74e-14	Znhit1	meiotic
EOBAG000660027991	2544.12	671.537	1.92193	2.15e-18	2.2e-17	Mgll	meiotic
EOBAG003220030994	1374.08	367.873	1.90193	1.49e-09	6.91e-09	Ccdc130	meiotic
EOBAG000470033994	655.848	175.762	1.90155	1.59e-10	8.24e-10	Lcorl	meiotic
EOBAG000270074992	421.636	113.221	1.89793	7e-09	3e-08	Pctp	meiotic
EOBAG003220055991	846.346	228.402	1.8907	6.39e-09	2.75e-08	Hook2	meiotic
EOBAG000270040894	607.708	166.268	1.86786	0.000148514	0.00035175	Sgca	meiotic
EOBAG000230078991	1531.1	421.618	1.86022	4.12e-12	2.5e-11	Xpo4	meiotic
EOBAG000580099991	383.147	105.54	1.85848	7.52e-14	5.42e-13	Rhov	meiotic
EOBAG001470041991	200.113	55.0638	1.85642	1.3e-05	3.63e-05	Cdca3	meiotic
EOBAG001120006884	12043.8	3337.38	1.85146	7.27e-15	5.68e-14	4932438A13Rik	meiotic
EOBAG000570079992	7514.62	2089.67	1.84627	6.44e-18	6.38e-17	Nup188	meiotic
EOBAG000230077991	621.78	173.204	1.84291	1.27e-14	9.78e-14	Ift88	meiotic
EOBAG000700059892	5201.17	1451.65	1.8412	1.73e-22	2.29e-21	Zmiz2	meiotic
EOBAG000070137991	1265.04	353.011	1.84077	1.03e-18	1.08e-17	Cit	meiotic
EOBAG002860036994	3394.55	948.096	1.83983	1.78e-12	1.12e-11	Fkbp6	meiotic
EOBAG001600006991	512.534	143.299	1.8377	6.84e-12	4.06e-11	Gtdc1	meiotic
EOBAG004510017991	439.598	123.248	1.83392	5.55e-14	4.05e-13	Rab36	meiotic
EOBAG002060001894	2545.05	714.513	1.83272	1.23e-14	9.43e-14	Rhobtb1	meiotic
EOBAG001140012994	2837.09	796.64	1.83261	1.01e-19	1.13e-18	Nupl1	meiotic
EOBAG000140162991	962.989	271.633	1.82457	6.45e-12	3.84e-11	Dgat1	meiotic
EOBAG000730007991	719.899	204.181	1.81739	6.37e-15	5e-14	Bspry	meiotic
EOBAG000480016991	4564.9	1295.2	1.81723	1.68e-11	9.59e-11	Ep400	meiotic
EOBAG000030208882	1814.14	514.721	1.81716	1.56e-19	1.73e-18	Wdr35	meiotic
EOBAG000190063994	3326.81	948.438	1.81037	4.17e-17	3.9e-16	Zfp318	meiotic
EOBAG001770033991	7474.37	2134.03	1.80847	5.89e-20	6.68e-19	Srpk1	meiotic
EOBAG001300053994	1185.79	341.319	1.79757	2.04e-07	7.28e-07	Ptpmt1	meiotic
EOBAG002490006991	260.994	75.3626	1.79146	3.22e-08	1.27e-07	Nme7	meiotic
EOBAG000970024993	652.08	190.816	1.77411	6.49e-11	3.49e-10	Efcab7	meiotic
EOBAG000070059991	818.613	239.705	1.77087	1.34e-08	5.55e-08	Sh2b3	meiotic
EOBAG001300058992	5338.57	1571.65	1.76435	4.18e-14	3.08e-13	Mtch2	meiotic
EOBAG000500038991	933.149	275.723	1.75913	3.14e-18	3.17e-17	Ercc8	meiotic
EOBAG000610026992	2558.09	757.483	1.75595	1.51e-10	7.82e-10	Dnajc21	meiotic
EOBAG004060009991	194.265	57.6257	1.75207	5.78e-05	0.000146089	Cubn	meiotic
EOBAG002450052994	6073.6	1810.54	1.7461	5.19e-10	2.54e-09	Nasp	meiotic
EOBAG000560023991	758.121	226.018	1.74456	3.09e-10	1.55e-09	Dedd	meiotic
EOBAG000060066993	466.591	140.04	1.73429	0.000143417	0.000340428	Corin	meiotic
EOBAG005960004991	1148.45	347.163	1.72671	4.88e-14	3.58e-13	Taf1b	meiotic
EOBAG000830236991	983.326	298.444	1.72099	3.28e-10	1.64e-09	Dcp1b	meiotic
EOBAG000520177991	2788.76	846.104	1.72028	1.63e-08	6.67e-08	Mapk8ip2	meiotic
EOBAG000070067994	65.5075	20.0055	1.71997	0.000103432	0.000250954	Tmem116	meiotic
EOBAG000370040994	231.626	70.2321	1.71836	1.33e-08	5.51e-08	4930503L19Rik	meiotic
EOBAG000570182991	3648.18	1109.6	1.71716	2.81e-20	3.27e-19	Strbp	meiotic
EOBAG000130089991	802.141	244.661	1.71248	6.43e-09	2.77e-08	Tbl1xr1	meiotic
EOBAG000860032892	594.54	182.459	1.70347	3.27e-12	2.01e-11	Peli2	meiotic
EOBAG000880031892	734.763	225.817	1.70191	2.93e-15	2.37e-14	Ptbp2	meiotic
EOBAG000260107994	776.341	238.635	1.7007	9.39e-14	6.72e-13	4933427D14Rik	meiotic
EOBAG000830087991	1784.23	551.617	1.69367	6.01e-12	3.58e-11	Pias4	meiotic
EOBAG001630011991	5291.24	1644.88	1.68577	1.02e-15	8.58e-15	Pcm1	meiotic
EOBAG000720005994	481.013	149.986	1.68071	5.45e-05	0.00013844	Zfp800	meiotic
EOBAG003490025994	77.8908	24.4811	1.67493	0.00759587	0.0134059	Smtnl1	meiotic
EOBAG000830168991	3448.86	1083.7	1.67024	1.09e-09	5.15e-09	Rnf126	meiotic
EOBAG000610029991	801.639	252.737	1.66515	8.31e-09	3.53e-08	Rai14	meiotic
EOBAG000420017991	5735.61	1812.01	1.66249	1.16e-15	9.69e-15	Zbtb44	meiotic
EOBAG001860028991	70.4608	22.3084	1.66219	2.32e-05	6.25e-05	Gdf9	meiotic
EOBAG001500023991	455.678	144.517	1.65636	1.44e-11	8.31e-11	Ttc4	meiotic
EOBAG004350024991	4409.6	1406.11	1.64867	1.32e-10	6.86e-10	Stag3	meiotic
EOBAG000070071991	644.265	208.676	1.62555	1.91e-07	6.84e-07	Trafd1	meiotic
EOBAG000600136994	300.694	98.2555	1.61328	1.67e-08	6.82e-08	Morn1	meiotic
EOBAG000580116894	1954.93	643.324	1.60319	5.47e-06	1.62e-05	Mapkbp1	meiotic
EOBAG000650008993	3961.49	1307.77	1.59893	4.43e-16	3.81e-15	Tmem175	meiotic
EOBAG000260218893	16100.6	5346.27	1.59057	6.04e-13	3.99e-12	Git1	meiotic
EOBAG004540008991	780.709	259.525	1.59006	1.82e-11	1.04e-10	Grik5	meiotic
EOBAG004210041991	206.1	68.7685	1.58602	1.69e-08	6.86e-08	Lpxn	meiotic
EOBAG001010015793	100.98	33.5097	1.58513	0.00262555	0.00505756	Thsd7b	meiotic
EOBAG000570117991	1981.51	672.837	1.55873	4.5e-10	2.21e-09	Pomt1	meiotic
EOBAG001480013884	963.98	328.905	1.55037	0.000329377	0.000739397	Wdr27	meiotic
EOBAG000010192991	970.598	334.903	1.53472	3.3e-13	2.24e-12	Iqcb1	meiotic
EOBAG000250170991	2026.86	702.261	1.52945	2.13e-15	1.74e-14	Wdr60	meiotic
EOBAG000440055994	615.339	213.661	1.52453	1.18e-08	4.92e-08	Armc9	meiotic
EOBAG000250084991	2080.48	726.472	1.51788	3.88e-13	2.62e-12	Krba1	meiotic
EOBAG000810033991	161.886	56.9857	1.509	3.37e-06	1.03e-05	Gfap	meiotic
EOBAG001790048994	777.629	275.529	1.49575	8.26e-07	2.73e-06	Atf7ip2	meiotic
EOBAG001920080991	5003.24	1775.51	1.49461	5.54e-13	3.67e-12	Dhx30	meiotic
EOBAG004490021994	1327.55	471.244	1.49387	1.29e-09	6.02e-09	Med26	meiotic
EOBAG001940021991	352.568	125.538	1.49058	1.59e-10	8.22e-10	Nupl2	meiotic
EOBAG000470008991	397.229	141.555	1.49006	7.22e-05	0.00017949	Slc34a2	meiotic
EOBAG001580015894	2073.2	740.468	1.48569	5.07e-12	3.04e-11	Fem1c	meiotic
EOBAG000260294991	3513.18	1254.98	1.48517	3.78e-16	3.27e-15	Lig3	meiotic
EOBAG002880002991	1202.1	429.747	1.48458	4.99e-10	2.44e-09	Mpp6	meiotic
EOBAG001890019883	1762.97	630.268	1.4842	8.62e-06	2.47e-05	Mns1	meiotic
EOBAG001130005991	498.595	179.7	1.47189	1.34e-08	5.53e-08	Efhb	meiotic
EOBAG000830090991	4657.69	1683.51	1.46817	1.07e-09	5.04e-09	Thop1	meiotic
EOBAG003580006991	3686.97	1335.18	1.46557	6.32e-07	2.12e-06	Elof1	meiotic
EOBAG000520013994	1111.98	404.544	1.4595	6.09e-07	2.05e-06	Ankrd54	meiotic
EOBAG000160045991	354.238	129.524	1.45282	1.76e-09	8.12e-09	Pibf1	meiotic
EOBAG000070269991	439.931	160.628	1.45275	1.55e-06	4.92e-06	Abcb9	meiotic
EOBAG000070041994	450.049	164.732	1.45175	2.56e-06	7.92e-06	3830406C13Rik	meiotic
EOBAG000120020991	740.406	271.258	1.44947	1.05e-10	5.53e-10	Tdp1	meiotic
EOBAG004410034894	3485.32	1279.31	1.44574	2.31e-07	8.18e-07	Mdc1	meiotic
EOBAG000280097394	272.312	100.306	1.44245	1.65e-05	4.54e-05	Cyct	meiotic
EOBAG000230050991	2509.4	932.975	1.42753	9.38e-11	4.96e-10	Sucla2	meiotic
EOBAG000860044994	1636.23	610.185	1.42302	9.91e-12	5.8e-11	2700049A03Rik	meiotic
EOBAG000090008991	2579.04	976.042	1.40169	3.46e-05	9.08e-05	Tdrd1	meiotic
EOBAG000290104893	807.969	305.801	1.40064	5.74e-09	2.49e-08	Lmf1	meiotic
EOBAG000400034991	735.822	278.979	1.39856	1.59e-09	7.37e-09	Fbxo15	meiotic
EOBAG001100023991	500.976	190.052	1.39755	7.79e-07	2.58e-06	Fars2	meiotic
EOBAG000220033991	1462.59	557.372	1.39177	3.39e-06	1.03e-05	Lpgat1	meiotic
EOBAG000460030894	6332.35	2414.41	1.39118	1.16e-08	4.84e-08	Hipk3	meiotic
EOBAG000420051993	249.111	95.2492	1.3845	9.99e-06	2.85e-05	Bbs9	meiotic
EOBAG004390008294	1472.17	564.927	1.38187	1.83e-05	5e-05	Rbmxl2	meiotic
EOBAG003050007994	1557.9	597.774	1.3814	2.01e-08	8.14e-08	D430042O09Rik	meiotic
EOBAG000990023991	782.499	300.649	1.37898	1.77e-07	6.34e-07	Fancd2	meiotic
EOBAG000150132994	649.577	251.154	1.37242	1.67e-05	4.59e-05	Rdh11	meiotic
EOBAG000500043991	1999.26	773.393	1.37014	8.51e-09	3.61e-08	Kif2a	meiotic
EOBAG000360015991	420.134	162.618	1.36994	2.85e-08	1.13e-07	Carf	meiotic
EOBAG000130104994	226.65	87.8071	1.36941	6.84e-06	1.99e-05	Mrpl47	meiotic
EOBAG000540016893	5592.4	2177.91	1.36049	1.36e-11	7.84e-11	Rnf19a	meiotic
EOBAG002930001991	86.0399	34.1962	1.33387	0.0012609	0.00256141	Irak3	meiotic
EOBAG004180015991	2870.14	1139.1	1.33316	4.4e-09	1.94e-08	Art3	meiotic
EOBAG000250143992	1844.8	732.891	1.33151	3.41e-10	1.7e-09	Prkag2	meiotic
EOBAG001090070994	22283	8856.98	1.33108	2.35e-09	1.07e-08	Gstm5	meiotic
EOBAG001550010894	2031.79	809.021	1.3286	4.24e-09	1.87e-08	Sycp3	meiotic
EOBAG000390039991	1041.13	415.641	1.32468	1.32e-07	4.84e-07	Scmh1	meiotic
EOBAG000070267991	3220.66	1302.45	1.30601	1.42e-09	6.59e-09	Hip1r	meiotic
EOBAG000630005994	596.819	242.595	1.29773	8.19e-07	2.71e-06	Sirt3	meiotic
EOBAG002290011694	258.792	105.567	1.29089	0.00398534	0.00743791	1300017J02Rik	meiotic
EOBAG000700089991	2596.59	1061.5	1.29069	1.5e-10	7.76e-10	Thoc5	meiotic
EOBAG000070062991	1261.23	521.811	1.27347	4.33e-09	1.91e-08	Brap	meiotic
EOBAG000270118991	1353.17	562.318	1.26659	6.85e-09	2.94e-08	Dhx40	meiotic
EOBAG000050245991	136.977	56.8357	1.26476	0.00450737	0.0083217	Slc12a5	meiotic
EOBAG001290027991	2106.29	882.725	1.25451	1.12e-05	3.17e-05	Usp42	meiotic
EOBAG002570012994	4354.83	1834.44	1.24748	1.77e-06	5.6e-06	Rb1cc1	meiotic
EOBAG000290131991	1329.26	564.044	1.23709	8.79e-05	0.000215524	Spsb3	meiotic
EOBAG001920059991	1006.55	427.021	1.23633	0.000103427	0.000250954	Arih2	meiotic
EOBAG000520128991	3526.67	1508.25	1.22528	1.8e-08	7.31e-08	Smc1b	meiotic
EOBAG000170029991	2255.12	966.025	1.22313	2.53e-08	1.01e-07	Scaper	meiotic
EOBAG001410011991	668.343	286.578	1.22274	0.000148291	0.000351284	Pex13	meiotic
EOBAG000340018991	861.561	369.405	1.22258	3.5e-07	1.21e-06	Cdkal1	meiotic
EOBAG004210042994	7255.33	3146.88	1.2051	3.15e-09	1.41e-08	Zfp91	meiotic
EOBAG000110074991	1594.37	695.23	1.19749	1.37e-08	5.66e-08	Prmt7	meiotic
EOBAG000520178991	2230.69	981.455	1.18443	1.68e-10	8.67e-10	Arsa	meiotic
EOBAG000030125991	2228.77	982.033	1.18223	5.87e-05	0.000148299	Ift172	meiotic
EOBAG001390063893	486.143	214.78	1.17737	1.62e-06	5.13e-06	Kctd7	meiotic
EOBAG000570066991	2036.41	900.935	1.17675	4.99e-05	0.000127991	Wdr34	meiotic
EOBAG000570148991	1293.63	572.069	1.1765	2.99e-06	9.16e-06	Slc2a8	meiotic
EOBAG000730060991	1070.5	473.956	1.17603	3.46e-05	9.06e-05	Tmem38b	meiotic
EOBAG004410008991	437.091	196.848	1.15112	2.73e-05	7.28e-05	Ppp1r11	meiotic
EOBAG000030074991	265.114	119.392	1.15017	3.62e-06	1.1e-05	Vit	meiotic
EOBAG000010108991	1632.69	740.06	1.14175	1.12e-05	3.16e-05	Ift57	meiotic
EOBAG000350063991	675.07	306.162	1.14093	5.1e-08	1.96e-07	Shmt1	meiotic
EOBAG000340025991	283.483	129.051	1.13448	0.00924264	0.0160247	Rnf144b	meiotic
EOBAG000990058991	1541.83	702.67	1.13378	5.66e-08	2.17e-07	Tmcc1	meiotic
EOBAG009790002991	580.975	264.994	1.13206	0.00646191	0.0115797	Stk31	meiotic
EOBAG000460005994	300.852	139.385	1.11171	0.0011198	0.00229329	B230118H07Rik	meiotic
EOBAG000650085884	2053.44	952.067	1.10906	0.000348849	0.000780368	Lyar	meiotic
EOBAG000810110991	545.016	254.496	1.09746	5.91e-06	1.74e-05	Nkiras2	meiotic
EOBAG001140025893	277.415	131.26	1.07855	0.000277497	0.000630905	Trim13	meiotic
EOBAG000830158991	3061.87	1455.36	1.07302	2.78e-06	8.56e-06	Med16	meiotic
EOBAG002590015991	1533.03	731.151	1.06849	8.52e-05	0.000209718	Gmcl1	meiotic
EOBAG000220056992	3974.43	1937.83	1.03624	8.47e-09	3.6e-08	Cenpf	meiotic
EOBAG000630288991	202.324	98.7631	1.03573	0.00047168	0.00103007	Zbtb3	meiotic
EOBAG001470093991	8333.23	4083.76	1.02904	5.54e-06	1.64e-05	Fkbp4	meiotic
EOBAG000630193991	447.425	221.262	1.01655	0.00412125	0.00766791	Ovol1	meiotic
EOBAG000920073991	344.806	170.627	1.01363	0.000818122	0.00171317	Ube2t	meiotic
EOBAG000280037991	1788.94	890.125	1.00723	1.2e-05	3.37e-05	Gorasp2	meiotic
EOBAG000570099994	593.174	1215.87	-1.0357	1.87e-07	6.7e-07	Usp20	meiotic
EOBAG000550023494	4171.81	8582.22	-1.04064	0.00750621	0.0132643	4930444P10Rik	meiotic
EOBAG000510038694	215.721	446.147	-1.04839	1.9e-06	5.98e-06	Zfp397	meiotic
EOBAG003560015994	340.769	720.925	-1.08082	2e-05	5.46e-05	Siah1a	meiotic
EOBAG001570001894	146.763	312.048	-1.08814	0.000137648	0.000327662	Slc39a8	meiotic
EOBAG000270026991	53.3299	114.691	-1.10572	0.0301362	0.0472768	Ngfr	meiotic
EOBAG002490026991	595.707	1298.54	-1.12408	1.42e-05	3.96e-05	Vamp4	meiotic
EOBAG004900007991	54.3052	118.904	-1.12798	0.0313339	0.0489811	Chgb	meiotic
EOBAG000170119994	66.9638	146.959	-1.13243	0.00295362	0.00563572	2300009A05Rik	meiotic
EOBAG005640015894	167.665	369.386	-1.14052	0.000291563	0.000660534	Dbndd1	meiotic
EOBAG000070213882	432.962	960.799	-1.14955	1.05e-05	2.97e-05	Srrd	meiotic
EOBAG000050235991	258.906	578.767	-1.16074	1.64e-06	5.21e-06	Zswim3	meiotic
EOBAG003970025884	30.3715	68.5526	-1.1688	0.00949188	0.0164323	AI467606	meiotic
EOBAG001210029991	317.864	730.73	-1.20097	2.27e-05	6.13e-05	Wrn	meiotic
EOBAG001390025991	314.583	742.388	-1.23849	1.81e-07	6.5e-07	Atp11a	meiotic
EOBAG000570024992	1819.39	4310.52	-1.24427	4.3e-07	1.47e-06	Brd3	meiotic
EOBAG000150110991	113.046	269.527	-1.25279	4.18e-06	1.26e-05	Smoc1	meiotic
EOBAG000290172994	141.353	339.398	-1.26219	7.38e-06	2.14e-05	Amdhd2	meiotic
EOBAG001800084991	41.346	102.534	-1.31441	0.00049451	0.00107755	Syt11	meiotic
EOBAG001920069991	652.676	1682.55	-1.36619	1.37e-12	8.75e-12	Pfkfb4	meiotic
EOBAG000650067992	1422.22	3686.22	-1.37379	2.39e-11	1.35e-10	Man2b2	meiotic
EOBAG000810025894	109.732	286.29	-1.38122	1.14e-05	3.23e-05	Hexim2	meiotic
EOBAG000520120894	206.795	543.998	-1.39529	2.04e-10	1.04e-09	Ldoc1l	meiotic
EOBAG000200082994	429.323	1131.09	-1.39716	1.54e-09	7.12e-09	Adh4	meiotic
EOBAG003220026884	42.9104	113.71	-1.40419	0.00237745	0.00461243	4930432K21Rik	meiotic
EOBAG005250006991	96.3467	256.655	-1.41161	0.000111923	0.0002702	Exosc5	meiotic
EOBAG003970013992	210.264	564.163	-1.42288	1.88e-05	5.15e-05	Hirip3	meiotic
EOBAG000810204991	19.1083	52.4909	-1.45796	0.010543	0.0180822	Plxdc1	meiotic
EOBAG001440027991	177.806	505.426	-1.50623	3.67e-08	1.43e-07	Ankrd49	meiotic
EOBAG000440035991	9.76899	27.8153	-1.50777	0.0212724	0.0344115	Sphkap	meiotic
EOBAG002110046991	280.625	808.043	-1.52534	7.28e-11	3.9e-10	Baiap2	meiotic
EOBAG000900018883	118.671	345.808	-1.54188	4.24e-08	1.64e-07	Xkr8	meiotic
EOBAG001900007894	88.4855	259.92	-1.5523	0.000156565	0.000369482	Grin2d	meiotic
EOBAG006500002994	662.519	1947.56	-1.55522	1.49e-08	6.14e-08	Trim11	meiotic
EOBAG000750018992	95.6437	281.53	-1.55678	2.39e-05	6.42e-05	Atoh8	meiotic
EOBAG000180058594	69.9775	209.184	-1.57957	0.000239604	0.00054997	Gipc2	meiotic
EOBAG000040133991	22.1206	67.5293	-1.6071	0.000293412	0.000664226	Me3	meiotic
EOBAG002650022991	164.933	505.624	-1.61722	6.12e-10	2.97e-09	Chd1l	meiotic
EOBAG000110202892	57.5502	183.115	-1.66799	9.37e-06	2.68e-05	Necab2	meiotic
EOBAG000200092991	16.7483	56.9753	-1.75805	0.00234418	0.00455445	Dapp1	meiotic
EOBAG002650019994	169.702	577.078	-1.766	3.92e-13	2.64e-12	Pde4dip	meiotic
EOBAG000290185993	152.022	521.443	-1.77694	2.33e-11	1.32e-10	Flywch1	meiotic
EOBAG000170102991	44.0841	152.583	-1.78875	6.74e-06	1.97e-05	Larp6	meiotic
EOBAG000570038991	255.53	932.34	-1.8668	1.84e-15	1.51e-14	Ralgds	meiotic
EOBAG003580035794	74.5477	278.023	-1.89962	8.16e-08	3.07e-07	Cdkn2d	meiotic
EOBAG000340071991	1364.47	5163.95	-1.91998	1.61e-20	1.9e-19	Elovl2	meiotic
EOBAG001900063991	122.608	474.34	-1.95076	2.52e-10	1.28e-09	Irf3	meiotic
EOBAG000020098994	119.38	463.84	-1.95867	1.4e-12	8.91e-12	Zfp346	meiotic
EOBAG000040056991	15.4247	59.9496	-1.95874	0.000239115	0.000548894	Zscan2	meiotic
EOBAG003150066793	566.575	2255.38	-1.99292	1.46e-15	1.21e-14	Fbxo46	meiotic
EOBAG003660068894	167.282	684.506	-2.03137	1.35e-14	1.03e-13	Zscan12	meiotic
EOBAG000630045894	55.1152	238.106	-2.11074	2.01e-07	7.18e-07	Brsk2	meiotic
EOBAG000040243992	7.64466	33.0332	-2.11087	0.000571645	0.00123203	Art1	meiotic
EOBAG000090116991	17.3446	77.168	-2.14909	8.67e-07	2.86e-06	Pkd2l1	meiotic
EOBAG001390033991	19.1354	85.4015	-2.15544	1.29e-06	4.14e-06	Grtp1	meiotic
EOBAG000590009991	97.1365	435.221	-2.16324	7.8e-16	6.59e-15	Mypn	meiotic
EOBAG002570002991	13.3836	63.1157	-2.22887	0.000825286	0.00172682	Sox17	meiotic
EOBAG004650020893	89.6828	422.414	-2.23669	2.47e-17	2.35e-16	Lsm2	meiotic
EOBAG000330057991	5.57447	26.802	-2.26506	0.00267431	0.00514631	Alx1	meiotic
EOBAG000800019991	55.9003	279.128	-2.3171	2.78e-09	1.25e-08	Tspan13	meiotic
EOBAG001940025991	33.9056	170.872	-2.32933	8.78e-12	5.16e-11	Igf2bp3	meiotic
EOBAG000050305991	10.6447	55.8298	-2.38856	3.18e-06	9.7e-06	Bcas1	meiotic
EOBAG000630070991	11.2776	62.5145	-2.4792	1.89e-05	5.15e-05	Slc22a18	meiotic
EOBAG006050011794	102.314	572.659	-2.48288	1.02e-21	1.3e-20	DHRSX	meiotic
EOBAG000520116894	2.98519	18.5124	-2.62727	0.00568472	0.0102922	Parvg	meiotic
EOBAG000170114991	34.0248	225.591	-2.72854	3.45e-10	1.72e-09	Cln6	meiotic
EOBAG000220043994	48.2508	335.218	-2.79665	1.16e-16	1.05e-15	Tatdn3	meiotic
EOBAG000040034794	31.1451	248.661	-2.99666	2.29e-16	2.01e-15	Mesp1	meiotic
EOBAG000120172994	5.06483	40.6349	-2.99723	5.21e-05	0.000132925	BC022687	meiotic
EOBAG000330039991	88.1356	806.167	-3.19107	1.46e-27	2.5e-26	Epyc	meiotic
EOBAG010020004684	2.53241	23.3508	-3.19833	0.000553728	0.00119659	Muc3	meiotic
EOBAG000280060893	1.67701	15.5924	-3.2024	0.0037302	0.00700149	Sp9	meiotic
EOBAG000650049991	4.60534	44.9857	-3.2711	4.92e-06	1.46e-05	Hmx1	meiotic
EOBAG000560033991	3.12326	34.1356	-3.4775	0.000471874	0.00103041	Slamf7	meiotic
EOBAG001560024894	5.55012	62.9749	-3.5033	4.73e-08	1.82e-07	Gfi1	meiotic
EOBAG000600078294	2.13923	24.9735	-3.54471	0.000190851	0.000444762	Slc2a5	meiotic
EOBAG005630005894	19.3777	228.115	-3.56288	4.01e-17	3.75e-16	Vav1	meiotic
EOBAG000260001991	14.0651	174.565	-3.63282	1.46e-20	1.74e-19	Arhgef15	meiotic
EOBAG003030004991	13.948	175.275	-3.66187	1.72e-11	9.83e-11	Dusp19	meiotic
EOBAG001290013993	7.19734	91.4528	-3.6628	2.5e-11	1.41e-10	Tmem130	meiotic
EOBAG000610007991	14.2032	180.268	-3.67374	1.88e-19	2.07e-18	Egflam	meiotic
EOBAG001770028774	2.67321	33.8922	-3.7039	2.01e-05	5.49e-05	4930539E08Rik	meiotic
EOBAG000350089494	9.46247	128.822	-3.77265	6.11e-14	4.44e-13	HERC5	meiotic
EOBAG001530054892	2.57711	45.8794	-4.16396	1.52e-07	5.49e-07	Gsc2	meiotic
EOBAG000100017892	0	4.49791	-4.25214	0.0317289	0.0495179	Nmbr	meiotic
EOBAG000840030991	0.422978	15.798	-5.10547	0.000345402	0.000773108	Asb4	meiotic
EOBAG002830012694	0	23.1038	-6.61658	6.86e-06	2e-05	HIST2H2BE	meiotic

## Sheet: Sheet4
gene_id	BSB	NBS	log2FoldChange	pvalue	padj	name	stage
EOBAG003010030893	4295.57	0.261425	13.9183	6.5e-31	1.28e-29	Iqcf5	post-meiotic
EOBAG000980006994	1738.5	0	13.5751	8.12e-29	1.47e-27	4933402J07Rik	post-meiotic
EOBAG002740010991	18597.9	2.28876	12.9728	1.37e-127	4.83e-125	Akap4	post-meiotic
EOBAG003640002991	38591.6	4.86578	12.9477	1.09e-229	9.76e-226	Gsg1	post-meiotic
EOBAG000390137894	15724.3	2.01244	12.903	1.22e-112	2.85e-110	Hmgb4	post-meiotic
EOBAG001790040884	1746.88	0.233113	12.6202	1.1e-25	1.74e-24	Tnp2	post-meiotic
EOBAG001190004991	4719.1	0.69934	12.5839	4.84e-47	1.65e-45	Capza3	post-meiotic
EOBAG000660023991	14936.9	2.46525	12.5138	2.16e-115	5.41e-113	Dnajb8	post-meiotic
EOBAG001080029594	1577.77	0.282291	12.4733	2.97e-25	4.58e-24	1700024P04Rik	post-meiotic
EOBAG000080040794	4227.41	0.69934	12.4254	1.02e-45	3.32e-44	Spz1	post-meiotic
EOBAG005510024991	13224.2	2.40862	12.3402	1.05e-121	3.03e-119	Ubqln3	post-meiotic
EOBAG001900014884	1429.03	0.282291	12.3305	1.51e-24	2.24e-23	Spaca4	post-meiotic
EOBAG002830062991	15111	3.03727	12.2599	4.8e-142	2.86e-139	Oaz3	post-meiotic
EOBAG000050185994	2002.16	0.466227	11.9295	7.28e-30	1.38e-28	Gtsf1l	post-meiotic
EOBAG000030008294	546.914	0	11.9067	9.69e-23	1.3e-21	Atp6v1e2	post-meiotic
EOBAG002050002991	26533.6	6.87822	11.9038	2.91e-210	9.75e-207	Odf1	post-meiotic
EOBAG002290027694	538.177	0	11.8836	4.91e-22	6.34e-21	1700080E11Rik	post-meiotic
EOBAG001070009994	3758.26	1.05912	11.8312	9.55e-53	3.85e-51	4930578I06Rik	post-meiotic
EOBAG000010104774	2481.6	0.69934	11.6563	8.07e-41	2.27e-39	Ccdc54	post-meiotic
EOBAG000900126554	4714.59	1.63115	11.5699	1.94e-74	1.48e-72	1700013G24Rik	post-meiotic
EOBAG000230040991	8825.25	3.54523	11.264	3.91e-116	1.03e-113	Spert	post-meiotic
EOBAG000520060894	680.897	0.233113	11.2609	1.4e-20	1.66e-19	Dnajb7	post-meiotic
EOBAG002330010294	599.239	0.233113	11.0766	5.3e-20	6.04e-19	Gm732	post-meiotic
EOBAG000490042494	2376.02	1.39059	10.8424	1.87e-55	8.24e-54	Rnf148	post-meiotic
EOBAG001820028294	473.439	0.282291	10.7364	7.72e-19	8.16e-18	Dusp21	post-meiotic
EOBAG000600126991	8082.99	4.92985	10.6876	1.54e-138	8.63e-136	Actrt2	post-meiotic
EOBAG000270065894	7121.66	4.61924	10.5869	6.48e-143	3.95e-140	Kif2b	post-meiotic
EOBAG001700025991	5073.79	3.75003	10.3681	9.06e-118	2.46e-115	Acrv1	post-meiotic
EOBAG001280002884	187.353	0	10.3603	4.46e-17	4.16e-16	4933402N03Rik	post-meiotic
EOBAG001140038884	2592.29	2.12633	10.1512	3.63e-67	2.3e-65	Ccdc70	post-meiotic
EOBAG000170078991	2041.74	2.09737	9.95064	3.82e-68	2.49e-66	Tbc1d21	post-meiotic
EOBAG000250036994	3723.92	3.84241	9.9148	1.43e-111	3.24e-109	1700034O15Rik	post-meiotic
EOBAG001320133993	20237.7	23.1614	9.75533	1.67e-131	6.89e-129	Gapdhs	post-meiotic
EOBAG000190040884	857.565	1.05912	9.69915	5.73e-36	1.37e-34	1700001C19Rik	post-meiotic
EOBAG000260043694	3283.4	4.0338	9.64567	2.99e-97	4.48e-95	2810408A11Rik	post-meiotic
EOBAG001920047884	1030.15	1.34141	9.64027	1.35e-43	4.11e-42	BC048562	post-meiotic
EOBAG000390040991	3018.04	3.76493	9.61982	5.58e-87	5.95e-85	Slfnl1	post-meiotic
EOBAG001390042884	2884.64	3.88415	9.54331	5.63e-88	6.24e-86	1700029H14Rik	post-meiotic
EOBAG004650019993	9226.52	12.6832	9.51139	8.44e-179	1.89e-175	Hspa1l	post-meiotic
EOBAG000700032991	4244.94	6.3413	9.4145	3.07e-132	1.4e-129	Lrrc18	post-meiotic
EOBAG000730045991	6832.05	10.2619	9.37588	8.19e-180	2e-176	Actl7a	post-meiotic
EOBAG000630176884	845.582	1.34886	9.35484	1.88e-41	5.41e-40	Catsper1	post-meiotic
EOBAG000770049794	1029.83	1.73015	9.16502	3.74e-52	1.48e-50	Ddi1	post-meiotic
EOBAG002960013994	2895.57	4.96478	9.15059	2.28e-100	3.9e-98	Zfp474	post-meiotic
EOBAG000910025994	2900.87	5.18383	9.13612	1.82e-113	4.39e-111	Glipr1l1	post-meiotic
EOBAG000600013994	675.85	1.29968	9.03531	2.01e-38	5.23e-37	1700012P22Rik	post-meiotic
EOBAG000260200994	7713.87	15.7184	8.95179	3.48e-170	4.45e-167	Dbil5	post-meiotic
EOBAG000030122674	132.332	0.282291	8.89748	4.89e-13	3.26e-12	4930548H24Rik	post-meiotic
EOBAG003010033494	490.457	1.07999	8.89142	1.59e-30	3.08e-29	Iqcf4	post-meiotic
EOBAG000600171991	2541.43	5.27538	8.88566	8.19e-110	1.76e-107	Ttll10	post-meiotic
EOBAG000830038991	3406.5	7.7602	8.81202	3.24e-107	6.45e-105	Arrdc5	post-meiotic
EOBAG000440050991	3417.62	8.19067	8.72976	2.73e-123	8.41e-121	Spata3	post-meiotic
EOBAG001020025884	57.5759	0	8.65773	3.05e-11	1.7e-10	Apobec4	post-meiotic
EOBAG000960036494	57.0819	0	8.64657	1.46e-11	8.38e-11	Actrt1	post-meiotic
EOBAG000810062884	1232.3	3.2474	8.62777	4.05e-68	2.63e-66	1700006E09Rik	post-meiotic
EOBAG000490050994	1934.96	5.14595	8.60192	9.14e-72	6.52e-70	Hyal5	post-meiotic
EOBAG003280010664	678.868	1.66011	8.56994	5.75e-45	1.84e-43	1700034J05Rik	post-meiotic
EOBAG000660093992	834.558	2.47058	8.47621	3.85e-49	1.4e-47	Lyzl4	post-meiotic
EOBAG000620065991	631.765	1.78677	8.45548	1.08e-42	3.22e-41	Zdhhc19	post-meiotic
EOBAG000030155994	1229.48	3.5035	8.42356	9.29e-67	5.84e-65	1700001C02Rik	post-meiotic
EOBAG000890001394	92.9332	0.261425	8.38707	1.92e-11	1.09e-10	Rbm31y	post-meiotic
EOBAG000720008991	1688.81	5.09292	8.36111	1.44e-93	1.9e-91	Fscn3	post-meiotic
EOBAG000810116991	8857.13	27.0517	8.3453	1.78e-178	3.68e-175	Klhl10	post-meiotic
EOBAG000700150894	1520.63	4.71825	8.29249	6.34e-87	6.72e-85	Gstt4	post-meiotic
EOBAG000120055991	2684.54	8.59044	8.27335	6.89e-84	6.63e-82	Otub2	post-meiotic
EOBAG000030213994	8351.8	26.9423	8.26954	1.21e-177	2.32e-174	Nt5c1b	post-meiotic
EOBAG000170070884	2818.05	9.06862	8.25927	7.21e-128	2.61e-125	Ccdc33	post-meiotic
EOBAG000490049894	2047.6	6.71047	8.23493	4.52e-20	5.17e-19	Spam1	post-meiotic
EOBAG000190023334	302.355	1.01739	8.19893	8.5e-26	1.35e-24	1700067P10Rik	post-meiotic
EOBAG001900028894	6632.6	24.5918	8.07248	1.72e-171	2.31e-168	Tulp2	post-meiotic
EOBAG000830016794	4169.72	15.4044	8.06142	1.07e-63	6.19e-62	Acsbg2	post-meiotic
EOBAG004190004994	4343.92	16.9489	8.0166	6.09e-103	1.08e-100	Tuba8	post-meiotic
EOBAG000260282992	1052.64	3.96973	8.00772	1.32e-74	1.01e-72	Spaca3	post-meiotic
EOBAG004310002694	36.2939	0	7.99281	1.33e-09	6.21e-09	Mageb5	post-meiotic
EOBAG000420031991	3169.67	13.0356	7.93693	9.05e-141	5.17e-138	Spata19	post-meiotic
EOBAG000140146994	1993.59	8.05123	7.93029	2.22e-107	4.49e-105	Spatc1	post-meiotic
EOBAG001360024991	857.16	3.7345	7.88341	7.87e-61	4.2e-59	Lrrc52	post-meiotic
EOBAG001630004294	1533.21	6.60337	7.84573	2.2e-94	3e-92	Adam34	post-meiotic
EOBAG001050011991	653.595	2.92338	7.84294	4.41e-52	1.74e-50	Pkib	post-meiotic
EOBAG001860059894	471.248	2.0482	7.83912	3.71e-41	1.06e-39	Slc36a3	post-meiotic
EOBAG000390160991	6002.69	26.2519	7.83168	1.3e-158	1.2e-155	Tssk3	post-meiotic
EOBAG002420003994	881.3	4.07341	7.81554	2.71e-60	1.43e-58	Lyzl1	post-meiotic
EOBAG000160056354	729.392	3.51095	7.66957	1.75e-55	7.74e-54	4921530L21Rik	post-meiotic
EOBAG000060083994	13299.7	67.9744	7.61356	4.14e-212	1.85e-208	Spata18	post-meiotic
EOBAG003960008694	450.51	2.27387	7.60754	2.18e-42	6.39e-41	Banf2	post-meiotic
EOBAG003300008991	1367.09	7.22458	7.56661	2.4e-94	3.24e-92	Trim42	post-meiotic
EOBAG004020004991	1571.3	8.50127	7.55959	7.1e-94	9.44e-92	Fhl5	post-meiotic
EOBAG002940047892	283.178	1.57452	7.51476	2.77e-28	4.94e-27	Glt6d1	post-meiotic
EOBAG002850010674	404.183	2.29473	7.45134	1.1e-33	2.4e-32	Cylc2	post-meiotic
EOBAG002000025794	4010.78	23.3922	7.43145	1.68e-97	2.57e-95	Spata21	post-meiotic
EOBAG000560042794	4291.09	24.7525	7.43047	1.16e-80	1.04e-78	Atp1a4	post-meiotic
EOBAG000570169894	511.718	3.07901	7.37342	4.2e-50	1.58e-48	Wdr38	post-meiotic
EOBAG003340079991	7056.07	43.5386	7.34709	4.41e-79	3.79e-77	Tssk6	post-meiotic
EOBAG001590006894	1181.38	7.16263	7.32719	1.98e-78	1.66e-76	Cst8	post-meiotic
EOBAG000180070991	491.79	3.01641	7.32137	3.46e-46	1.15e-44	Asb17	post-meiotic
EOBAG001800062991	1029.18	6.48415	7.27846	7.33e-79	6.28e-77	Dcst1	post-meiotic
EOBAG000720042991	3699.73	24.4704	7.24083	1.62e-149	1.11e-146	Cpa5	post-meiotic
EOBAG000680012994	1248.24	8.56599	7.19566	9.22e-96	1.33e-93	Aqp7	post-meiotic
EOBAG000810015992	594.987	4.10237	7.1766	4.21e-56	1.91e-54	Lyzl6	post-meiotic
EOBAG002390018694	6687.94	46.4337	7.1668	3.09e-167	3.6e-164	Stat4	post-meiotic
EOBAG000010219894	5019.43	36.2871	7.12006	1.5e-112	3.46e-110	Ropn1	post-meiotic
EOBAG001150010694	937.266	6.74558	7.08785	1.03e-78	8.78e-77	Satl1	post-meiotic
EOBAG001960011334	168.436	1.16557	7.05965	1.15e-18	1.2e-17	4931429L15Rik	post-meiotic
EOBAG001090063794	4374.81	33.5475	7.01964	1.15e-38	3.01e-37	Ubl4b	post-meiotic
EOBAG000830181991	2016.38	15.6147	7.00834	3.29e-128	1.21e-125	Theg	post-meiotic
EOBAG000380045774	490.538	4.02488	6.90626	6.69e-47	2.26e-45	Cdrt4	post-meiotic
EOBAG001320130564	308.214	2.62022	6.89886	4.7e-36	1.13e-34	2200002J24Rik	post-meiotic
EOBAG001880011774	246.667	2.16742	6.8899	8.75e-29	1.58e-27	4930522H14Rik	post-meiotic
EOBAG001630005991	873.101	7.60522	6.86156	5.84e-76	4.62e-74	Triml1	post-meiotic
EOBAG001530025991	1440.26	12.8442	6.82383	1.08e-92	1.4e-90	Ccdc116	post-meiotic
EOBAG002240012444	651.965	5.76992	6.79437	4.05e-61	2.19e-59	1700011L22Rik	post-meiotic
EOBAG000860021994	8987.76	83.7122	6.74868	8.81e-111	1.95e-108	Samd4	post-meiotic
EOBAG000120074991	6489.61	61.3888	6.72552	4.51e-116	1.17e-113	Clmn	post-meiotic
EOBAG000110239554	1134.5	11.0366	6.69705	1.4e-57	6.66e-56	1700018B08Rik	post-meiotic
EOBAG000070055993	1337.33	12.9206	6.67518	1.61e-52	6.44e-51	Ccdc63	post-meiotic
EOBAG000580056994	1159.42	11.7979	6.64048	3.15e-49	1.15e-47	Tmco5	post-meiotic
EOBAG000770012894	199.007	1.94984	6.60774	5.64e-27	9.41e-26	Btg4	post-meiotic
EOBAG000460028994	402.384	4.18133	6.60449	1.63e-44	5.16e-43	A930018P22Rik	post-meiotic
EOBAG002520019991	1328.62	13.799	6.59763	5.44e-82	5.07e-80	Tmem190	post-meiotic
EOBAG001920065991	462.298	4.92838	6.56054	2.15e-51	8.37e-50	Tmem89	post-meiotic
EOBAG001150002774	800.259	8.45339	6.5408	5.6e-51	2.16e-49	Cylc1	post-meiotic
EOBAG000070246991	1043.83	11.8038	6.48746	3.63e-43	1.09e-41	Morn3	post-meiotic
EOBAG000150158894	1196.52	13.8177	6.45765	3.55e-71	2.5e-69	Tex21	post-meiotic
EOBAG000110104991	4793.05	55.0138	6.44221	1.13e-105	2.17e-103	Pmfbp1	post-meiotic
EOBAG001280038994	593.812	6.92887	6.41801	2.16e-62	1.2e-60	D7Ertd443e	post-meiotic
EOBAG001380027991	2353.87	27.6655	6.40411	2.24e-94	3.04e-92	Spaca1	post-meiotic
EOBAG000320058444	518.995	6.12226	6.3972	4.42e-56	2e-54	1700012B07Rik	post-meiotic
EOBAG003680006991	1069.67	12.9553	6.39168	1.84e-47	6.34e-46	Dnajc5b	post-meiotic
EOBAG005980004264	65.0459	0.797695	6.39166	4.03e-11	2.21e-10	4930480E11Rik	post-meiotic
EOBAG000230017991	1402.38	17.4214	6.3243	6.39e-36	1.53e-34	Dgkh	post-meiotic
EOBAG000990091774	446.917	5.57854	6.30996	5.86e-49	2.11e-47	BC048671	post-meiotic
EOBAG001470023554	716.62	9.20659	6.29898	1.76e-51	6.86e-50	1700013D24Rik	post-meiotic
EOBAG000700115894	4396.2	57.3039	6.25869	8.42e-90	9.91e-88	Osbp2	post-meiotic
EOBAG004350014993	2283.1	29.8623	6.24519	6.22e-52	2.45e-50	Fbxo24	post-meiotic
EOBAG000390068394	11594.5	156.432	6.21151	4.27e-79	3.69e-77	Oxct2a	post-meiotic
EOBAG000830015494	1156.22	16.2264	6.16453	9.63e-60	4.91e-58	1700061G19Rik	post-meiotic
EOBAG000050060774	2424.81	35.0118	6.11984	3.02e-84	2.96e-82	6820408C15Rik	post-meiotic
EOBAG002810021991	1084.74	15.7682	6.10783	7.13e-84	6.84e-82	Tssk4	post-meiotic
EOBAG001180037234	9.73248	0	6.09571	0.000224601	0.000517525	4930402K13Rik	post-meiotic
EOBAG000480046991	1637.43	24.6981	6.03823	1.17e-63	6.76e-62	Allc	post-meiotic
EOBAG000570132991	1614.46	25.1109	6.00224	3e-50	1.13e-48	Pip5kl1	post-meiotic
EOBAG000620018991	1208.24	19.0701	5.99936	3.49e-56	1.59e-54	Fgf12	post-meiotic
EOBAG001090089994	543.141	8.7195	5.9819	2.49e-48	8.77e-47	1700013F07Rik	post-meiotic
EOBAG000270135994	1058.02	17.8878	5.8765	1.08e-52	4.34e-51	1700125H20Rik	post-meiotic
EOBAG000390054991	1538.24	26.1789	5.87096	9.36e-77	7.54e-75	Tmco2	post-meiotic
EOBAG001700033991	220.334	3.70086	5.85248	3.89e-31	7.72e-30	Hepacam	post-meiotic
EOBAG000740024394	91.904	1.69375	5.85225	6.53e-13	4.3e-12	4930568D16Rik	post-meiotic
EOBAG000920030994	542.082	9.44927	5.83578	7.19e-59	3.55e-57	Lemd1	post-meiotic
EOBAG000200086994	974.331	17.3085	5.81799	5.4e-85	5.47e-83	4930579F01Rik	post-meiotic
EOBAG000070208991	1101.77	19.606	5.79929	8.92e-67	5.62e-65	Sez6l	post-meiotic
EOBAG001840016994	514.874	9.35624	5.79123	3.82e-57	1.79e-55	1700028P14Rik	post-meiotic
EOBAG000110201991	3386.6	62.3314	5.76875	4.42e-94	5.9e-92	Osgin1	post-meiotic
EOBAG000070255554	53.6541	0.989077	5.71347	1.54e-10	7.96e-10	Il31	post-meiotic
EOBAG003250001991	1726.63	33.68	5.683	2.95e-87	3.19e-85	Pde1a	post-meiotic
EOBAG001580001894	204.049	3.96973	5.64931	8.59e-26	1.36e-24	Ftmt	post-meiotic
EOBAG000270051991	3775.56	78.3968	5.58766	1.79e-113	4.37e-111	Mycbpap	post-meiotic
EOBAG000560103884	459.098	9.60424	5.58612	5.35e-54	2.25e-52	1700016C15Rik	post-meiotic
EOBAG001470073991	6836.7	144.385	5.56606	3.32e-141	1.94e-138	Akap3	post-meiotic
EOBAG001500045884	612.379	13.0728	5.56	5.69e-53	2.3e-51	4921539E11Rik	post-meiotic
EOBAG000830130694	4139.1	88.197	5.55227	4.21e-78	3.52e-76	Reep6	post-meiotic
EOBAG000080106991	611.253	13.0794	5.5436	2.47e-64	1.47e-62	Spata9	post-meiotic
EOBAG006350004991	643.823	14.4104	5.48082	3.24e-33	6.96e-32	Ccdc105	post-meiotic
EOBAG000900135991	8624.8	196.781	5.45291	1.33e-62	7.43e-61	Kif17	post-meiotic
EOBAG001090023991	2233.66	52.6301	5.40967	1.41e-69	9.51e-68	Ppm1j	post-meiotic
EOBAG000600129991	1166.56	28.9741	5.32518	8.72e-67	5.51e-65	Mmel1	post-meiotic
EOBAG000040236884	2836.93	73.2494	5.27214	4.06e-93	5.31e-91	Lrrc51	post-meiotic
EOBAG000070097991	922.146	23.891	5.26968	5.56e-63	3.17e-61	Tbx5	post-meiotic
EOBAG001190005991	2131.64	57.1808	5.22164	2.81e-50	1.06e-48	Plcz1	post-meiotic
EOBAG000340073893	1157.33	32.1174	5.17501	5.59e-88	6.23e-86	Mak	post-meiotic
EOBAG000040139884	732.06	20.5389	5.16287	2.3e-27	3.91e-26	Ccdc89	post-meiotic
EOBAG000660114991	6129.83	171.066	5.16256	3.5e-133	1.71e-130	Ttc21a	post-meiotic
EOBAG001070058894	137.821	3.84839	5.16068	3.58e-22	4.65e-21	Nkx2-6	post-meiotic
EOBAG000570091774	3746.93	106.504	5.13984	5.86e-61	3.15e-59	1700001O22Rik	post-meiotic
EOBAG000640048991	607.381	17.4992	5.12716	7.38e-60	3.8e-58	Umodl1	post-meiotic
EOBAG001880002994	7022.89	203.194	5.11128	3.49e-85	3.55e-83	Spata6	post-meiotic
EOBAG000600069991	1473.13	45.3658	5.02132	5.06e-60	2.64e-58	Spsb1	post-meiotic
EOBAG000040212991	1194.93	36.8982	5.01873	9.43e-79	8.03e-77	Dnajb13	post-meiotic
EOBAG005360004994	3785.36	118.093	5.00092	7.71e-74	5.8e-72	Ttc7	post-meiotic
EOBAG002440008894	3022.02	96.73	4.96822	8.23e-83	7.75e-81	Rab3il1	post-meiotic
EOBAG000320009991	14867.3	480.039	4.95262	1.12e-121	3.2e-119	Ace	post-meiotic
EOBAG000270150991	361.791	11.8909	4.94331	9.07e-34	1.98e-32	Hnf1b	post-meiotic
EOBAG000690014991	487.142	15.9617	4.92016	4.23e-56	1.92e-54	Asb12	post-meiotic
EOBAG000030154991	156.184	5.19872	4.91719	8.31e-24	1.19e-22	Cib4	post-meiotic
EOBAG003350017694	282.513	9.23766	4.91437	2.42e-29	4.48e-28	Zdhhc11	post-meiotic
EOBAG000860051991	1544.65	51.6463	4.907	4.87e-65	2.96e-63	Lrrc9	post-meiotic
EOBAG000570135991	5571.4	187.041	4.89759	5.64e-56	2.53e-54	Ak1	post-meiotic
EOBAG000510043994	600.064	20.8179	4.84906	9.59e-48	3.33e-46	Nol4	post-meiotic
EOBAG001510029664	162.894	5.75438	4.83693	3.63e-21	4.45e-20	Akap14	post-meiotic
EOBAG000150106794	612.44	21.4359	4.82506	1.18e-49	4.34e-48	Adam21	post-meiotic
EOBAG000030149991	5438.32	194.827	4.80287	7.76e-94	1.03e-91	Dpysl5	post-meiotic
EOBAG000110182994	1296.69	47.2061	4.77686	3.07e-61	1.66e-59	1700030J22Rik	post-meiotic
EOBAG000050332994	312.123	11.4596	4.7759	2.07e-32	4.33e-31	1700021F07Rik	post-meiotic
EOBAG000740015992	387.414	14.152	4.77477	9.15e-46	3e-44	Ttll11	post-meiotic
EOBAG001580010991	12676.8	468.736	4.75766	2.58e-75	2.03e-73	Trim36	post-meiotic
EOBAG000560089992	1458.22	54.5843	4.7415	2.07e-82	1.94e-80	Wdr64	post-meiotic
EOBAG003480005991	6847.51	259.711	4.72057	9.43e-78	7.84e-76	Osbpl10	post-meiotic
EOBAG000680076994	5516.23	209.604	4.71725	1.38e-104	2.56e-102	Ccin	post-meiotic
EOBAG001530030994	573.738	22.4884	4.67153	3.7e-20	4.26e-19	Tmem191c	post-meiotic
EOBAG003130005794	425.282	17.582	4.61353	1.34e-33	2.91e-32	Mbd3l1	post-meiotic
EOBAG001530023774	1526.15	62.9454	4.60443	5.83e-36	1.4e-34	2610318N02Rik	post-meiotic
EOBAG000630002991	2042.47	85.2854	4.57731	1.88e-44	5.93e-43	Odf3	post-meiotic
EOBAG000940033991	877.228	37.1191	4.55853	2.42e-39	6.5e-38	Sox6	post-meiotic
EOBAG001520005894	1841.66	78.5774	4.55162	6.81e-20	7.71e-19	Slc16a7	post-meiotic
EOBAG000600097991	1117.5	47.5497	4.54718	3.11e-36	7.5e-35	Tas1r1	post-meiotic
EOBAG002460006893	956.716	41.4025	4.52465	1.32e-61	7.19e-60	Phyhipl	post-meiotic
EOBAG002360010894	2881.09	125.573	4.52169	3.33e-67	2.12e-65	Dcun1d1	post-meiotic
EOBAG000820002334	509.839	22.4255	4.51852	1.85e-37	4.63e-36	1700113H08Rik	post-meiotic
EOBAG003660043294	97.3518	4.37869	4.47511	6.89e-19	7.3e-18	Hist1h2bp	post-meiotic
EOBAG000590086992	2077.84	94.099	4.46525	2.46e-72	1.79e-70	Dusp13	post-meiotic
EOBAG000120137883	3026.23	138.658	4.44773	5.67e-55	2.46e-53	Ankrd9	post-meiotic
EOBAG002350023794	819.547	37.6227	4.43924	9.85e-61	5.24e-59	Grip1	post-meiotic
EOBAG001870007884	28.0259	1.32055	4.4342	7.32e-07	2.44e-06	Prm3	post-meiotic
EOBAG001320034991	11278.5	527.161	4.41931	7.41e-98	1.14e-95	Dyrk1b	post-meiotic
EOBAG002820027793	84.199	4.13215	4.35083	3.02e-15	2.44e-14	Elfn1	post-meiotic
EOBAG000120012991	5402.77	266.199	4.34416	1e-63	5.83e-62	Spata7	post-meiotic
EOBAG000200052884	706.55	35.3939	4.32574	1.62e-39	4.37e-38	1700016H13Rik	post-meiotic
EOBAG000890014694	626.558	31.794	4.29902	8.68e-54	3.62e-52	Arl13a	post-meiotic
EOBAG001310022884	282.47	15.1127	4.22167	1.19e-35	2.82e-34	4921504E06Rik	post-meiotic
EOBAG003580041991	3273.12	175.9	4.21923	4.41e-34	9.79e-33	Pde4a	post-meiotic
EOBAG002030008994	879.744	49.2837	4.16097	5.07e-51	1.96e-49	4930415F15Rik	post-meiotic
EOBAG000220046894	1156.57	66.6141	4.11478	7.93e-20	8.92e-19	Vash2	post-meiotic
EOBAG000030134991	142.959	8.44998	4.10606	9.82e-12	5.75e-11	Trim54	post-meiotic
EOBAG001410015884	1217.75	71.9238	4.08477	1.5e-35	3.53e-34	1700093K21Rik	post-meiotic
EOBAG000130013991	6096.66	365.008	4.06272	4.37e-39	1.16e-37	Mlf1	post-meiotic
EOBAG000740061991	1378.36	83.4205	4.05043	1.44e-54	6.2e-53	Akna	post-meiotic
EOBAG000860038884	241.581	14.7821	4.03525	1.76e-30	3.4e-29	1700011H14Rik	post-meiotic
EOBAG000450051994	6430.77	396.417	4.02059	1.84e-47	6.34e-46	Cabyr	post-meiotic
EOBAG000600109991	6935	428.71	4.0151	1.88e-30	3.63e-29	Chd5	post-meiotic
EOBAG006500003893	1957.55	121.538	4.01092	1.36e-32	2.86e-31	Trim17	post-meiotic
EOBAG000290217894	1230.76	79.2999	3.95375	3.57e-35	8.32e-34	Zfp597	post-meiotic
EOBAG000830005793	375.234	24.2372	3.9447	9.18e-28	1.59e-26	Slc25a41	post-meiotic
EOBAG000840023991	66.8604	4.37869	3.93352	2.48e-13	1.7e-12	Dlx6	post-meiotic
EOBAG000830127794	4981.88	328.252	3.924	1.48e-42	4.36e-41	Mex3d	post-meiotic
EOBAG003550005991	1248.67	86.8379	3.84918	3.02e-33	6.49e-32	Glrx2	post-meiotic
EOBAG000270084994	6669.51	463.99	3.8449	2.89e-33	6.2e-32	Akap1	post-meiotic
EOBAG000440102991	367.681	25.5615	3.84257	1.14e-33	2.47e-32	Trpm8	post-meiotic
EOBAG000590026894	15394.3	1092.12	3.81716	8.21e-29	1.49e-27	Hk1	post-meiotic
EOBAG000340062991	1411.99	100.204	3.81661	1.94e-15	1.59e-14	Phactr1	post-meiotic
EOBAG000900110894	58.3704	4.18877	3.80991	1.15e-08	4.79e-08	Luzp1	post-meiotic
EOBAG001870052894	270.198	19.5483	3.79459	5e-10	2.45e-09	Cby3	post-meiotic
EOBAG000170006991	323.538	23.2936	3.79321	1.26e-23	1.78e-22	Rasgrf1	post-meiotic
EOBAG000490015994	2527.37	182.813	3.78978	1.95e-64	1.16e-62	Tes	post-meiotic
EOBAG001140013794	1862.68	135.257	3.78221	1.07e-45	3.49e-44	Atp8a2	post-meiotic
EOBAG003100011991	3289.42	241.57	3.76835	2.48e-44	7.8e-43	Carhsp1	post-meiotic
EOBAG000050077991	7155.21	527.538	3.7622	3.04e-54	1.29e-52	Psmf1	post-meiotic
EOBAG002880007994	3674.75	276.658	3.73134	2.14e-39	5.75e-38	4921507P07Rik	post-meiotic
EOBAG002140017894	507.056	37.9703	3.73075	1.99e-32	4.17e-31	Kcnu1	post-meiotic
EOBAG004650025993	75.799	5.8259	3.72129	3.82e-12	2.33e-11	Ly6g6c	post-meiotic
EOBAG000040224991	4428.14	337.382	3.71429	1.44e-31	2.92e-30	Stard10	post-meiotic
EOBAG000040023991	11998.1	915.311	3.71242	1.01e-32	2.13e-31	Abhd2	post-meiotic
EOBAG001550008991	2985.4	233.086	3.68018	2.59e-53	1.06e-51	Chpt1	post-meiotic
EOBAG000830035784	2057.17	162.433	3.6616	3.8e-27	6.39e-26	Znrf4	post-meiotic
EOBAG001790016991	22.6883	1.8285	3.64484	7.84e-05	0.000193975	Pla2g10	post-meiotic
EOBAG002670016884	323.658	26.0884	3.64027	1.68e-17	1.62e-16	1700001L19Rik	post-meiotic
EOBAG004540022991	5057.71	411.611	3.61949	1.13e-52	4.54e-51	Lipe	post-meiotic
EOBAG000020074991	621.673	51.2718	3.60564	2.12e-28	3.79e-27	Catsper3	post-meiotic
EOBAG002450033991	3150.49	262.056	3.58626	5.24e-42	1.53e-40	Kif2c	post-meiotic
EOBAG001440012992	1901.43	160.506	3.56477	1.99e-42	5.85e-41	Cep57	post-meiotic
EOBAG002960011991	624.615	58.0926	3.42926	2.78e-25	4.31e-24	Sncaip	post-meiotic
EOBAG001320127994	153.451	14.298	3.42844	5.32e-13	3.53e-12	Etv2	post-meiotic
EOBAG003860006994	257.571	24.376	3.40565	1.28e-22	1.7e-21	1700029J07Rik	post-meiotic
EOBAG001010028991	1564.85	148.18	3.40261	1.54e-39	4.17e-38	Atp10a	post-meiotic
EOBAG000680119991	662.578	62.8055	3.39679	4.86e-16	4.17e-15	Tgfbr1	post-meiotic
EOBAG000610023994	800.174	76.4075	3.39278	8.32e-31	1.63e-29	Spef2	post-meiotic
EOBAG004350006794	2849.58	272.611	3.38454	3.07e-29	5.65e-28	Zan	post-meiotic
EOBAG003370008994	206.093	20.2774	3.35377	8.97e-14	6.42e-13	4930505A04Rik	post-meiotic
EOBAG000050173991	2706.19	266.459	3.34461	1.74e-42	5.11e-41	Zhx3	post-meiotic
EOBAG000580036773	479.454	47.8076	3.32248	4.52e-17	4.22e-16	Fmn1	post-meiotic
EOBAG000760047994	4430.2	445.649	3.31385	6.67e-47	2.26e-45	4430402I18Rik	post-meiotic
EOBAG001070049992	3298.32	333.028	3.30738	1.55e-49	5.68e-48	Cdca2	post-meiotic
EOBAG004330010991	1412.47	143.66	3.29909	1.63e-42	4.8e-41	Tmc5	post-meiotic
EOBAG003860014991	3079.87	313.355	3.29684	6.25e-48	2.18e-46	Acsl1	post-meiotic
EOBAG000260080991	382.461	39.477	3.28057	1.51e-17	1.46e-16	Chrne	post-meiotic
EOBAG001780011991	2124.29	218.731	3.27993	5.05e-50	1.88e-48	Prkcq	post-meiotic
EOBAG004650037991	1043.48	109.281	3.25844	1.1e-15	9.2e-15	Aif1	post-meiotic
EOBAG001190033991	344.228	36.1763	3.24562	4.12e-28	7.27e-27	Grin2b	post-meiotic
EOBAG000190055992	9681.88	1025.07	3.2398	9.15e-31	1.79e-29	Mea1	post-meiotic
EOBAG000260007893	546.602	58.2065	3.23387	1.22e-25	1.92e-24	Tmem107	post-meiotic
EOBAG000990081991	3262.22	358.411	3.18566	6.84e-37	1.68e-35	Hdac11	post-meiotic
EOBAG002390008884	104.578	11.3721	3.18185	3.23e-07	1.12e-06	1700019D03Rik	post-meiotic
EOBAG000890007991	2864.48	319.642	3.1648	3.09e-22	4.04e-21	Tspan6	post-meiotic
EOBAG000220053991	296.971	33.31	3.16204	2.06e-19	2.26e-18	Prox1	post-meiotic
EOBAG000730021991	2230.41	251.961	3.14683	5.73e-29	1.05e-27	Hsdl2	post-meiotic
EOBAG000920004991	617.418	69.8451	3.14193	9.99e-10	4.73e-09	Yod1	post-meiotic
EOBAG002620002991	480.142	54.4141	3.13759	7.84e-21	9.47e-20	Ppp2r2b	post-meiotic
EOBAG002940069991	3181.25	368.728	3.10957	4.52e-24	6.53e-23	Agpat2	post-meiotic
EOBAG001460037994	4432.35	513.536	3.10925	2.11e-33	4.55e-32	Stk36	post-meiotic
EOBAG001430014991	37.2218	4.32951	3.09464	8.37e-06	2.41e-05	Flrt3	post-meiotic
EOBAG000260199991	27.7194	3.29125	3.06175	1.1e-05	3.11e-05	Gemin4	post-meiotic
EOBAG000030236991	5319.2	638.022	3.05996	7.54e-41	2.13e-39	Lpin1	post-meiotic
EOBAG000460012994	528.96	64.4954	3.03679	3.26e-29	5.99e-28	Slc1a2	post-meiotic
EOBAG004570002991	237.636	29.1076	3.0301	6.97e-19	7.38e-18	Hfe2	post-meiotic
EOBAG001770003991	4171.65	512.696	3.02426	9.65e-28	1.67e-26	Zfand3	post-meiotic
EOBAG001290061994	7604.18	943.379	3.01092	1.41e-52	5.64e-51	Iqce	post-meiotic
EOBAG001810024991	10271.9	1285.69	2.99822	1.33e-35	3.15e-34	Hmox2	post-meiotic
EOBAG000310195991	955.489	121.313	2.97803	8.17e-26	1.3e-24	Nckap1l	post-meiotic
EOBAG000580070994	547.291	70.3309	2.96062	1.38e-34	3.13e-33	Fsip1	post-meiotic
EOBAG003640016991	918.63	120.738	2.93021	5.36e-15	4.24e-14	Bcl2l14	post-meiotic
EOBAG000730055992	2670.51	354.483	2.91409	4.21e-32	8.67e-31	Klf4	post-meiotic
EOBAG001880017994	9235.52	1240.1	2.89673	6.36e-34	1.4e-32	Nrd1	post-meiotic
EOBAG001860052991	373.765	50.942	2.87289	2.3e-26	3.74e-25	Lyrm7	post-meiotic
EOBAG001180028994	1480.33	202.381	2.87033	1.02e-37	2.59e-36	Rpgr	post-meiotic
EOBAG000040144892	646.064	93.7402	2.78783	2.01e-15	1.64e-14	Dlg2	post-meiotic
EOBAG001320046892	443.61	65.4313	2.76564	3.19e-08	1.25e-07	Gmfg	post-meiotic
EOBAG003490031991	103.742	15.3064	2.76343	2.77e-08	1.1e-07	P2rx3	post-meiotic
EOBAG000840010994	480.187	73.7884	2.70039	2.95e-11	1.64e-10	Glcci1	post-meiotic
EOBAG000040134991	956.988	148.474	2.68954	2.98e-15	2.41e-14	Ccdc81	post-meiotic
EOBAG002490016991	3773.27	587.946	2.68255	4.67e-31	9.24e-30	Kifap3	post-meiotic
EOBAG000440015991	2765.32	431.163	2.68075	1.01e-12	6.55e-12	Wdfy1	post-meiotic
EOBAG001440021991	1806.55	284.072	2.66888	2.67e-08	1.06e-07	Amotl1	post-meiotic
EOBAG000530093991	2996.66	471.116	2.66862	8.43e-26	1.34e-24	Bub1	post-meiotic
EOBAG000990016994	2406.32	383.324	2.64983	1.71e-16	1.52e-15	Ttll3	post-meiotic
EOBAG000270165894	21351.6	3493.26	2.61171	1.06e-30	2.06e-29	Ap2b1	post-meiotic
EOBAG000260295992	1732.31	283.555	2.61025	2.58e-18	2.62e-17	Rffl	post-meiotic
EOBAG003220016994	226.709	37.382	2.59356	8.58e-12	5.05e-11	1700067K01Rik	post-meiotic
EOBAG001370010994	389.382	65.0448	2.58028	1.61e-23	2.26e-22	Iqca	post-meiotic
EOBAG000080097994	590.084	99.3475	2.57033	2.18e-29	4.04e-28	2210408I21Rik	post-meiotic
EOBAG001800088894	6180.95	1042.35	2.56805	3.38e-28	6e-27	Arhgef2	post-meiotic
EOBAG000060072994	4585.51	775.461	2.56421	1.3e-21	1.63e-20	Slain2	post-meiotic
EOBAG002720005991	2778.17	473.039	2.55428	2.07e-14	1.56e-13	Habp4	post-meiotic
EOBAG000310025892	656.038	113.168	2.53732	1.64e-12	1.04e-11	Pwwp2b	post-meiotic
EOBAG000680079991	6239.21	1088.9	2.5187	4.92e-35	1.14e-33	Rnf38	post-meiotic
EOBAG003280002991	4138.03	731.842	2.49952	2.76e-20	3.21e-19	Ccdc91	post-meiotic
EOBAG000600058794	2131.34	377.21	2.49744	3.21e-13	2.18e-12	Kif1b	post-meiotic
EOBAG001090033991	4843.68	858.337	2.4968	2.46e-21	3.05e-20	Ddx20	post-meiotic
EOBAG000140021991	3636.31	649.978	2.48424	6.23e-28	1.09e-26	Rnf139	post-meiotic
EOBAG000050042991	769.591	140.246	2.45819	9.81e-24	1.39e-22	Ttll9	post-meiotic
EOBAG004490017991	795.184	144.894	2.45786	4.61e-16	3.96e-15	Calr3	post-meiotic
EOBAG001950013991	1013.31	185.217	2.45321	5e-19	5.33e-18	Efcab1	post-meiotic
EOBAG000030106991	2100.4	385.142	2.44792	2.69e-22	3.53e-21	Clip4	post-meiotic
EOBAG003380005794	1145.62	210.214	2.44619	2.36e-14	1.78e-13	Agbl3	post-meiotic
EOBAG000420043991	2310.62	424.253	2.44604	1.57e-17	1.51e-16	Herpud2	post-meiotic
EOBAG002870016991	254.488	47.0307	2.43881	7.93e-16	6.69e-15	Gfra2	post-meiotic
EOBAG000430033991	5084.21	941.431	2.43288	6.23e-19	6.62e-18	Srpk2	post-meiotic
EOBAG001800069991	315.499	58.5113	2.42815	2.44e-16	2.14e-15	Trim46	post-meiotic
EOBAG001090013991	3853.67	729.571	2.40102	2.24e-08	8.99e-08	Hipk1	post-meiotic
EOBAG002940062991	3010.72	570.561	2.3994	3.25e-22	4.24e-21	Sdccag3	post-meiotic
EOBAG001200007991	2222.37	425.442	2.38422	6.45e-18	6.39e-17	Lgals8	post-meiotic
EOBAG003380003992	2169.91	416.953	2.38013	3.43e-21	4.22e-20	Bpgm	post-meiotic
EOBAG000100103991	2541.38	490.469	2.37263	1.06e-18	1.12e-17	Synj2	post-meiotic
EOBAG000630153991	4104.81	795.443	2.36762	2.03e-13	1.4e-12	Rbm4b	post-meiotic
EOBAG002570005992	2840.27	551.515	2.36503	3.43e-21	4.21e-20	Lypla1	post-meiotic
EOBAG000320078994	1379.99	268.792	2.361	3.49e-17	3.28e-16	D11Wsu47e	post-meiotic
EOBAG000040229994	9448.79	1843.21	2.35803	2.98e-18	3.02e-17	Clpb	post-meiotic
EOBAG004330008991	1109.98	217.507	2.35055	1.08e-06	3.51e-06	Tmc7	post-meiotic
EOBAG002360025991	845.021	166.68	2.342	6.78e-25	1.02e-23	Pex5l	post-meiotic
EOBAG003220022892	3022.85	597.821	2.33822	2.41e-23	3.34e-22	Rfx1	post-meiotic
EOBAG000080004994	576.454	115.301	2.32451	5.09e-16	4.35e-15	Polk	post-meiotic
EOBAG001110044991	280.594	56.4015	2.31415	1.07e-13	7.57e-13	Tmem144	post-meiotic
EOBAG000520155991	1430.57	287.746	2.31324	4.84e-20	5.53e-19	Creld2	post-meiotic
EOBAG004850003893	143.558	29.2589	2.29967	1.95e-10	1e-09	Arl5b	post-meiotic
EOBAG001250028991	2046.09	423.858	2.27145	7.07e-32	1.45e-30	Ngly1	post-meiotic
EOBAG003180006994	241.133	50.1476	2.26062	3.88e-08	1.51e-07	Ribc1	post-meiotic
EOBAG000180042994	558.786	118.589	2.23663	1.86e-22	2.46e-21	Ttll7	post-meiotic
EOBAG001910019991	1681.39	357.066	2.23511	1.47e-11	8.44e-11	Clasp1	post-meiotic
EOBAG000470011994	1304.1	277.788	2.23108	9.34e-21	1.13e-19	Pi4k2b	post-meiotic
EOBAG000180032991	6170.87	1316.43	2.22886	3.58e-26	5.78e-25	Ssx2ip	post-meiotic
EOBAG000290137993	1371.78	298.067	2.2027	1.28e-18	1.34e-17	Gfer	post-meiotic
EOBAG000950030991	1453.28	317.123	2.19677	1.91e-21	2.38e-20	Mfap3l	post-meiotic
EOBAG000650057991	388.176	84.6284	2.1967	2.71e-08	1.07e-07	Afap1	post-meiotic
EOBAG000220002992	200.368	43.6793	2.19344	1.56e-09	7.24e-09	Cd46	post-meiotic
EOBAG000920002994	617.831	136.001	2.18248	2.33e-16	2.05e-15	Pfkfb2	post-meiotic
EOBAG002120002991	268.267	59.3757	2.17816	1.21e-10	6.31e-10	Msr1	post-meiotic
EOBAG000830098991	2276.35	513.777	2.14744	5.06e-05	0.000129496	Lmnb2	post-meiotic
EOBAG000090088991	265.515	60.0859	2.13839	6.66e-07	2.23e-06	Kcnip2	post-meiotic
EOBAG000040020994	87.6606	20.36	2.11253	1.29e-07	4.71e-07	Isg20	post-meiotic
EOBAG000150097991	330.509	77.8921	2.085	9.22e-14	6.6e-13	Dpf3	post-meiotic
EOBAG000110097991	5031.56	1195.26	2.07386	1.18e-20	1.41e-19	Wwp2	post-meiotic
EOBAG000640070991	607.502	144.286	2.07288	1.36e-09	6.35e-09	Agpat3	post-meiotic
EOBAG002450031991	5165.06	1232.39	2.06741	9.94e-19	1.05e-17	Tmem53	post-meiotic
EOBAG000850003994	1017.89	242.87	2.06658	3.98e-10	1.97e-09	Xpr1	post-meiotic
EOBAG000310074991	2010.18	482.528	2.05888	1.47e-17	1.42e-16	Lmbr1l	post-meiotic
EOBAG000810003992	120.316	29.1651	2.04829	7.89e-09	3.37e-08	Myl4	post-meiotic
EOBAG001380019994	3829.72	928.963	2.0438	3.72e-18	3.75e-17	Ube2j1	post-meiotic
EOBAG000110112994	1137	276.075	2.04331	5.08e-10	2.49e-09	Zfp821	post-meiotic
EOBAG000050092894	196.843	47.8118	2.03525	2.19e-06	6.82e-06	Necab3	post-meiotic
EOBAG001420016893	222.877	54.739	2.02435	6.35e-08	2.41e-07	Trpm6	post-meiotic
EOBAG000150142991	1149.8	284.728	2.01284	6.81e-13	4.47e-12	Gphn	post-meiotic
EOBAG000810071994	9546.48	2391.38	1.99706	1.11e-18	1.16e-17	Nbr1	post-meiotic
EOBAG002590010994	1728.04	434.615	1.9913	4.9e-11	2.67e-10	C87436	post-meiotic
EOBAG001210010991	4288.81	1081.35	1.98791	1.86e-15	1.53e-14	Tnks	post-meiotic
EOBAG000070260991	1976.04	499.075	1.98548	4.78e-13	3.19e-12	Clip1	post-meiotic
EOBAG000620017993	619.237	157.561	1.97684	1.06e-08	4.42e-08	Ccdc50	post-meiotic
EOBAG002540007992	157.889	40.368	1.96564	1.12e-06	3.64e-06	Piga	post-meiotic
EOBAG003360010994	2262.68	588.869	1.94184	3.67e-16	3.18e-15	Arl2bp	post-meiotic
EOBAG003680004992	1846.66	489.263	1.91696	2.62e-12	1.63e-11	Mtfr1	post-meiotic
EOBAG000040189991	6132.02	1628.27	1.91297	3.35e-16	2.91e-15	Dgat2	post-meiotic
EOBAG000630262991	542.055	144.499	1.90727	2.88e-09	1.29e-08	Macrod1	post-meiotic
EOBAG000080112994	3185.58	881.967	1.85262	2.54e-13	1.74e-12	Cast	post-meiotic
EOBAG002810023991	1694.85	471.855	1.84413	1.76e-06	5.55e-06	Rec8	post-meiotic
EOBAG001470090994	160.01	44.6782	1.83734	6.48e-08	2.46e-07	4933413G19Rik	post-meiotic
EOBAG000170115991	60.7392	17.1744	1.82033	6e-05	0.000151349	Calml4	post-meiotic
EOBAG002690012994	593.824	168.188	1.81994	1.95e-13	1.35e-12	Trim45	post-meiotic
EOBAG000040205991	1480.04	423.484	1.80529	3.98e-12	2.42e-11	Pold3	post-meiotic
EOBAG001910012991	2549.65	733.195	1.79803	2.87e-16	2.51e-15	Ptpn4	post-meiotic
EOBAG001490024991	61.8856	17.8147	1.78744	0.000624171	0.00133548	Chn2	post-meiotic
EOBAG000100026991	841.869	244.562	1.78427	2.22e-11	1.26e-10	Pex3	post-meiotic
EOBAG000170116991	3405.72	990.92	1.7814	5.65e-16	4.81e-15	Pias1	post-meiotic
EOBAG000560023991	758.121	226.018	1.74456	3.09e-10	1.55e-09	Dedd	post-meiotic
EOBAG000340034991	135.166	40.6065	1.73477	7.06e-06	2.05e-05	Cap2	post-meiotic
EOBAG001120032991	1255.28	377.735	1.73208	3.5e-13	2.37e-12	Sclt1	post-meiotic
EOBAG001540044991	303.011	91.9097	1.72016	1.5e-07	5.43e-07	Wdr54	post-meiotic
EOBAG000300146894	46.3919	14.1117	1.71388	0.00079095	0.00166003	Kctd16	post-meiotic
EOBAG000280067894	540.188	165.129	1.71056	4.45e-08	1.72e-07	Chn1	post-meiotic
EOBAG000810217991	3751.26	1150.95	1.70474	3.97e-15	3.18e-14	Socs7	post-meiotic
EOBAG000570036774	59.8066	18.6901	1.68061	0.00118299	0.00241447	1700007K13Rik	post-meiotic
EOBAG001180033991	292.918	91.7585	1.67681	6.42e-09	2.77e-08	Dynlt3	post-meiotic
EOBAG003030005994	1180.57	371.909	1.66643	5.76e-15	4.54e-14	Nup35	post-meiotic
EOBAG000370051991	635.687	200.685	1.66328	9.88e-14	7.05e-13	St8sia3	post-meiotic
EOBAG002370005494	726.045	230.726	1.65318	1.63e-13	1.14e-12	1700109H08Rik	post-meiotic
EOBAG004410032892	517.562	165.592	1.64384	8.23e-09	3.5e-08	Nrm	post-meiotic
EOBAG002000004993	1018.71	334.365	1.60713	7.37e-08	2.78e-07	Fhad1	post-meiotic
EOBAG000270093991	2391.16	794.392	1.58968	1.22e-11	7.05e-11	Dynll2	post-meiotic
EOBAG000570172991	2257.88	752.359	1.58514	8.84e-13	5.74e-12	Nr6a1	post-meiotic
EOBAG000120180991	4598.12	1534.94	1.58272	4.87e-09	2.13e-08	Pacs2	post-meiotic
EOBAG000080031994	512.068	171.626	1.5784	3.7e-07	1.28e-06	Bhmt	post-meiotic
EOBAG000090072991	1418.21	480.181	1.5629	1.68e-10	8.65e-10	Sufu	post-meiotic
EOBAG002540009991	343.072	117.105	1.54925	1.83e-08	7.44e-08	Asb9	post-meiotic
EOBAG000190150991	891.73	307.775	1.53401	1.94e-12	1.22e-11	Smap1	post-meiotic
EOBAG000320098892	29.123	10.2523	1.51594	0.0196995	0.0320739	Otop2	post-meiotic
EOBAG000050125894	1807.23	641.293	1.4951	2.41e-11	1.36e-10	Spag4	post-meiotic
EOBAG001940021991	352.568	125.538	1.49058	1.59e-10	8.22e-10	Nupl2	post-meiotic
EOBAG000170123991	142.059	50.9872	1.48116	5.72e-05	0.000144819	Smad6	post-meiotic
EOBAG000760052991	611.972	226.215	1.43643	2.48e-09	1.12e-08	Rfx3	post-meiotic
EOBAG000270114992	1255.6	466.32	1.42963	7.51e-07	2.5e-06	Gdpd1	post-meiotic
EOBAG000320149991	4256.9	1581.79	1.42815	1.15e-09	5.43e-09	St6galnac2	post-meiotic
EOBAG002590019991	3996.57	1516.98	1.39777	1.76e-10	9.04e-10	Gfpt1	post-meiotic
EOBAG000040210991	1384.96	535.055	1.37218	2.03e-08	8.2e-08	C2cd3	post-meiotic
EOBAG001020004991	11746.9	4539.64	1.37166	6.87e-06	2e-05	Glul	post-meiotic
EOBAG000010202991	892.428	347.679	1.36075	1.02e-08	4.28e-08	Kpna1	post-meiotic
EOBAG000300013992	246.457	96.1427	1.3592	7.57e-06	2.19e-05	Camk4	post-meiotic
EOBAG000080003991	1933.43	756.426	1.35403	5.61e-11	3.04e-10	Col4a3bp	post-meiotic
EOBAG000170015894	5823.79	2298.04	1.34159	4.34e-06	1.3e-05	Dnaja4	post-meiotic
EOBAG000840009991	1027.58	405.891	1.34091	7.9e-07	2.62e-06	Ica1	post-meiotic
EOBAG000390169991	2457.59	976.715	1.33111	0.00225028	0.00438187	Kpna6	post-meiotic
EOBAG000900127994	3775.97	1507.31	1.32483	8.03e-05	0.000198287	Hspg2	post-meiotic
EOBAG003240001991	117.783	46.9207	1.32397	0.00197959	0.00389004	Sntg1	post-meiotic
EOBAG007370003994	585.465	235.904	1.3116	1.8e-06	5.68e-06	Cd55	post-meiotic
EOBAG000920001994	66.2053	27.4281	1.2703	0.0180305	0.0295519	Zp3r	post-meiotic
EOBAG002350014992	1020.38	423.814	1.26827	9.06e-09	3.83e-08	Mdm1	post-meiotic
EOBAG000010071991	620.285	258.121	1.26499	2.55e-06	7.88e-06	Tbc1d23	post-meiotic
EOBAG000510051991	5019.39	2088.97	1.26484	4.02e-07	1.39e-06	Rnf138	post-meiotic
EOBAG000260038892	271.707	113.333	1.26349	1.56e-05	4.33e-05	Nlgn2	post-meiotic
EOBAG000480023991	91.6305	38.3678	1.25724	0.00031043	0.000700202	P2rx2	post-meiotic
EOBAG000270131991	1625.29	693.027	1.23004	1.37e-07	5.01e-07	Ppm1d	post-meiotic
EOBAG000370038991	616.393	263.709	1.22533	1.94e-07	6.95e-07	Poli	post-meiotic
EOBAG000630167991	922.108	396.222	1.21914	0.00118622	0.00242052	Rin1	post-meiotic
EOBAG000010176892	763.232	331.665	1.20266	6.63e-08	2.52e-07	Gsk3b	post-meiotic
EOBAG000370022894	2456.96	1086.53	1.17711	9.34e-07	3.07e-06	Myo5b	post-meiotic
EOBAG001130050994	1763.48	781.8	1.17343	8.1e-08	3.04e-07	Dcp1a	post-meiotic
EOBAG000660078991	1079.01	491.553	1.1337	1.12e-06	3.64e-06	Abhd5	post-meiotic
EOBAG000860055992	2362.3	1084.02	1.12385	5.31e-06	1.57e-05	Ppm1a	post-meiotic
EOBAG001710029991	2972.38	1371.06	1.11628	7.03e-09	3.02e-08	Braf	post-meiotic
EOBAG003100009991	5667.73	2627.54	1.10907	1.7e-09	7.83e-09	Usp7	post-meiotic
EOBAG000300047991	637.183	305.691	1.06021	3.44e-05	9.02e-05	Dnajc18	post-meiotic
EOBAG000030007992	688.813	332.787	1.05032	3.92e-05	0.000102059	Pigf	post-meiotic
EOBAG001520003991	2450.62	1220.2	1.00594	5.03e-07	1.71e-06	Usp15	post-meiotic
EOBAG001060017991	740.272	369.636	1.0022	1.18e-05	3.32e-05	Tbc1d9	post-meiotic
EOBAG001140006991	197.873	410.56	-1.0531	6.97e-05	0.000173573	Mipep	post-meiotic
EOBAG002210017991	63.9524	137.125	-1.10025	0.000498877	0.00108645	Tmod2	post-meiotic
EOBAG002740037991	108.698	244.539	-1.1705	0.000168019	0.000394809	Wdr13	post-meiotic
EOBAG004100002991	49.4291	113.426	-1.19794	0.00037047	0.000825292	Cntn1	post-meiotic
EOBAG001960029991	30.9691	73.8334	-1.25185	0.00178088	0.00352459	Dscaml1	post-meiotic
EOBAG009470002394	23.2879	56.4487	-1.27348	0.00831566	0.0145329	1700013H16Rik	post-meiotic
EOBAG000100088991	102.386	248.474	-1.28055	1.84e-06	5.81e-06	Tfb1m	post-meiotic
EOBAG000030176994	233.461	571.036	-1.28984	4.85e-07	1.65e-06	Itsn2	post-meiotic
EOBAG001990014994	224.343	551.75	-1.29782	1e-05	2.86e-05	Suv39h2	post-meiotic
EOBAG000080024991	537.072	1365.16	-1.34578	3.41e-07	1.18e-06	Scamp1	post-meiotic
EOBAG001300062893	134.918	376.308	-1.4791	4.08e-07	1.4e-06	Ptprj	post-meiotic
EOBAG004350019994	263.122	747.34	-1.50518	1.83e-07	6.57e-07	Tsc22d4	post-meiotic
EOBAG001400034892	613.287	1759.76	-1.52045	1.83e-09	8.41e-09	Siah2	post-meiotic
EOBAG000080033993	615.936	1771.05	-1.52391	8.2e-15	6.38e-14	Jmy	post-meiotic
EOBAG003230003991	593.722	1732.2	-1.54494	4.04e-10	1.99e-09	Tln2	post-meiotic
EOBAG000070064994	4273.34	12551.5	-1.55439	2.15e-10	1.1e-09	Adam1a	post-meiotic
EOBAG003930015694	24.4933	73.3265	-1.58024	0.00395132	0.00738091	Pnmal2	post-meiotic
EOBAG003340025991	72.3795	225.511	-1.63878	6.33e-07	2.13e-06	Jak3	post-meiotic
EOBAG000700080991	175.807	568.383	-1.69212	3.66e-10	1.81e-09	Kremen1	post-meiotic
EOBAG001890013991	446.214	1471.46	-1.72139	2.29e-06	7.11e-06	Cgnl1	post-meiotic
EOBAG001470065991	200.678	684.499	-1.76999	5.83e-11	3.15e-10	Vwf	post-meiotic
EOBAG000220013991	95.0642	329.809	-1.79442	2.07e-07	7.39e-07	Lamb3	post-meiotic
EOBAG000880001994	17.8692	62.1971	-1.79725	0.000225408	0.000519251	Amy1	post-meiotic
EOBAG001110012991	200.18	705.692	-1.81685	3.09e-16	2.69e-15	Fhdc1	post-meiotic
EOBAG004340003994	76.6414	274.716	-1.83925	2.09e-06	6.53e-06	Cd109	post-meiotic
EOBAG002650014991	650.023	2339.97	-1.84811	1.17e-06	3.77e-06	Hmgcs2	post-meiotic
EOBAG000600110991	14.1496	56.63	-1.99093	0.000885261	0.00184354	Kcnab2	post-meiotic
EOBAG002830049893	12.2771	49.3925	-2.00315	0.000429411	0.000945528	Tmod4	post-meiotic
EOBAG003970045894	392.64	1626.26	-2.04985	1.4e-08	5.78e-08	Zfp629	post-meiotic
EOBAG001540006892	3.92452	16.6643	-2.09777	0.031895	0.049748	Atp6v1b1	post-meiotic
EOBAG000630045894	55.1152	238.106	-2.11074	2.01e-07	7.18e-07	Brsk2	post-meiotic
EOBAG000610019994	185.322	831.046	-2.16472	2.61e-14	1.96e-13	Skp2	post-meiotic
EOBAG000290198994	70.4127	325.637	-2.20747	7.51e-09	3.21e-08	Zfp13	post-meiotic
EOBAG001940025991	33.9056	170.872	-2.32933	8.78e-12	5.16e-11	Igf2bp3	post-meiotic
EOBAG000570179991	4.95655	25.8619	-2.36304	0.00516209	0.0094235	Lhx2	post-meiotic
EOBAG002930018894	285.184	1567.27	-2.45829	1.05e-33	2.29e-32	Srgap1	post-meiotic
EOBAG000600039991	78.5568	456.575	-2.53679	2.23e-12	1.39e-11	Fbxo2	post-meiotic
EOBAG000520116894	2.98519	18.5124	-2.62727	0.00568472	0.0102922	Parvg	post-meiotic
EOBAG000630120694	15.3109	103.139	-2.75124	1.86e-06	5.86e-06	Aldh3b2	post-meiotic
EOBAG003440002794	5.7545	39.0359	-2.78406	0.00037846	0.000841485	Ndst3	post-meiotic
EOBAG003800009994	1.63232	11.7448	-2.81318	0.0265101	0.0421451	Pdzk1ip1	post-meiotic
EOBAG001500016384	1.23914	9.1178	-2.85365	0.0260785	0.0415033	TCTEX1D1	post-meiotic
EOBAG003320005991	17.21	124.939	-2.86472	2.76e-10	1.39e-09	Adipoq	post-meiotic
EOBAG000600038693	49.7885	383.281	-2.94384	2.63e-20	3.07e-19	Fbxo44	post-meiotic
EOBAG001900098994	16.6665	138.944	-3.0604	5.18e-14	3.78e-13	Klk1	post-meiotic
EOBAG000640077894	17.6119	173.419	-3.29072	3.46e-11	1.91e-10	Dnmt3l	post-meiotic
EOBAG004600009894	4.95655	50.9444	-3.33693	2.26e-06	7.04e-06	Cyp4f39	post-meiotic
EOBAG003660042994	3.53134	37.7999	-3.44177	0.000188998	0.000440633	Hist4h4	post-meiotic
EOBAG000410066274	16.138	186.289	-3.52758	4.42e-16	3.8e-15	Esx1	post-meiotic
EOBAG000890035394	158.624	1914.46	-3.59219	7.79e-34	1.71e-32	Prame	post-meiotic
EOBAG000210043893	0.81616	11.3221	-3.75234	0.0227327	0.0365337	Dapl1	post-meiotic
EOBAG004540025894	2.53241	35.3058	-3.79151	4.97e-06	1.48e-05	Ceacam1	post-meiotic
EOBAG000120140991	32.8364	459.816	-3.80359	5.71e-15	4.5e-14	Amn	post-meiotic
EOBAG000930007894	0.845956	13.3415	-3.97333	0.00375633	0.0070471	Dct	post-meiotic
EOBAG004380009991	15.2379	266.388	-4.12226	7.55e-22	9.65e-21	Dpysl3	post-meiotic
EOBAG000860050994	13.7139	257.277	-4.23201	1.05e-19	1.17e-18	Rtn1	post-meiotic
EOBAG001670014894	0.900094	17.6608	-4.35304	0.000776359	0.00163195	Zic5	post-meiotic
EOBAG000140179991	0.422978	10.743	-4.551	0.00290226	0.00554679	Lrrc24	post-meiotic
EOBAG000050224994	5.65567	166.204	-4.89759	1.59e-19	1.75e-18	Wfdc6b	post-meiotic
EOBAG001770014991	2.99736	233.783	-6.28981	2.03e-22	2.69e-21	Fgd2	post-meiotic
EOBAG005170002992	0.450047	68.2014	-7.215	1e-07	3.73e-07	Cd5l	post-meiotic
